# Supplementary material for: Proteomic Profiling Reveals the Architecture of Granulomatous Lesions Caused by Tuberculosis and Mycobacterium avium Complex Lung Disease
Source: Front Microbiol. 2020 Jan 17;10:3081. doi: 10.3389/fmicb.2019.03081 (PMC6978656; doi:10.3389/fmicb.2019.03081)
Supplement: TABLE S1 — Excel file of the raw and imputed data of all proteomic analyses for identification of human, M. tuberculosis, and MAH proteins in mycobacterial granulomatous lesions. [file Table_1.XLSX]

## Sheet: Host proteomics LFQ data
Protein IDs	Protein name	Gene name	MTB caseum 1	MTB caseum 2	MTB caseum 3	MTB caseum 4	MTB caseum 5	MTB caseum 6	MTB cell 1	MTB cell 2	MTB cell 3	MTB cell 4	MTB cell 5	MTB cell 6	MAC caseum 1	MAC caseum 2	MAC caseum 3	MAC cell 1	MAC cell 2	MAC cell 3
Q96PD5	N-acetylmuramoyl-L-alanine amidase	PGLYRP2	30.8889	31.0329	30.4849	30.3039	29.7052	29.0979	17.3442	22.741	21.4067	21.3974	22.2152	21.6671	31.1532	29.404	31.1794	19.0975	23.1286	21.186
A0A1B0GTZ8	Alpha-ketoglutarate-dependent dioxygenase FTO	FTO	NaN	19.4284	NaN	19.4895	NaN	NaN	19.2066	18.8933	19.764	21.215	20.0058	20.8538	NaN	19.5865	NaN	18.7396	19.826	19.4892
J3QKK8	Prostamide/prostaglandin F synthase	FAM213B	NaN	22.6631	22.6667	NaN	21.5409	NaN	19.242	NaN	NaN	21.0431	NaN	NaN	NaN	21.5646	23.9158	NaN	23.0697	NaN
P49795	Regulator of G-protein signaling 19	RGS19	23.0543	23.3184	23.1198	21.9025	21.3427	22.1284	19.279	NaN	NaN	NaN	NaN	NaN	23.4317	21.8885	21.6385	21.181	20.9807	NaN
E7ENL6	Collagen alpha-3(VI) chain	COL6A3	19.0567	NaN	18.6854	20.0145	20.7482	21.8027	19.3108	19.4048	18.6303	24.6357	23.4715	24.4756	NaN	22.9889	NaN	19.1844	22.0857	18.0589
P15169	Carboxypeptidase N catalytic chain	CPN1	24.638	24.0454	24.2777	NaN	23.8846	22.0254	19.6245	NaN	NaN	NaN	NaN	NaN	24.0406	23.9967	25.7564	NaN	NaN	23.5974
Q96S52-2	GPI transamidase component PIG-S	PIGS	20.7521	21.516	21.0752	NaN	NaN	NaN	19.7215	19.6561	NaN	NaN	NaN	NaN	20.5097	NaN	NaN	19.7582	20.2362	NaN
Q5JY90	Tyrosine-protein kinase BTK	BTK	21.084	21.9252	22.7704	21.2585	21.0165	21.5145	19.7262	18.8162	19.9359	23.3605	21.0675	21.8987	20.8791	20.249	20.567	19.6164	20.3968	19.4103
Q9C005	Protein dpy-30 homolog	DPY30	18.9622	NaN	NaN	NaN	NaN	NaN	19.7584	20.1241	20.6239	20.0399	20.1157	NaN	NaN	19.8451	NaN	NaN	21.6597	21.1552
M0QYS6	Urokinase plasminogen activator surface receptor	PLAUR	23.3169	23.9502	24.358	22.444	22.2017	22.4404	19.766	21.3532	20.6856	21.1839	NaN	NaN	22.3035	22.8676	21.3631	21.5566	22.3695	19.7501
Q96PP8	Guanylate-binding protein 5	GBP5	25.42	28.1416	26.7409	25.9158	24.0992	25.7859	19.8502	25.0418	23.5665	25.5334	23.8874	24.7697	25.3791	24.0515	23.0941	23.1443	25.8113	24.2621
Q96HQ2-2	CDKN2AIP N-terminal-like protein	CDKN2AIPNL	NaN	NaN	NaN	NaN	NaN	NaN	19.977	NaN	17.8356	22.7593	NaN	22.3773	NaN	NaN	NaN	20.5788	18.63	18.4416
A0A087WWR6	Fragile X mental retardation protein 1	FMR1	NaN	NaN	21.1949	NaN	NaN	20.7469	20.0062	NaN	NaN	22.3999	20.9835	NaN	NaN	NaN	NaN	NaN	21.0767	NaN
J3KPQ4	Rho GTPase-activating protein 9	ARHGAP9	25.8442	25.6975	26.2094	24.6082	25.082	25.0292	20.0397	20.9783	20.5948	NaN	21.2482	21.5629	26.214	22.0648	22.2502	21.0856	21.6826	20.3745
E9PIP3	G-protein-signaling modulator 3	GPSM3	21.0878	22.6916	22.8228	21.5609	20.8582	21.8284	20.0639	20.602	21.7673	23.6248	21.0728	22.166	20.9936	20.4589	NaN	20.4598	22.7217	20.5081
A0A087X0U3	Amino acid transporter	SLC1A3	NaN	NaN	20.9069	NaN	NaN	20.8904	20.1377	19.8784	NaN	22.8629	22.5298	22.9561	20.0593	19.2471	NaN	19.9819	21.8887	19.7856
X6R8F3	Neutrophil gelatinase-associated lipocalin	LCN2	29.95	29.6427	28.1301	29.4707	29.1034	27.8987	20.191	NaN	NaN	21.7175	21.0902	20.9095	29.5311	24.9308	24.9358	20.711	18.3229	21.9643
D6RJI4	Protein furry homolog-like	FRYL	22.4015	22.1963	21.3406	23.0465	22.3287	22.9966	20.323	19.9859	NaN	21.8466	21.6203	21.9713	22.5634	21.2538	21.2208	20.5246	20.729	NaN
A6NHR9-2	Structural maintenance of chromosomes flexible hinge domain-containing protein 1	SMCHD1	23.2843	23.5444	23.7695	24.0488	22.3295	23.859	20.3442	20.5474	21.4519	22.3166	21.4164	20.662	23.0827	NaN	NaN	20.5068	21.4645	21.2424
P42025	Beta-centractin	ACTR1B	23.4573	23.9182	24.4269	22.5789	22.233	NaN	20.3904	22.2744	23.6747	22.9059	21.8878	NaN	22.1496	22.0832	NaN	21.6055	23.7588	23.8509
A0A1W2PNV4	Uncharacterized protein		21.8397	NaN	NaN	NaN	NaN	NaN	20.4372	20.4106	NaN	19.7892	NaN	NaN	20.8249	NaN	21.3583	20.0114	NaN	NaN
P13688-2	Carcinoembryonic antigen-related cell adhesion molecule 1	CEACAM1	28.2695	28.3204	28.3513	29.3372	29.2392	29.0923	20.4391	18.8458	NaN	20.6946	20.3653	24.105	28.09	24.551	25.3513	23.2539	NaN	NaN
A0A0U1RQD1	Fructose-2,6-bisphosphatase TIGAR	TIGAR	22.1426	22.3861	22.445	20.8544	22.4642	NaN	20.4466	20.9706	21.1524	21.3995	21.0517	21.2185	NaN	21.5287	24.2716	20.8786	22.0966	20.8182
A0A0J9YX77	Maltase-glucoamylase, intestinal	MGAM	25.5782	23.8329	24.7837	24.8338	25.2854	23.064	20.4566	23.3063	NaN	NaN	NaN	NaN	25.0684	NaN	22.1142	NaN	22.8253	NaN
J3KNB4	Cathelicidin antimicrobial peptide	CAMP	28.7035	28.103	27.731	28.5497	28.7675	28.1688	20.4661	NaN	19.3838	21.3062	21.2259	20.906	28.7252	26.4849	26.683	NaN	18.3431	19.536
Q8WUJ3	Cell migration-inducing and hyaluronan-binding protein	CEMIP	20.3824	20.6643	NaN	NaN	NaN	NaN	20.4729	20.1521	NaN	NaN	20.4467	20.9124	20.5422	28.7398	20.2364	NaN	NaN	NaN
Q5T196	FAD synthase	FLAD1	NaN	NaN	NaN	22.3267	20.7094	20.6236	20.4947	20.0859	NaN	23.5025	22.2209	23.2673	20.3358	20.2799	19.9625	20.4865	21.282	NaN
Q70J99	Protein unc-13 homolog D	UNC13D	28.4855	28.6014	28.4015	27.8251	25.4878	27.5612	20.5106	20.631	20.3342	22.3389	21.4273	19.8819	28.0423	23.2561	24.9284	18.9651	22.4033	21.6158
P49792	E3 SUMO-protein ligase RanBP2	RANBP2	22.5583	23.2539	22.2206	21.1174	20.4781	NaN	20.5898	NaN	NaN	NaN	NaN	NaN	22.5284	20.7952	NaN	20.4473	21.1217	20.2522
P33897	ATP-binding cassette sub-family D member 1	ABCD1	22.4787	NaN	NaN	23.6299	NaN	24.7722	20.5923	21.3779	21.3802	24.2992	23.2337	23.6208	NaN	21.4663	NaN	21.1921	22.5176	NaN
Q96N66-3	Lysophospholipid acyltransferase 7	MBOAT7	26.6181	27.1846	25.1606	24.2646	23.9135	24.5452	20.6083	22.5782	22.9112	NaN	21.2542	NaN	25.0952	23.5539	22.5309	23.2002	24.3592	23.1707
P54687-4	Branched-chain-amino-acid aminotransferase, cytosolic	BCAT1	25.3816	24.9553	26.5989	22.4551	24.6877	20.9	20.6481	22.9347	22.4467	20.7923	20.5907	NaN	25.0271	25.5037	27.7332	22.644	24.9081	19.7281
D6RDY6	Signal recognition particle subunit SRP72	SRP72	NaN	NaN	NaN	NaN	NaN	NaN	20.7107	20.827	NaN	NaN	NaN	NaN	NaN	21.007	NaN	21.6132	20.9127	NaN
M0QX71	Glutamate-rich WD repeat-containing protein 1	GRWD1	NaN	NaN	NaN	NaN	NaN	NaN	20.7397	20.4206	NaN	21.1419	NaN	NaN	NaN	NaN	NaN	20.5303	20.4042	20.8037
Q9H008	Phospholysine phosphohistidine inorganic pyrophosphate phosphatase	LHPP	NaN	NaN	NaN	NaN	NaN	NaN	20.7687	21.5422	21.112	NaN	20.574	20.4588	NaN	20.6973	NaN	20.7437	22.2108	20.162
Q6UY14-2	ADAMTS-like protein 4	ADAMTSL4	23.1827	21.198	24.4887	NaN	22.4888	22.0153	20.8179	NaN	NaN	NaN	21.3294	NaN	23.9011	25.2913	26.3602	22.6378	20.5949	21.3537
P05154	Plasma serine protease inhibitor	SERPINA5	22.5369	NaN	23.0267	20.2781	NaN	23.377	20.8414	NaN	21.9944	NaN	NaN	21.8086	22.9367	23.7337	28.464	NaN	21.8903	NaN
Q96PE3-2	Type I inositol 3,4-bisphosphate 4-phosphatase	INPP4A	21.6574	23.4356	23.651	21.992	NaN	21.9282	20.8682	21.5395	NaN	23.6876	22.2455	22.4582	NaN	NaN	NaN	21.567	22.6707	NaN
Q99969	Retinoic acid receptor responder protein 2	RARRES2	19.9847	NaN	24.7989	NaN	21.3608	19.8413	20.8953	20.9535	20.3753	NaN	NaN	19.9837	18.0607	27.9452	29.7133	20.5711	19.8884	20.38
I3L471	Phosphatidylinositol transfer protein alpha isoform	PITPNA	NaN	NaN	NaN	NaN	NaN	NaN	20.9769	22.3786	NaN	NaN	NaN	NaN	NaN	NaN	NaN	21.1003	22.3964	21.1226
Q9UNW1-3	Multiple inositol polyphosphate phosphatase 1	MINPP1	NaN	NaN	NaN	NaN	NaN	NaN	20.9973	NaN	NaN	NaN	NaN	NaN	NaN	NaN	25.0506	21.1185	NaN	NaN
I3L0Q0	Ubiquitin-conjugating enzyme E2 G1	UBE2G1	NaN	NaN	NaN	NaN	20.9125	NaN	21.0225	20.847	NaN	21.6158	20.9821	22.3275	NaN	NaN	NaN	20.5333	20.4481	NaN
Q9BU23-3	Lipase maturation factor 2	LMF2	21.0891	21.7321	NaN	NaN	NaN	NaN	21.066	21.4183	NaN	NaN	NaN	NaN	21.535	20.8495	NaN	21.6766	21.1386	NaN
O76003	Glutaredoxin-3	GLRX3	NaN	23.1535	24.6558	24.7421	21.705	22.4812	21.0911	19.9918	NaN	25.6546	21.651	24.8142	NaN	21.4148	24.4065	20.1352	23.338	20.2061
Q27J81-2	Inverted formin-2	INF2	20.8936	NaN	NaN	NaN	NaN	NaN	21.1017	20.5561	NaN	21.3089	NaN	21.3054	NaN	20.9079	NaN	20.6398	21.379	NaN
Q9UID3-2	Vacuolar protein sorting-associated protein 51 homolog	VPS51	22.1451	22.5815	NaN	22.393	21.8665	22.5083	21.1405	20.0031	20.7578	23.3214	22.0804	23.0207	NaN	21.7705	NaN	20.6159	21.6295	20.9306
A0A1B0GTU4	Paxillin	PXN	22.1542	22.8164	21.5022	NaN	NaN	NaN	21.2116	22.1412	NaN	NaN	22.1234	21.5656	21.8591	NaN	NaN	21.2813	22.6374	NaN
P28288-2	ATP-binding cassette sub-family D member 3	ABCD3	21.1719	22.7775	22.2428	21.5364	21.6445	NaN	21.2207	21.3051	21.7455	23.5871	22.3327	22.4222	22.2803	20.7599	NaN	21.262	22.2633	NaN
A0A0C4DGB0	Short coiled-coil protein	SCOC	NaN	NaN	NaN	NaN	NaN	NaN	21.221	NaN	21.5619	21.6193	21.4974	21.233	NaN	NaN	NaN	21.0621	21.3026	21.484
E9PR48	sirtuin 3(SIRT3)	SIRT3	22.0682	24.1121	26.1152	24.5898	24.3821	25.8089	21.2569	NaN	NaN	NaN	21.6997	NaN	22.5702	25.1762	26.1259	21.6289	21.8874	22.0378
Q96PK6-5	RNA-binding protein 14	RBM14	NaN	21.9762	NaN	NaN	NaN	NaN	21.2648	21.3516	21.1671	NaN	NaN	NaN	NaN	NaN	NaN	21.1118	NaN	21.22
Q10471	Polypeptide N-acetylgalactosaminyltransferase 2	GALNT2	21.448	21.6177	NaN	NaN	21.807	21.5194	21.2703	NaN	NaN	23.4668	NaN	21.4508	NaN	NaN	NaN	NaN	NaN	20.8599
P14780	Matrix metalloproteinase-9	MMP9	28.64	27.9216	28.2571	29.8875	29.5867	28.0005	21.2729	18.8984	NaN	25.3172	23.6298	21.7864	27.5871	24.7649	23.9761	21.5757	25.444	20.0136
H3BPF6	Prefoldin subunit 5	PFDN5	20.0405	20.799	NaN	19.5852	NaN	NaN	21.2852	21.3246	20.2477	NaN	NaN	19.8409	20.2894	20.6807	20.1953	21.8294	21.8563	21.549
Q5T440	Putative transferase CAF17, mitochondrial	IBA57	NaN	NaN	NaN	NaN	NaN	NaN	21.3023	21.3145	21.8511	23.4334	21.7695	22.1492	NaN	NaN	NaN	NaN	21.8314	21.7252
H6UYS7	Alpha-synuclein	SNCA	NaN	NaN	NaN	NaN	NaN	NaN	21.3035	23.1883	23.3317	NaN	NaN	NaN	NaN	NaN	NaN	21.3265	20.4553	24.8949
D6RCM8	Tumor necrosis factor alpha-induced protein 8	TNFAIP8	22.6131	23.383	23.9593	23.5738	22.1494	22.2136	21.3037	20.4108	22.0263	23.8155	22.7064	23.5838	22.8068	21.7869	21.3789	20.3012	22.7603	NaN
Q8IY17-5	Neuropathy target esterase	PNPLA6	21.0099	NaN	20.8898	21.5543	21.5549	22.1724	21.3064	21.5172	21.4673	23.8431	22.8429	22.5989	21.3961	21.0405	NaN	22.2708	22.7284	21.699
P08567	Pleckstrin	PLEK	26.6745	28.8139	27.8935	26.405	24.9051	25.0549	21.3066	24.2659	25.0621	24.3892	24.006	24.3067	26.9328	25.7562	27.2936	25.2139	26.5712	24.6492
A0A0B4J269	Tubulin beta-3 chain	TUBB3	NaN	NaN	NaN	NaN	21.1905	NaN	21.3366	21.6512	21.0583	NaN	22.893	22.2504	21.4954	NaN	NaN	22.3027	21.3433	NaN
P00740-2	Coagulation factor IX	F9	25.7012	26.3365	28.8695	27.3164	26.1399	25.3101	21.3698	NaN	NaN	21.284	NaN	21.9521	25.2465	26.395	29.4783	21.558	21.6243	20.8066
Q9P107-2	GEM-interacting protein	GMIP	24.6076	25.6481	25.3614	24.9692	23.6946	24.5582	21.3802	21.8089	23.012	23.3764	22.5114	23.5951	24.3716	23.5055	22.4203	22.2003	23.6163	21.272
H7C5G1	Isoamyl acetate-hydrolyzing esterase 1 homolog	IAH1	NaN	NaN	NaN	20.8154	NaN	NaN	21.3971	21.1466	21.296	NaN	21.506	NaN	NaN	21.1632	NaN	22.6093	21.2448	21.2864
Q9UKK3	Poly [ADP-ribose] polymerase 4	PARP4	22.3208	22.6236	22.7729	22.4586	22.6924	NaN	21.399	21.8919	22.0694	22.5634	22.3694	22.4769	22.6706	22.7561	NaN	22.0753	22.856	22.456
D6RBF1	Sequestosome-1	SQSTM1	NaN	22.0116	21.6088	NaN	NaN	23.5998	21.4174	NaN	NaN	21.8606	NaN	21.842	NaN	NaN	21.6929	NaN	21.1722	NaN
Q5TEH8	Protein Wnt	WNT2B	21.6618	NaN	NaN	NaN	NaN	NaN	21.4756	NaN	21.2832	NaN	NaN	21.4161	NaN	24.5955	NaN	21.3591	21.3823	21.5757
A0A0A0MTN0	Cullin-2	CUL2	NaN	22.3813	23.3534	NaN	22.9698	22.2296	21.484	22.1832	21.7066	22.7447	21.9001	22.1304	21.9563	22.5924	23.4387	20.9845	22.4081	21.9815
A0A087WYC0	Golgin subfamily A member 2	GOLGA2	20.9788	21.5861	NaN	NaN	NaN	NaN	21.4971	21.1625	21.7558	21.3109	21.7873	21.4047	20.9031	21.9697	NaN	21.5046	21.6486	21.091
E7EVA4	Derlin-3	DERL3	NaN	NaN	NaN	NaN	NaN	NaN	21.4973	18.8744	20.8161	NaN	19.8101	NaN	NaN	18.7788	NaN	21.614	17.8273	19.0271
P08246	Neutrophil elastase	ELANE	32.0032	31.0017	31.3688	32.5217	32.412	30.6065	21.5174	18.1051	NaN	NaN	22.9636	21.9794	31.5921	26.1437	27.0891	14.9568	17.7738	18.9228
K7ERA3	Synaptonemal complex protein SC65	P3H4	NaN	NaN	NaN	NaN	NaN	NaN	21.536	NaN	NaN	NaN	22.4014	23.3377	NaN	NaN	NaN	NaN	NaN	NaN
Q14116-2	Interleukin-18	IL18	24.5059	23.9217	24.8072	24.5789	24.5362	23.366	21.5589	23.2641	22.4198	22.791	22.3057	23.0258	23.7702	NaN	NaN	22.44	23.455	21.684
Q9HB90	Ras-related GTP-binding protein C	RRAGC	22.5936	23.5354	22.1971	24.1898	22.3386	24.4118	21.5645	21.5132	21.7627	22.697	22.3678	23.4931	22.3382	21.6447	22.0934	21.7688	21.9765	NaN
Q99766	ATP synthase subunit s, mitochondrial	ATP5S	21.0447	21.6758	21.3795	NaN	21.1806	NaN	21.5805	NaN	NaN	21.8375	21.4488	21.9896	21.4495	NaN	NaN	20.9611	20.6087	NaN
J3QQY2	Transmembrane and coiled-coil domain-containing protein 1	TMCO1	24.3384	24.528	24.6101	22.6867	22.9102	22.9982	21.585	22.0248	22.221	20.5559	NaN	21.0442	24.2305	22.7241	21.0259	22.4711	23.1409	23.4885
P07093-2	Glia-derived nexin	SERPINE2	NaN	NaN	NaN	NaN	20.617	NaN	21.5973	20.6445	NaN	NaN	NaN	22.22	20.9376	28.2161	27.6326	22.1149	NaN	25.0299
P33908	Mannosyl-oligosaccharide 1,2-alpha-mannosidase IA	MAN1A1	23.4977	23.6119	26.2212	22.4686	21.9032	23.6659	21.6081	NaN	NaN	24.508	20.3442	NaN	25.4164	26.1559	29.6184	NaN	23.8682	NaN
F8WBW1	COMM domain-containing protein 2	COMMD2	22.2203	21.6532	22.025	22.4615	NaN	NaN	21.6218	21.9034	NaN	22.9534	NaN	22.9557	22.1186	21.596	23.5657	21.9367	NaN	21.8946
O14920-4	Inhibitor of nuclear factor kappa-B kinase subunit beta	IKBKB	22.4116	23.4579	NaN	NaN	21.8916	22.8274	21.623	21.5963	NaN	22.8265	22.2206	NaN	22.4911	22.1737	21.9846	NaN	21.801	NaN
P20591	Interferon-induced GTP-binding protein Mx1	MX1	22.5455	24.2699	23.4811	25.6227	22.7651	26.7299	21.6361	21.394	21.691	24.8968	22.6138	24.9578	22.9944	22.8927	23.7512	21.778	22.0199	22.9402
P26022	Pentraxin-related protein PTX3	PTX3	25.3212	27.2959	26.3508	28.7906	27.8978	27.8647	21.6448	NaN	17.8285	22.5259	22.4496	18.2987	24.6155	23.3612	24.023	21.1323	NaN	NaN
K7EIN4	Transmembrane emp24 domain-containing protein 1	TMED1	NaN	22.6144	22.0908	NaN	NaN	NaN	21.6559	21.9595	NaN	22.7895	22.5037	23.2016	NaN	21.8974	NaN	NaN	22.2964	NaN
Q96PY5-3	Formin-like protein 2	FMNL2	NaN	NaN	NaN	NaN	NaN	NaN	21.6587	22.4214	NaN	23.4696	22.7366	23.6166	NaN	NaN	NaN	21.9488	22.4938	NaN
Q9UBX1	Cathepsin F	CTSF	23.674	21.6597	22.0737	25.1761	25.6095	23.5109	21.6771	NaN	NaN	NaN	NaN	NaN	21.9486	25.5653	NaN	NaN	NaN	NaN
P48163-2	NADP-dependent malic enzyme	ME1	20.5556	NaN	20.1596	NaN	22.6356	NaN	21.6777	22.0593	21.5821	NaN	21.9015	NaN	NaN	21.6388	NaN	23.3943	23.2401	23.47
Q9Y2W2	WW domain-binding protein 11	WBP11	NaN	NaN	NaN	NaN	NaN	NaN	21.682	21.2229	22.1787	21.7424	21.982	NaN	NaN	NaN	NaN	21.3787	21.2844	NaN
P03956	Interstitial collagenase	MMP1	28.9855	28.5482	25.1288	NaN	26.1819	24.9809	21.6871	NaN	NaN	NaN	NaN	NaN	25.3868	24.4401	20.2395	NaN	NaN	NaN
A0A087WZ32	Pleckstrin homology domain-containing family A member 2	PLEKHA2	NaN	21.9393	NaN	NaN	NaN	NaN	21.6944	22.1106	NaN	21.9902	22.1686	22.1099	22.0552	21.7871	NaN	21.8727	21.754	21.8436
G8JL96	Protein-tyrosine-phosphatase	PTPRS	NaN	NaN	NaN	NaN	NaN	NaN	21.7076	21.6511	NaN	NaN	NaN	NaN	NaN	NaN	NaN	21.4883	21.0686	21.2538
M0QXU7	Mitochondrial import inner membrane translocase subunit TIM44	TIMM44	22.2465	22.1173	22.0304	NaN	22.2109	23.0193	21.7082	22.0346	22.5186	NaN	21.8845	22.7725	NaN	21.0566	21.7578	21.1551	22.1	21.1909
P43250-2	G protein-coupled receptor kinase 6	GRK6	25.1185	24.7709	23.4409	NaN	NaN	NaN	21.7122	21.8518	NaN	22.9968	22.8814	22.2548	25.7031	21.7639	NaN	NaN	NaN	NaN
Q86UT6-2	NLR family member X1	NLRX1	23.0472	23.2002	22.3439	23.0219	23.3893	24.0198	21.7317	20.9699	NaN	22.1785	21.7535	23.151	22.314	NaN	21.7021	22.143	21.6612	NaN
C9J381	Inosine-5-monophosphate dehydrogenase	IMPDH1	24.0696	24.4945	23.6016	25.0087	23.4198	25.5933	21.7323	NaN	NaN	NaN	NaN	23.0958	24.541	22.2412	22.4632	22.2104	NaN	NaN
Q9UGM5	Fetuin-B	FETUB	25.4784	24.8418	24.7018	24.8085	23.6203	24.6313	21.7452	NaN	NaN	NaN	NaN	NaN	27.2748	24.4239	26.7371	22.3765	21.6836	NaN
P61978	Heterogeneous nuclear ribonucleoprotein K	HNRNPK	NaN	21.8864	22.2886	NaN	NaN	NaN	21.7474	22.3193	NaN	NaN	NaN	NaN	NaN	NaN	NaN	21.8511	22.6145	NaN
G5EA09	Syntenin-1	SDCBP	23.4814	24.4076	23.5896	23.3115	24.0694	23.8735	21.7808	22.003	NaN	NaN	NaN	NaN	23.8037	22.3963	23.0562	NaN	22.052	NaN
Q3KQU3-3	MAP7 domain-containing protein 1	MAP7D1	NaN	NaN	NaN	NaN	NaN	NaN	21.7851	NaN	22.6529	22.9894	NaN	NaN	NaN	21.6359	NaN	21.4901	NaN	NaN
Q8N0W3	L-fucose kinase	FUK	22.2236	NaN	NaN	NaN	22.3428	22.3519	21.7915	21.4316	21.4716	22.4345	NaN	22.3215	21.9358	21.879	22.6292	21.4203	21.5935	22.2234
O14933-2	Ubiquitin/ISG15-conjugating enzyme E2 L6	UBE2L6	22.4925	23.0417	23.4011	23.0362	22.7316	22.3086	21.7959	22.3764	22.5953	23.5031	22.6232	23.4782	21.9111	22.7846	21.7718	22.017	22.7793	22.6861
Q96T76-9	MMS19 nucleotide excision repair protein homolog	MMS19	23.0004	23.0804	23.3839	22.6176	23.117	23.3498	21.8036	21.5248	22.0656	22.8995	22.685	23.5785	23.1027	22.6587	24.3706	21.8847	22.7524	22.1337
I3L145	Sex hormone-binding globulin	SHBG	24.682	21.0606	23.6788	21.9889	22.8006	21.7414	21.8155	NaN	NaN	NaN	NaN	NaN	26.3472	25.1181	28.4905	23.2277	22.0101	22.8721
B8ZZP4	Secernin-1	SCRN1	21.1626	NaN	NaN	21.8259	21.9612	NaN	21.8302	NaN	NaN	23.175	NaN	NaN	21.6486	NaN	21.1366	NaN	NaN	21.2208
K7EM38	actin gamma 1(ACTG1)	ACTG1	20.0443	20.529	NaN	23.0611	23.0508	23.0779	21.8317	21.632	NaN	23.1704	22.9152	23.5644	23.8158	NaN	25.8586	NaN	NaN	NaN
P39900	Macrophage metalloelastase	MMP12	25.9699	21.4152	25.3564	23.7119	23.942	22.2228	21.8576	NaN	NaN	NaN	22.2228	NaN	26.1775	30.6254	26.9106	24.1479	23.9835	25.7151
C9IYQ7	Nucleoporin NUP53	NUP35	NaN	NaN	NaN	NaN	NaN	NaN	21.8657	21.6641	NaN	NaN	NaN	NaN	NaN	NaN	NaN	NaN	21.8721	NaN
H7C089	Tetratricopeptide repeat protein 38	TTC38	21.6174	21.4421	21.8983	21.6165	22.2538	21.6091	21.8693	21.7497	21.7832	23.1508	22.7498	23.2108	NaN	21.7451	23.0927	21.5133	21.8609	22.2968
J3QSZ5	Protein SON	SON	NaN	NaN	NaN	NaN	NaN	NaN	21.8836	NaN	NaN	21.911	NaN	NaN	NaN	NaN	NaN	21.7347	21.4091	NaN
F8W943	Argininosuccinate lyase	ASL	NaN	NaN	NaN	NaN	NaN	NaN	21.8957	NaN	NaN	23.1093	22.7835	NaN	NaN	NaN	NaN	21.7021	22.1444	22.8399
P16157-11	Ankyrin-1	ANK1	NaN	26.0891	21.3791	21.4365	20.7754	24.2621	21.8963	22.1646	27.927	21.8692	22.7504	NaN	NaN	19.7783	NaN	18.6054	NaN	29.066
B1ANR0	Polyadenylate-binding protein	PABPC4	NaN	NaN	NaN	NaN	22.404	NaN	21.8986	22.6926	23.2261	NaN	NaN	NaN	22.407	22.6194	22.2683	23.3893	22.2065	23.1394
Q9H0Q0	Protein FAM49A	FAM49A	22.7785	23.3645	23.1294	23.5708	NaN	23.2567	21.9199	NaN	21.905	NaN	NaN	NaN	22.5494	22.8626	23.9854	22.3395	22.2054	21.7317
B7ZC39	Endophilin-B2	SH3GLB2	20.8221	NaN	NaN	22.415	21.0292	NaN	21.924	20.9354	NaN	21.7875	NaN	NaN	NaN	NaN	NaN	21.7265	NaN	NaN
Q9Y5Z4-2	Heme-binding protein 2	HEBP2	NaN	NaN	NaN	22.4596	22.7891	NaN	21.9395	22.3898	NaN	21.7847	NaN	22.2501	NaN	NaN	NaN	22.1446	NaN	NaN
A0A087WU65	Vacuolar protein sorting-associated protein 45	VPS45	21.3152	21.4741	21.3425	NaN	NaN	NaN	21.9442	21.9172	21.9559	22.678	22.3617	22.4301	NaN	21.4995	NaN	21.8943	22.0514	22.3458
F8W726	Ubiquitin-associated protein 2-like	UBAP2L	21.3248	21.9028	21.6208	21.2396	20.0849	NaN	21.9741	21.3535	NaN	22.598	22.3313	22.8481	NaN	NaN	NaN	21.5082	21.8296	21.8497
Q9HD89	Resistin	RETN	26.9428	26.2074	26.4021	29.4377	27.0319	27.6395	21.9814	NaN	NaN	NaN	22.5072	NaN	25.977	24.7846	23.8381	NaN	NaN	NaN
A0A0B4J1V2	immunoglobulin heavy variable 2-26(IGHV2-26)	IGHV2-26	24.0252	24.1691	NaN	NaN	NaN	NaN	22.0676	23.6626	22.1559	NaN	NaN	NaN	25.2166	NaN	NaN	25.0648	21.625	NaN
A0A087X1B2	U4/U6.U5 tri-snRNP-associated protein 2	USP39	22.3104	22.8127	23.2424	21.9079	23.2021	NaN	22.0811	22.0513	22.7116	NaN	NaN	NaN	NaN	NaN	NaN	21.9904	22.5386	22.6174
Q6ICJ4	Glutathione S-transferase theta-2B	Em:AP000351.3	NaN	NaN	NaN	NaN	NaN	NaN	22.0856	NaN	NaN	22.8939	NaN	NaN	NaN	22.6937	24.4105	21.317	NaN	22.2985
A0A087X208	Agrin	AGRN	20.1033	NaN	NaN	20.5158	22.3606	21.6543	22.0949	22.3304	22.6781	23.8203	22.95	23.7354	NaN	22.3308	23.0686	22.313	22.3912	22.4752
Q8IUI8-2	Cytokine receptor-like factor 3	CRLF3	24.1029	24.9422	23.921	24.1864	23.0503	25.8233	22.0968	21.9206	22.5539	24.3332	22.657	22.6655	24.5787	23.3141	NaN	22.0668	22.2753	22.504
O60711	Leupaxin	LPXN	NaN	23.8763	NaN	21.6958	NaN	21.3185	22.0981	21.9521	22.6562	23.7809	21.2647	22.3031	NaN	NaN	NaN	21.583	23.0435	23.4083
Q5R3B4	Mitochondrial pyruvate carrier 2	MPC2	22.2161	22.1146	21.2293	NaN	NaN	NaN	22.0997	21.7437	21.7976	NaN	NaN	NaN	21.5312	NaN	21.805	21.7334	22.1143	21.9157
A0A087WX97	Bcl-2-like protein 13	BCL2L13	NaN	NaN	NaN	NaN	NaN	NaN	22.1006	NaN	NaN	NaN	NaN	NaN	NaN	NaN	NaN	NaN	22.0663	22.8454
P27144	Adenylate kinase 4, mitochondrial	AK4	22.8252	23.4975	23.5135	24.2143	NaN	23.2347	22.1083	23.5959	22.6938	23.891	22.687	23.6471	NaN	24.9532	22.3086	23.2954	24.9882	22.9079
Q8TD06	Anterior gradient protein 3 homolog	AGR3	NaN	NaN	22.818	NaN	NaN	23.6599	22.1192	24.5396	23.9223	26.8192	23.3373	24.8807	NaN	NaN	NaN	22.1156	25.0752	24.4135
B1AKG0	Complement factor H-related protein 1	CFHR1	23.0688	NaN	25.9809	NaN	NaN	NaN	22.1292	22.6337	23.4052	NaN	21.1555	22.6577	25.3324	27.2392	29.028	23.1207	23.0214	NaN
Q96DZ1-2	Endoplasmic reticulum lectin 1	ERLEC1	NaN	NaN	NaN	NaN	NaN	NaN	22.1331	21.6334	NaN	NaN	NaN	NaN	NaN	NaN	NaN	NaN	NaN	NaN
A0A0U1RQQ4	Endothelial protein C receptor	PROCR	21.9062	NaN	21.25	22.0156	23.0885	22.4113	22.1412	20.7577	23.3798	22.8504	21.7232	23.8214	22.0122	21.2809	25.0844	21.3899	NaN	24.4876
M0QZS6	SUMO-activating enzyme subunit 1	SAE1	NaN	21.8652	22.7926	NaN	NaN	NaN	22.1809	21.7764	23.507	23.8599	NaN	NaN	NaN	NaN	NaN	21.7791	22.9618	22.8093
G3V150	Galactosylgalactosylxylosylprotein 3-beta-glucuronosyltransferase 3	B3GAT3	NaN	NaN	23.6517	NaN	NaN	23.1831	22.1862	NaN	NaN	22.8733	22.301	NaN	NaN	23.5094	26.1386	NaN	NaN	NaN
Q9HB40-2	Retinoid-inducible serine carboxypeptidase	SCPEP1	NaN	25.5027	25.6199	23.7694	NaN	NaN	22.1889	23.3791	23.6433	23.5737	NaN	21.2306	NaN	25.8497	26.5529	23.9168	25.359	24.065
O60264	SWI/SNF-related matrix-associated actin-dependent regulator of chromatin subfamily A member 5	SMARCA5	NaN	23.4443	NaN	NaN	NaN	NaN	22.2008	NaN	NaN	23.6369	23.2931	23.3814	NaN	22.9259	23.3843	23.2636	NaN	23.2624
Q9UBV8	Peflin	PEF1	23.2066	23.7291	23.5127	NaN	22.1407	NaN	22.2257	22.0975	21.8612	NaN	NaN	NaN	23.4311	NaN	22.0712	21.9675	22.0501	22.4365
O43692	Peptidase inhibitor 15	PI15	NaN	25.7131	23.5486	23.571	23.7216	24.4448	22.231	23.8596	24.4606	NaN	23.6517	25.7433	25.0167	24.6187	23.9867	NaN	22.4154	NaN
Q6P4A8	Phospholipase B-like 1	PLBD1	25.6332	NaN	22.6662	25.4385	25.1002	26.2017	22.2498	NaN	NaN	23.5123	22.546	NaN	24.8899	22.5691	NaN	22.7819	NaN	23.435
Q9H7Z7	Prostaglandin E synthase 2	PTGES2	23.76	23.6339	23.6863	22.5139	22.8287	NaN	22.2522	22.1934	22.6051	23.4684	23.2604	23.0867	22.7256	23.662	24.2313	22.6847	23.5337	22.7722
J3KNC0	Transcription initiation factor IIA subunit 1	GTF2A1	NaN	NaN	NaN	22.1058	NaN	NaN	22.2651	NaN	22.2762	23.6248	22.5181	NaN	NaN	NaN	NaN	NaN	NaN	NaN
P25685-2	DnaJ homolog subfamily B member 1	DNAJB1	NaN	20.1326	21.914	NaN	NaN	22.6333	22.2674	22.4565	22.6197	22.7896	22.6731	22.746	NaN	NaN	NaN	22.3422	22.7437	22.3601
P46019	Phosphorylase b kinase regulatory subunit alpha, liver isoform	PHKA2	23.4194	22.4117	22.9727	23.5606	22.6808	23.4864	22.2788	22.1671	NaN	NaN	22.0592	23.0046	NaN	NaN	NaN	NaN	21.8936	NaN
A6NC48	ADP-ribosyl cyclase/cyclic ADP-ribose hydrolase 2	BST1	26.798	26.4118	26.8075	26.9182	27.9495	26.4202	22.2811	23.434	21.1573	24.2136	23.171	22.1698	24.8289	23.3035	23.9815	23.4694	22.4772	23.0985
C9J7E5	Transportin-3	TNPO3	25.4475	25.6353	25.5419	25.6449	25.4721	25.5389	22.2882	22.828	21.5534	22.8093	22.7572	22.4018	24.5661	23.5426	25.1467	22.7062	23.9981	22.5857
P14854	Cytochrome c oxidase subunit 6B1	COX6B1	23.0321	22.3335	22.8769	NaN	NaN	NaN	22.2931	22.9635	22.9925	22.7062	23.5905	NaN	NaN	23.7375	NaN	24.2895	24.2346	23.329
P14902	Indoleamine 2,3-dioxygenase 1	IDO1	24.6126	30.6706	27.1701	25.1311	21.5499	27.1065	22.3038	22.8787	22.2912	22.9142	NaN	21.85	26.8573	24.5715	26.4522	22.1973	23.9355	21.4292
K7ENZ6	Protein FAM134C	FAM134C	21.4671	21.9061	22.5423	22.5485	NaN	NaN	22.3076	22.0029	22.6914	22.6154	22.2553	22.6396	21.976	22.1511	NaN	21.9268	22.5369	NaN
Q96AQ6-3	Pre-B-cell leukemia transcription factor-interacting protein 1	PBXIP1	NaN	NaN	20.9217	22.4975	21.9146	22.0932	22.3181	22.2114	20.765	NaN	NaN	NaN	NaN	21.692	NaN	NaN	NaN	27.0743
E9PF10	Nuclear pore complex protein Nup155	NUP155	23.2949	23.9083	22.8605	22.4166	NaN	NaN	22.3217	22.2333	NaN	23.3069	23.5432	23.5913	22.9861	22.0838	NaN	22.577	22.6372	22.859
H0YNP9	Guanosine-3,5-bis(diphosphate) 3-pyrophosphohydrolase MESH1	HDDC3	NaN	NaN	NaN	22.0126	22.1609	NaN	22.3226	22.0649	22.4054	22.649	22.1319	24.049	NaN	NaN	NaN	21.8965	22.2529	21.8942
Q01432-6	AMP deaminase 3	AMPD3	26.1904	26.4311	26.293	26.0806	25.7052	25.1241	22.3229	23.2018	22.1117	23.4887	22.7674	22.4338	25.9041	25.2236	26.4346	23.3827	23.5348	22.5963
P01602	Ig kappa chain V-I region HK102	IGKV1-5	24.0041	22.0201	25.6684	NaN	NaN	NaN	22.3298	22.2473	NaN	NaN	20.8147	NaN	24.438	22.6957	30.9382	NaN	20.6019	22.3049
P62140	Serine/threonine-protein phosphatase PP1-beta catalytic subunit	PPP1CB	26.7189	25.7817	26.2852	25.5113	24.8987	24.6632	22.3345	24.304	24.4488	23.0481	24.0388	23.8847	25.8811	25.2365	27.0488	NaN	22.3089	NaN
Q6P1M0	Long-chain fatty acid transport protein 4	SLC27A4	NaN	NaN	22.0438	21.8451	NaN	22.2644	22.3374	NaN	NaN	23.1721	22.3591	22.6373	NaN	NaN	NaN	21.9962	22.0156	NaN
K7ESN3	GH3 domain-containing protein	GHDC	21.5659	NaN	NaN	23.2966	21.6718	23.3158	22.3409	22.1661	23.2999	23.5385	22.7173	23.0363	NaN	21.691	NaN	22.1475	22.1141	24.0261
H0YAC1	Plasma kallikrein	KLKB1	26.5728	25.5908	22.1579	25.9839	27.6634	25.815	22.3418	22.3792	19.8527	NaN	22.431	23.4791	25.1309	25.0307	31.4089	NaN	22.2984	22.9788
E9PP23	Lysosomal acid phosphatase	ACP2	22.7932	23.0812	23.0059	NaN	NaN	NaN	22.3421	NaN	22.7242	22.1163	21.6379	NaN	22.8168	NaN	23.9969	22.9251	NaN	NaN
A0A140T8Y2	Guanine nucleotide-binding protein-like 1	GNL1	NaN	NaN	NaN	NaN	NaN	NaN	22.347	21.4951	NaN	21.3188	NaN	21.8454	NaN	21.4676	NaN	21.6454	NaN	NaN
A8MU58	Aminoacyl tRNA synthase complex-interacting multifunctional protein 2	AIMP2	24.0565	22.9212	23.1358	23.471	23.0221	22.9932	22.3546	22.1	22.7917	NaN	22.4799	22.722	23.8626	22.9575	23.4429	22.5136	22.417	22.3016
Q9BXW7-2	Cat eye syndrome critical region protein 5	CECR5	22.5943	22.6515	22.2138	22.5059	22.3294	22.4147	22.358	21.947	NaN	23.1186	24.6152	24.5971	22.2422	22.6467	22.7208	22.225	22.4388	NaN
Q6P587	Acylpyruvase FAHD1, mitochondrial	FAHD1	NaN	NaN	NaN	NaN	NaN	NaN	22.3582	22.1486	22.1613	22.5245	22.2688	23.0162	NaN	NaN	NaN	22.5366	22.5491	NaN
Q8TAT6	Nuclear protein localization protein 4 homolog	NPLOC4	NaN	NaN	22.98	NaN	NaN	NaN	22.3587	22.6482	22.4185	NaN	NaN	NaN	NaN	NaN	22.3808	NaN	NaN	NaN
H7C0X4	Dol-P-Man:Man(5)GlcNAc(2)-PP-Dol alpha-1,3-mannosyltransferase	ALG3	NaN	21.9875	NaN	NaN	NaN	NaN	22.365	21.3087	21.152	22.0531	22.2812	22.4067	NaN	NaN	NaN	21.6312	21.5868	NaN
Q9BUT1	3-hydroxybutyrate dehydrogenase type 2	BDH2	NaN	23.2401	NaN	NaN	NaN	NaN	22.3711	23.0109	22.9837	23.6501	NaN	23.3002	NaN	NaN	NaN	22.9376	22.418	23.4643
C9JZB0	Inositol polyphosphate 5-phosphatase K	INPP5K	22.136	22.9373	22.1624	22.0982	21.7295	22.326	22.3726	22.1297	21.8927	22.6106	22.3357	22.0336	22.0571	22.0737	22.099	22.193	22.5591	22.2848
Q8N2K0-3	Monoacylglycerol lipase ABHD12	ABHD12	22.4993	23.6892	23.0773	22.6413	NaN	22.8494	22.3734	22.4359	21.7781	23.69	23.5017	24.1524	23.0048	23.2992	21.9472	22.9824	22.858	22.8255
P69891	Hemoglobin subunit gamma-1	HBG1	NaN	24.2577	21.9565	21.8902	NaN	NaN	22.3753	NaN	26.1743	22.3731	NaN	24.4345	23.8463	25.8437	NaN	26.8702	22.8854	30.1006
Q96JB2-2	Conserved oligomeric Golgi complex subunit 3	COG3	NaN	NaN	NaN	NaN	NaN	NaN	22.383	21.8573	22.4738	23.5628	22.7224	22.9549	NaN	NaN	NaN	22.0933	22.3119	NaN
Q15080	Neutrophil cytosol factor 4	NCF4	28.9818	28.8692	28.2104	27.9226	27.7942	28.6737	22.384	22.0197	22.8817	23.2265	23.1741	24.1083	28.2141	26.1503	26.7542	22.8532	23.7135	NaN
Q8N3V7-3	Synaptopodin	SYNPO	NaN	NaN	NaN	NaN	NaN	NaN	22.3894	21.661	NaN	NaN	NaN	NaN	NaN	NaN	NaN	21.5034	NaN	22.4477
O75695	Protein XRP2	RP2	24.6875	24.3683	23.1985	23.7799	23.9926	24.0336	22.3936	23.0376	23.1589	23.2382	23.1425	23.4499	24.5127	23.0891	22.8185	23.325	23.1468	NaN
S4R350	Dolichyl pyrophosphate Man9GlcNAc2 alpha-1,3-glucosyltransferase	ALG6	21.6624	21.806	NaN	NaN	NaN	NaN	22.4	21.9805	NaN	NaN	NaN	NaN	22.2781	NaN	NaN	22.456	21.5785	NaN
S4R418	Bridging integrator 2	BIN2	NaN	NaN	NaN	24.9721	21.2223	NaN	22.4032	23.0655	22.9895	NaN	22.7392	21.878	NaN	NaN	NaN	23.0806	22.7806	22.544
P60059	Protein transport protein Sec61 subunit gamma	SEC61G	20.1779	21.5173	NaN	NaN	NaN	NaN	22.4043	22.3804	22.7171	NaN	21.3167	NaN	NaN	21.4301	NaN	23.3518	22.2979	21.8433
E7ETU9	Procollagen-lysine,2-oxoglutarate 5-dioxygenase 2	PLOD2	25.0065	25.8835	23.1291	NaN	NaN	NaN	22.4103	22.4768	NaN	NaN	22.0989	NaN	26.1071	22.4796	23.2847	22.0694	22.109	NaN
K7ERG9	Complement factor D	CFD	27.4149	26.3041	29.6779	25.6992	26.3108	24.9243	22.4185	22.0868	22.426	20.971	NaN	NaN	28.5917	29.167	31.6659	22.5738	22.3112	22.0877
Q8N0U8	Vitamin K epoxide reductase complex subunit 1-like protein 1	VKORC1L1	22.202	22.8876	22.0693	21.9072	22.4126	22.1936	22.4276	21.5165	21.7993	22.895	22.1072	21.7606	22.0328	21.5398	20.7326	21.586	21.9722	22.4426
F6SDV2	Tubulointerstitial nephritis antigen-like	TINAGL1	20.6361	NaN	19.0603	NaN	NaN	NaN	22.4279	20.8934	22.2089	21.6324	NaN	22.1123	NaN	23.3335	20.6891	22.102	21.3183	23.3203
Q96JC1-2	Vam6/Vps39-like protein	VPS39	22.7227	24.2439	23.7442	NaN	NaN	21.674	22.4296	NaN	NaN	22.3189	NaN	NaN	NaN	NaN	NaN	21.5182	21.5086	NaN
J3QKT4	Pyrroline-5-carboxylate reductase	PYCR1	NaN	21.9904	NaN	NaN	NaN	NaN	22.436	22.4188	22.9225	NaN	23.447	24.55	NaN	NaN	NaN	22.4436	NaN	NaN
O00442	RNA 3-terminal phosphate cyclase	RTCA	23.6368	23.5742	23.5199	NaN	NaN	23.2621	22.4407	23.2472	24.042	NaN	NaN	NaN	23.4519	23.235	24.593	NaN	23.1402	NaN
Q5QPK2	Dolichol-phosphate mannosyltransferase subunit 1	DPM1	22.8693	23.6303	NaN	22.5542	22.2797	NaN	22.4408	22.5598	22.4335	23.1326	22.5373	22.9912	NaN	22.2331	NaN	22.8395	21.9486	22.4103
A0A087WTA5	Translation initiation factor eIF-2B subunit delta	EIF2B4	22.809	23.2226	22.7836	22.3739	22.0858	NaN	22.4496	22.5189	NaN	24.5219	23.1558	24.2575	22.7862	22.8167	NaN	22.83	23.0474	NaN
H0YJN9	Legumain	LGMN	NaN	NaN	NaN	NaN	NaN	NaN	22.4526	23.602	23.4886	23.0987	22.25	22.5668	NaN	NaN	NaN	22.5229	23.2448	23.1993
P26572	Alpha-1,3-mannosyl-glycoprotein 2-beta-N-acetylglucosaminyltransferase	MGAT1	24.6219	24.8377	25.9221	23.7013	24.2093	23.4242	22.4602	22.9847	NaN	NaN	22.7257	NaN	24.2684	27.5907	28.9576	23.8265	23.5803	24.8653
P22033	Methylmalonyl-CoA mutase, mitochondrial	MUT	NaN	NaN	NaN	NaN	NaN	NaN	22.4653	NaN	NaN	21.8157	NaN	22.3774	NaN	NaN	NaN	22.2989	NaN	NaN
P47895	Aldehyde dehydrogenase family 1 member A3	ALDH1A3	22.201	21.6723	NaN	NaN	22.3531	NaN	22.469	21.8307	NaN	NaN	22.4173	21.9388	NaN	NaN	22.2288	23.0821	22.6192	NaN
P62995-3	Transformer-2 protein homolog beta	TRA2B	NaN	NaN	NaN	NaN	NaN	NaN	22.4692	NaN	23.8077	23.6219	NaN	NaN	NaN	NaN	NaN	NaN	22.7921	23.0549
B5MBX5	Protein LBH	LBH	NaN	NaN	NaN	NaN	NaN	NaN	22.4712	22.3164	NaN	22.8794	22.6314	NaN	NaN	NaN	NaN	NaN	NaN	NaN
P24158	Myeloblastin	PRTN3	32.0862	30.307	31.5454	31.3575	32.038	30.3333	22.476	NaN	21.4101	20.9504	23.0963	22.3983	31.6895	27.3321	28.6454	21.3464	NaN	19.7294
Q5T0Y8	Acid sphingomyelinase-like phosphodiesterase 3b	SMPDL3B	NaN	NaN	NaN	NaN	NaN	NaN	22.4762	NaN	22.795	NaN	NaN	NaN	NaN	20.7726	NaN	21.4154	NaN	NaN
P50151	Guanine nucleotide-binding protein G(I)/G(S)/G(O) subunit gamma-10	GNG10	NaN	22.6397	NaN	23.227	23.3104	23.1028	22.4781	24.2273	23.0716	23.2577	24.2258	24.9687	NaN	23.7628	NaN	24.1172	25.3807	22.6863
S4R3A2	Fatty acid-binding protein, heart	FABP3	19.8904	NaN	NaN	NaN	22.2201	NaN	22.4811	23.3224	23.0425	24.7363	23.0802	22.9611	21.1616	23.3697	22.1398	23.9527	24.5589	24.0965
P52630-4	Signal transducer and activator of transcription 2	STAT2	NaN	NaN	22.2893	NaN	22.773	NaN	22.4856	22.9458	NaN	22.8297	22.5097	NaN	NaN	NaN	22.3919	22.2181	22.7574	22.5606
Q15120	[Pyruvate dehydrogenase (acetyl-transferring)] kinase isozyme 3, mitochondrial	PDK3	22.8411	22.5991	23.0592	22.7143	NaN	NaN	22.4879	NaN	22.9526	23.89	23.8046	24.3215	23.113	22.4556	22.552	NaN	23.2647	NaN
H0YM23	Ankyrin repeat domain-containing protein 17	ANKRD17	20.6176	21.3128	21.6136	21.9925	NaN	22.3449	22.488	22.2899	21.8798	24.4489	23.2471	23.2277	NaN	22.1936	NaN	22.1865	23.0026	NaN
P31947-2	14-3-3 protein sigma	SFN	22.9368	21.4061	22.3992	23.6638	23.9235	23.5935	22.4994	22.9108	22.0492	23.7046	23.7217	23.8771	22.1726	22.7631	23.2391	22.1829	22.8186	21.8089
F8VYY9	5-AMP-activated protein kinase subunit gamma-1	PRKAG1	23.6481	24.5387	24.3335	23.6337	NaN	21.9821	22.5001	NaN	22.0714	22.8827	21.5652	22.7029	NaN	23.0334	NaN	22.4435	22.1515	22.5671
Q13643	Four and a half LIM domains protein 3	FHL3	21.7263	21.7783	NaN	NaN	NaN	NaN	22.5082	24.9271	21.7723	NaN	NaN	NaN	22.0448	NaN	NaN	NaN	NaN	NaN
O76076	WNT1-inducible-signaling pathway protein 2	WISP2	NaN	23.0323	22.423	NaN	NaN	NaN	22.5162	22.4007	22.6444	NaN	NaN	22.8332	23.0742	27.791	26.373	23.3147	23.6465	24.905
O76070	Gamma-synuclein	SNCG	NaN	NaN	NaN	NaN	NaN	NaN	22.5168	22.7041	22.5897	NaN	NaN	NaN	NaN	NaN	NaN	NaN	22.8025	25.4775
O43592	Exportin-T	XPOT	23.9173	23.8195	23.4573	23.9875	24.1223	23.3318	22.5221	22.1697	NaN	23.5595	22.6593	NaN	23.8283	22.5102	25.0557	22.67	22.7948	21.5904
B4DWR3	Prefoldin subunit 3	VBP1	NaN	NaN	NaN	21.9825	21.9961	NaN	22.5239	21.5163	NaN	22.2924	21.7468	22.4036	21.4346	NaN	NaN	21.4029	NaN	NaN
A0A0A0MS09	Ig delta chain C region	IGHD	27.1026	27.2516	NaN	26.751	28.338	26.5221	22.5274	23.1563	NaN	22.1993	25.4368	22.6725	22.5084	27.1418	28.6987	NaN	22.2784	22.0689
H0YE25	Parkinson disease 7 domain-containing protein 1	PDDC1	22.2187	22.3975	23.0193	23.375	23.3324	23.5197	22.5394	22.2017	22.8988	23.1836	22.8731	23.3592	22.6074	22.4997	22.5891	22.4536	22.9292	22.739
J3KMX2	SWI/SNF-related matrix-associated actin-dependent regulator of chromatin subfamily D member 2	SMARCD2	23.0967	19.9607	NaN	NaN	NaN	NaN	22.5466	21.2283	20.4531	22.1368	NaN	22.6317	NaN	NaN	NaN	21.9715	21.2633	20.4106
H3BN59	ATP-dependent RNA helicase DDX19B	DDX19A	NaN	NaN	NaN	NaN	NaN	NaN	22.5499	22.2654	23.1161	NaN	22.5756	NaN	NaN	NaN	NaN	22.3143	23.1143	NaN
C9JDR0	Sterol-4-alpha-carboxylate 3-dehydrogenase, decarboxylating	NSDHL	22.942	22.9368	22.3073	21.9755	22.7143	22.4601	22.5523	22.226	21.996	23.3748	22.7297	23.5938	22.3042	21.9986	NaN	22.5587	22.4744	22.1696
Q12882	Dihydropyrimidine dehydrogenase [NADP(+)]	DPYD	25.2156	23.0844	24.5017	25.0131	24.0324	23.4438	22.5579	23.825	23.0844	25.7991	23.6006	25.5127	23.5395	26.0208	28.8405	24.3099	25.526	22.448
Q14643-4	Inositol 1,4,5-trisphosphate receptor type 1	ITPR1	23.156	23.374	22.9174	23.0434	NaN	NaN	22.5605	22.4392	NaN	NaN	NaN	23.0154	22.4834	23.356	NaN	22.7686	22.4967	23.6822
Q15477	Helicase SKI2W	SKIV2L	22.1844	NaN	22.5818	21.5631	NaN	NaN	22.5711	22.1981	22.5932	NaN	22.739	NaN	22.5879	22.332	NaN	22.1995	22.282	NaN
P31749-2	RAC-alpha serine/threonine-protein kinase	AKT1	22.0316	22.7935	21.7548	NaN	NaN	NaN	22.5738	22.4086	22.0409	21.7132	NaN	NaN	23.0161	22.3686	22.3863	21.9955	23.0075	22.7531
Q92851-6	Caspase-10	CASP10	23.3158	23.8586	NaN	NaN	NaN	NaN	22.5795	NaN	NaN	NaN	NaN	NaN	23.2876	NaN	NaN	22.3019	22.1502	NaN
Q08AM6	Protein VAC14 homolog	VAC14	23.2282	22.8224	24.2483	22.8793	22.9197	22.4973	22.5812	23.1525	22.027	24.3699	23.0308	23.6374	22.8466	23.778	22.2184	22.198	24.3097	21.5237
X6R3N0	Long-chain fatty acid transport protein 3	SLC27A3	25.1709	24.8643	24.8783	24.6904	23.4881	24.7955	22.5872	22.2446	20.8941	26.1414	23.7337	24.9404	24.51	22.2887	NaN	21.7927	24.6216	NaN
F8W0P7	ATP synthase, H+ transporting, mitochondrial F1 complex, beta polypeptide(ATP5B)	ATP5B	22.5721	NaN	22.1525	NaN	NaN	NaN	22.6049	22.2615	NaN	NaN	NaN	NaN	22.435	NaN	NaN	23.126	23.2517	NaN
J3QRJ1	Secernin-2	SCRN2	NaN	NaN	NaN	NaN	NaN	NaN	22.6146	22.4043	23.2075	NaN	NaN	23.6328	NaN	22.3435	NaN	22.6563	22.6352	23.5996
K9J7I2	NADH dehydrogenase [ubiquinone] 1 beta subcomplex subunit 8, mitochondrial	NDUFB8	22.3461	NaN	NaN	NaN	NaN	NaN	22.6195	23.0712	22.8032	NaN	NaN	NaN	NaN	22.5903	NaN	23.9979	NaN	NaN
P63261	Actin, cytoplasmic 2	ACTG1	23.0632	22.1573	23.4423	26.5719	25.8024	24.434	22.6199	24.3653	21.6848	21.1267	21.3621	NaN	22.1768	21.5672	NaN	23.6982	22.2698	NaN
P0C0L4	Complement C4-A	C4A	24.8671	24.5716	25.3178	22.2376	23.3117	24.5533	22.6254	21.8871	NaN	21.3116	21.9911	21.7554	25.5915	26.525	25.9846	24.9267	22.6643	24.7172
Q6PI48	Aspartate--tRNA ligase, mitochondrial	DARS2	22.5165	21.3843	21.3021	21.4838	20.8139	21.4913	22.6384	NaN	22.1814	23.6926	23.1691	23.7972	21.6932	20.8889	NaN	21.9202	22.185	21.8095
P84074	Neuron-specific calcium-binding protein hippocalcin	HPCA	NaN	21.548	NaN	NaN	NaN	21.5434	22.6456	22.9582	22.4387	23.2024	22.7871	23.3077	NaN	22.2005	NaN	22.5177	23.0161	22.8882
P49903-4	Selenide, water dikinase 1	SEPHS1	22.0166	NaN	21.8766	21.7117	22.2908	NaN	22.6482	22.5394	NaN	22.9779	23.2479	22.7149	NaN	21.6734	NaN	23.4394	22.2063	NaN
E5KLJ9	Dynamin-like 120 kDa protein, mitochondrial	OPA1	NaN	NaN	22.8714	NaN	NaN	NaN	22.656	23.3818	24.2353	23.3512	23.0591	23.7745	21.7232	22.9605	22.8964	22.7163	22.9976	NaN
Q8N392-2	Rho GTPase-activating protein 18	ARHGAP18	23.0253	NaN	NaN	NaN	23.2557	NaN	22.6573	22.5667	NaN	NaN	23.1153	NaN	22.3482	22.4417	25.2051	23.4974	22.8292	20.8484
Q16610	Extracellular matrix protein 1	ECM1	26.1286	25.6306	24.783	24.891	25.9932	25.071	22.6574	22.7196	NaN	NaN	NaN	NaN	25.9946	25.3723	25.1438	NaN	23.1608	NaN
J3KNQ3	26S proteasome non-ATPase regulatory subunit 13	PSMD13	21.5355	26.6767	25.8076	23.1009	23.9505	NaN	22.6586	24.7196	25.2226	22.371	22.0088	23.1431	25.1535	24.6341	24.9233	24.2054	24.9138	24.8567
H7C2W1	D-beta-hydroxybutyrate dehydrogenase, mitochondrial	BDH1	23.7551	23.2935	NaN	NaN	NaN	NaN	22.6595	NaN	21.5287	NaN	NaN	NaN	23.5807	NaN	NaN	22.7526	NaN	NaN
Q16719	Kynureninase	KYNU	25.8589	26.2479	26.5491	24.6112	26.8147	26.044	22.6611	24.9622	22.7954	25.9072	25.1816	25.5192	24.7025	26.6791	28.317	24.8846	26.8616	23.6412
E9PQ02	Kinesin light chain 2	KLC2	NaN	NaN	NaN	22.6091	NaN	NaN	22.6695	22.9293	23.0617	22.6495	22.8264	23.2382	22.8945	22.7974	NaN	22.7057	22.861	23.1306
H0Y711	Methylosome protein 50	WDR77	22.512	22.8323	22.1054	22.0212	22.8038	22.3427	22.6727	22.2969	NaN	22.3608	22.59	21.1514	22.79	22.0104	NaN	22.4306	22.8368	21.8085
Q9BZQ8	Protein Niban	FAM129A	26.1791	25.6239	25.3625	24.822	25.725	NaN	22.6766	23.126	24.9327	22.9729	NaN	22.6877	25.9236	25.6424	27.181	23.9476	24.0002	24.1547
K7EQB2	Putative oxidoreductase GLYR1	GLYR1	NaN	22.3329	23.1409	NaN	NaN	22.301	22.6822	21.9684	23.0182	23.417	23.0986	23.2836	NaN	NaN	NaN	22.5572	22.7754	23.2771
Q6DU44	HLA class I histocompatibility antigen, alpha chain E	HLA-E	NaN	NaN	NaN	NaN	NaN	NaN	22.7146	22.7991	NaN	NaN	23.0075	NaN	NaN	22.7964	23.1977	22.9106	23.2753	22.2846
A0A1W2PRD0	Golgi SNAP receptor complex member 2	GOSR2	NaN	NaN	NaN	NaN	20.788	NaN	22.7265	22.8549	22.2134	NaN	NaN	NaN	20.7804	NaN	NaN	22.4169	21.9869	NaN
P11169	Solute carrier family 2, facilitated glucose transporter member 3	SLC2A3	29.3023	28.4678	28.3749	28.5487	26.0417	29.1906	22.7292	NaN	22.3345	23.1415	22.5567	23.1839	29.3354	25.4585	27.5199	23.7983	NaN	NaN
P36551	Oxygen-dependent coproporphyrinogen-III oxidase, mitochondrial	CPOX	22.2808	22.4869	22.7514	22.5304	23.4576	23.2677	22.736	22.2286	22.6637	24.9554	23.3723	25.4518	22.2611	22.7397	26.5662	22.6323	23.985	22.3082
F5GWH5	Transmembrane protein 258	TMEM258	22.9618	23.4247	22.6801	NaN	23.3022	24.2331	22.7423	22.6605	23.4788	24.3708	24.0901	23.5898	23.8689	NaN	NaN	22.3343	NaN	22.6293
H3BND4	Pyridoxal-dependent decarboxylase domain-containing protein 1	PDXDC1	NaN	NaN	NaN	NaN	NaN	NaN	22.7435	NaN	22.76	23.3331	NaN	24.5992	NaN	NaN	NaN	22.8175	22.4267	22.8546
E9PQP6	Protein farnesyltransferase/geranylgeranyltransferase type-1 subunit alpha	FNTA	24.4718	24.8075	25.0155	22.8002	22.3707	NaN	22.7466	22.8742	22.294	22.8528	22.7816	23.278	24.1992	24.2081	26.063	23.2595	22.857	22.509
Q9H2M9	Rab3 GTPase-activating protein non-catalytic subunit	RAB3GAP2	22.8042	22.9832	22.8126	22.8155	23.1477	24.0581	22.7562	22.8208	21.7891	23.5277	22.6661	23.243	21.9913	NaN	22.6396	NaN	23.0494	NaN
O75439	Mitochondrial-processing peptidase subunit beta	PMPCB	NaN	NaN	NaN	22.9725	22.9554	NaN	22.7647	23.9718	23.8572	24.1531	23.5077	24.315	NaN	21.7119	NaN	23.7677	24.2766	NaN
C9J8Q5	Succinate-semialdehyde dehydrogenase, mitochondrial	ALDH5A1	NaN	22.0844	NaN	21.7649	NaN	NaN	22.7686	22.0986	23.0268	24.4576	23.5368	23.1007	NaN	NaN	NaN	22.3527	23.3261	23.489
Q8NCW5-2	NAD(P)H-hydrate epimerase	APOA1BP	NaN	NaN	NaN	NaN	NaN	NaN	22.7739	22.2788	NaN	NaN	NaN	NaN	NaN	21.5981	NaN	22.54	22.3471	21.6314
C9JWQ9	Raftlin	RFTN1	22.7416	24.6108	24.7492	23.1374	NaN	23.0811	22.7912	22.5692	22.9193	25.2698	24.0213	24.7905	23.2308	22.6863	21.7598	23.2895	23.9646	24.2209
Q2TAY7	WD40 repeat-containing protein SMU1	SMU1	22.0406	21.915	21.8016	22.6996	22.0798	22.975	22.7918	22.8221	22.8438	22.5333	23.2291	22.4251	22.068	21.6158	20.369	22.9437	22.39	22.702
G5E9X5	Methylcrotonoyl-CoA carboxylase subunit alpha, mitochondrial	MCCC1	22.868	23.5979	NaN	NaN	NaN	NaN	22.796	22.839	23.4706	24.3046	24.4835	23.8847	NaN	NaN	23.1199	NaN	23.1568	23.4242
P51151	Ras-related protein Rab-9A	RAB9A	NaN	NaN	24.1528	22.7781	23.1943	23.7458	22.7963	22.8558	23.3337	23.5993	23.2463	NaN	22.7655	23.6736	NaN	23.176	22.7621	22.7729
P10643	Complement component C7	C7	28.3934	26.8913	29.0093	26.8148	28.8932	29.1151	22.8009	22.5079	22.7978	22.9373	NaN	23.4311	29.1749	29.3431	30.9297	25.5442	22.2801	26.2755
Q9BWD1	Acetyl-CoA acetyltransferase, cytosolic	ACAT2	24.134	23.2179	23.5173	24.0332	24.3975	NaN	22.8059	22.9741	22.8527	25.2679	24.1319	24.0723	23.126	23.5816	25.2891	23.0079	24.4869	23.8912
O60216	Double-strand-break repair protein rad21 homolog	RAD21	NaN	22.8544	21.3613	23.661	NaN	NaN	22.8112	22.755	23.4387	23.4538	23.4425	23.1783	NaN	NaN	NaN	23.2423	22.9671	23.4732
Q08378-2	Golgin subfamily A member 3	GOLGA3	21.8489	NaN	NaN	22.5655	NaN	NaN	22.8207	23.1532	NaN	22.5831	23.5691	23.2933	NaN	NaN	NaN	22.9108	NaN	NaN
Q96P70	Importin-9	IPO9	NaN	22.8727	22.8012	NaN	21.5571	NaN	22.8225	22.824	22.4927	24.4095	22.1381	23.357	NaN	NaN	NaN	23.0215	22.0815	NaN
Q7Z434	Mitochondrial antiviral-signaling protein	MAVS	22.7752	23.8369	24.3029	NaN	21.8472	NaN	22.8244	23.2897	23.7812	23.2036	23.3611	23.6361	NaN	NaN	23.9089	23.1059	22.1606	23.6888
H0YMP2	Mothers against decapentaplegic homolog	SMAD3	NaN	NaN	21.7633	NaN	21.7876	22.3583	22.8284	22.7129	22.5689	23.8895	23.1304	24.1441	21.6547	21.7243	NaN	22.0421	22.9573	22.3442
H7C0M1	H/ACA ribonucleoprotein complex subunit 4	DKC1	22.3826	23.34	23.0513	22.4983	NaN	NaN	22.8288	22.998	23.6568	24.3669	24.2201	23.5484	22.1066	22.6601	22.4667	23.2012	23.1889	NaN
A0A0A0MSA0	Laminin subunit alpha-3	LAMA3	NaN	23.506	23.1945	NaN	NaN	NaN	22.8292	23.1213	23.1195	23.3533	NaN	23.6858	NaN	NaN	24.2213	NaN	23.4359	24.0788
P68036-2	Ubiquitin-conjugating enzyme E2 L3	UBE2L3	24.3568	23.8715	23.464	24.1201	23.2814	22.727	22.8352	25.5529	25.0985	23.675	23.8194	23.9117	23.274	24.4893	24.2936	24.0939	25.837	25.3909
P22792	Carboxypeptidase N subunit 2	CPN2	25.9256	23.5146	25.0994	23.7302	25.3994	NaN	22.8427	22.8032	23.1987	NaN	NaN	NaN	23.4865	23.6792	24.5151	NaN	NaN	NaN
Q00013-2	55 kDa erythrocyte membrane protein	MPP1	22.8658	23.6851	23.4112	NaN	NaN	NaN	22.8441	24.1196	23.4244	NaN	NaN	NaN	23.4438	NaN	23.1766	23.1573	23.7107	24.4524
A5YKK6-2	CCR4-NOT transcription complex subunit 1	CNOT1	22.8626	23.1984	23.2887	23.6458	23.3045	23.198	22.8444	22.9456	24.2426	24.7084	24.02	25.0837	22.9726	22.2534	22.7548	22.5605	24.0182	NaN
Q9HAB8	Phosphopantothenate--cysteine ligase	PPCS	NaN	23.7275	NaN	23.8679	NaN	23.4723	22.8495	NaN	NaN	23.6228	NaN	23.4752	NaN	NaN	23.4716	22.3439	23.6787	23.0974
P78347-2	General transcription factor II-I	GTF2I	NaN	21.9694	21.3654	NaN	NaN	NaN	22.8528	22.8427	24.113	24.0681	24.073	22.8843	21.2794	NaN	NaN	23.2673	22.2708	NaN
P21397-2	Amine oxidase [flavin-containing] A	MAOA	NaN	24.633	NaN	NaN	NaN	21.3106	22.8566	22.6112	23.6916	24.8314	NaN	NaN	22.333	22.6032	NaN	22.8733	24.3456	25.7594
Q14289-2	Protein-tyrosine kinase 2-beta	PTK2B	23.2077	24.0765	23.3625	23.014	NaN	23.0059	22.8618	22.8489	23.4585	23.2145	NaN	NaN	22.6747	22.2712	NaN	23.0092	22.5742	NaN
Q58FF8	Putative heat shock protein HSP 90-beta 2	HSP90AB2P	NaN	NaN	22.7801	NaN	NaN	NaN	22.8644	23.0285	NaN	NaN	NaN	NaN	NaN	23.6806	NaN	23.4825	23.3673	24.336
Q5QPN5	Acyl-protein thioesterase 2	LYPLA2	24.1313	24.7733	24.4274	22.6724	NaN	22.3327	22.8667	23.1188	24.0503	23.3704	23.7131	NaN	24.0594	22.8391	23.3762	22.9976	24.18	23.9457
F5H3C1	Centromere/kinetochore protein zw10 homolog	ZW10	21.7907	21.9266	22.1695	21.807	22.1222	22.879	22.8678	21.4826	23.3621	23.6233	23.2731	24.1888	22.0164	22.1895	NaN	23.051	22.0949	22.2375
G3V2W1	Protein Z-dependent protease inhibitor	SERPINA10	23.0065	22.9078	25.7424	25.7794	25.8837	25.9409	22.8679	22.1868	22.6681	23.3795	23.1291	23.0006	24.742	26.4905	28.3854	22.8407	23.1708	22.4183
J3QS27	BUB3-interacting and GLEBS motif-containing protein ZNF207	ZNF207	NaN	NaN	NaN	NaN	NaN	NaN	22.8775	23.1126	23.2227	23.2765	23.2083	NaN	NaN	NaN	NaN	NaN	23.3534	NaN
H3BV16	NADH dehydrogenase [ubiquinone] 1 beta subcomplex subunit 10	NDUFB10	23.2459	23.0034	22.6082	NaN	23.0256	NaN	22.8842	22.8451	22.937	22.4409	22.3257	NaN	22.9065	23.1005	22.8658	23.2946	24.0784	23.3693
Q07092-2	Collagen alpha-1(XVI) chain	COL16A1	21.8762	20.7646	NaN	NaN	24.6116	NaN	22.8867	NaN	NaN	NaN	22.4049	NaN	22.4005	23.7674	27.5144	NaN	21.6048	NaN
O15116	U6 snRNA-associated Sm-like protein LSm1	LSM1	22.2003	23.3965	22.8406	22.5218	22.3949	22.2121	22.8875	20.5787	NaN	22.7514	NaN	NaN	22.167	21.0926	22.8662	22.2403	22.1722	NaN
D6RHH0	Luc7-like protein 3	LUC7L3	22.6426	NaN	22.8333	NaN	NaN	NaN	22.8897	22.4964	23.049	23.9284	23.0647	23.3504	NaN	NaN	NaN	22.8641	22.6635	22.5916
H0Y6T7	Nicastrin	NCSTN	24.5	24.0388	24.4451	25.6636	25.6067	25.9528	22.8922	22.854	NaN	24.0641	23.2915	24.0217	25.6325	NaN	25.2575	23.1045	NaN	NaN
A0A1B0GTG9	Adenylosuccinate lyase	ADSL	23.7323	23.4294	22.5039	20.7002	24.8179	NaN	22.8922	23.4041	22.7183	23.4844	23.8023	23.8889	22.8637	22.9705	25.2729	23.7299	22.4206	23.1727
Q96L58	Beta-1,3-galactosyltransferase 6	B3GALT6	NaN	NaN	NaN	NaN	21.9041	22.5523	22.8936	22.0357	NaN	NaN	NaN	NaN	NaN	24.0878	NaN	22.9976	21.9295	NaN
J3QKR0	COP9 signalosome complex subunit 3	COPS3	23.3426	23.102	22.9823	23.4973	23.7648	23.647	22.8936	NaN	23.3313	23.8916	23.5014	24.0055	22.7307	22.8875	22.7687	23.0873	23.2509	23.26
S4R3H4	Apoptotic chromatin condensation inducer in the nucleus	ACIN1	NaN	21.7471	NaN	NaN	NaN	NaN	22.8941	23.471	23.5886	22.6071	22.9501	22.6137	NaN	NaN	NaN	22.904	23.2393	NaN
O75900	Matrix metalloproteinase-23	MMP23A	NaN	NaN	NaN	NaN	NaN	NaN	22.8951	NaN	NaN	NaN	21.1681	NaN	23.9279	28.5244	NaN	23.7025	21.6564	22.4214
P51153	Ras-related protein Rab-13	RAB13	24.5214	24.5945	24.0346	NaN	NaN	NaN	22.8968	NaN	NaN	21.981	NaN	22.7997	23.6004	NaN	24.2551	23.6307	NaN	NaN
R4GN54	COMM domain-containing protein 3	COMMD3-BMI1	22.2985	22.7618	23.0028	23.9372	NaN	23.4625	22.8975	22.2593	22.6204	23.5499	23.1283	23.8097	NaN	NaN	NaN	22.7507	23.5305	23.1604
Q92900-2	Regulator of nonsense transcripts 1	UPF1	23.2922	23.3162	22.8334	22.3892	22.8433	22.4508	22.9054	22.7776	22.6666	22.8739	22.6629	23.1203	22.9412	22.1514	22.5245	22.4856	22.4874	NaN
E9PIE3	Protein kinase C delta-binding protein	PRKCDBP	NaN	NaN	NaN	22.3182	NaN	NaN	22.906	23.5865	22.4799	NaN	NaN	NaN	NaN	NaN	NaN	NaN	NaN	24.9099
F8W031	Protein canopy homolog 2	CNPY2	22.2062	21.6518	21.8544	22.9084	22.4687	NaN	22.9082	22.7963	23.6515	23.8834	23.6545	22.8853	21.9456	21.3992	NaN	22.812	22.3707	22.6492
P11717	Cation-independent mannose-6-phosphate receptor	IGF2R	22.8285	24.4851	23.0104	23.5459	23.478	22.6453	22.9086	23.4859	22.9299	24.3645	24.0927	24.5987	23.0977	22.9659	NaN	22.8902	23.5438	22.6431
A0A1W2PNX8	Protein unc-45 homolog A	UNC45A	NaN	22.818	NaN	NaN	NaN	22.6449	22.9177	24.4909	NaN	22.9085	NaN	NaN	NaN	NaN	NaN	22.73	22.7216	NaN
H0YBL1	Inositol monophosphatase 1	IMPA1	24.1214	NaN	NaN	NaN	23.6604	NaN	22.9241	23.0998	23.5955	NaN	NaN	23.4561	23.2847	NaN	22.5092	22.8299	23.0647	22.8787
P02750	Leucine-rich alpha-2-glycoprotein	LRG1	25.3041	24.5972	25.7626	25.3421	24.6698	25.1228	22.9293	22.923	23.5637	NaN	NaN	23.7174	27.2726	24.2632	26.7674	22.1982	NaN	24.205
A0A0G2JRQ6	Uncharacterized protein		24.3811	22.8816	25.4597	21.7559	22.6039	23.3725	22.9384	22.3417	22.5629	NaN	NaN	22.5334	25.7772	25.1922	27.7882	22.7533	22.0215	21.9412
P35270	Sepiapterin reductase	SPR	23.7504	22.9428	24.7495	24.1887	24.2585	24.2083	22.9433	22.5088	24.1862	25.2618	23.5228	24.6485	22.9698	24.8027	25.979	22.8976	24.4141	23.6381
Q7Z5R6	Amyloid beta A4 precursor protein-binding family B member 1-interacting protein	APBB1IP	24.1603	24.8188	24.936	NaN	24.0803	NaN	22.9568	23.3853	22.3661	NaN	NaN	22.7162	24.1031	23.7822	23.1189	23.6271	23.749	NaN
P49902-2	Cytosolic purine 5-nucleotidase	NT5C2	25.2116	25.3421	24.7438	25.6397	25.6874	24.1819	22.9614	22.2341	22.1325	25.6932	23.4774	23.6752	24.479	22.2244	25.2366	22.8362	22.9791	22.6821
P32942	Intercellular adhesion molecule 3	ICAM3	27.499	27.0368	26.4208	27.4876	26.0448	27.9598	22.9616	23.3037	23.199	23.5875	24.8118	23.3529	25.8829	22.0003	22.3316	22.8135	22.7882	22.6036
A0A0A0MSZ9	Cleavage stimulation factor subunit 1	CSTF1	22.3624	NaN	NaN	NaN	22.5983	NaN	22.9655	21.9591	22.6964	NaN	NaN	NaN	22.406	NaN	NaN	22.3239	22.9637	NaN
Q92506	Estradiol 17-beta-dehydrogenase 8	HSD17B8	NaN	NaN	NaN	22.3957	NaN	NaN	22.9735	22.2786	22.9574	24.6535	23.0048	22.999	NaN	NaN	NaN	22.3018	22.7007	22.9717
B1AJQ6	Syntaxin-12	STX12	NaN	NaN	NaN	NaN	NaN	NaN	22.9762	23.2967	23.0686	NaN	23.1335	NaN	NaN	NaN	NaN	23.2125	23.1311	22.4076
A0A087X256	WASH complex subunit 7	KIAA1033	23.4796	23.0196	23.1783	24.1032	23.4649	23.4695	22.9766	22.415	22.7961	23.7897	22.3395	23.7656	NaN	22.6015	24.1294	22.6784	23.0726	NaN
K7EP16	Eukaryotic translation initiation factor 3 subunit G	EIF3G	22.1531	NaN	21.6294	22.7543	22.4193	22.4389	22.9771	22.8788	23.3441	23.5706	23.79	23.3061	NaN	23.0284	NaN	23.8251	23.5065	23.357
O95352-3	Ubiquitin-like modifier-activating enzyme ATG7	ATG7	25.3201	26.5096	26.4928	26.2371	26.0678	24.9671	22.9801	23.5432	NaN	24.2723	23.9855	25.5828	24.7318	24.6644	25.1207	24.2207	25.4326	23.0015
P04066	Tissue alpha-L-fucosidase	FUCA1	NaN	NaN	NaN	NaN	22.6017	NaN	22.9809	23.7693	24.4605	24.414	24.1987	24.2032	NaN	22.3965	23.0405	23.5082	23.5156	23.4907
H0YB62	UPF0317 protein C14orf159, mitochondrial	C14orf159	22.7166	22.6399	22.7479	22.5894	22.5583	NaN	22.9836	22.6462	23.0628	23.9108	22.8558	23.2659	NaN	22.5474	NaN	NaN	24.1238	23.121
P55160-2	Nck-associated protein 1-like	NCKAP1L	26.565	26.244	26.1471	25.8224	25.5426	25.4501	22.9844	24.2785	24.4975	24.8356	24.6525	25.4037	25.2188	25.1071	25.4879	24.6487	24.6235	19.3415
A0A087WXR5	NADH dehydrogenase [ubiquinone] 1 alpha subcomplex subunit 5	NDUFA5	NaN	23.1291	NaN	NaN	NaN	NaN	22.9893	22.9779	24.0668	22.3445	NaN	NaN	NaN	22.2606	NaN	22.3547	24.25	24.0617
Q76M96	Coiled-coil domain-containing protein 80	CCDC80	22.6091	NaN	22.4562	NaN	NaN	NaN	22.9903	24.9943	23.0946	NaN	24.9139	22.8149	21.8501	24.8649	26.967	21.8577	21.8762	NaN
O95340	Bifunctional 3-phosphoadenosine 5-phosphosulfate synthase 2	PAPSS2	NaN	22.4661	22.7266	22.8389	21.8447	NaN	22.9932	22.671	22.4192	23.6901	23.5683	23.8481	NaN	22.5877	NaN	23.0678	23.7418	22.2054
P21730	C5a anaphylatoxin chemotactic receptor 1	C5AR1	25.7474	25.7338	26.1698	26.3511	25.734	25.8788	23.0018	23.4127	23.851	24.0733	24.4024	24.1006	25.4104	NaN	23.7866	22.7068	24.8171	NaN
M0QZP4	Branched-chain-amino-acid aminotransferase	BCAT2	NaN	NaN	NaN	NaN	NaN	NaN	23.0028	22.5375	22.906	22.5739	NaN	NaN	NaN	22.3094	22.4869	23.6619	22.8394	23.8354
C9J5W6	Transgelin-3	TAGLN3	NaN	NaN	NaN	NaN	NaN	NaN	23.0067	22.3916	NaN	NaN	NaN	NaN	NaN	NaN	NaN	NaN	22.2658	NaN
O60220	Mitochondrial import inner membrane translocase subunit Tim8 A	TIMM8A	NaN	NaN	NaN	NaN	NaN	NaN	23.0091	22.6971	23.1928	24.2131	23.2548	NaN	NaN	NaN	NaN	22.932	22.8458	NaN
P30273	High affinity immunoglobulin epsilon receptor subunit gamma	FCER1G	25.5298	26.5836	25.2681	NaN	22.7172	NaN	23.0142	24.4088	24.8763	22.1533	22.9127	21.4321	25.0179	24.6421	23.195	24.3945	25.8617	22.3921
E9PE82	Short-chain specific acyl-CoA dehydrogenase, mitochondrial	ACADS	22.8719	23.1427	22.8931	NaN	NaN	NaN	23.0145	NaN	22.4439	NaN	23.1593	NaN	22.8421	22.6167	NaN	22.5568	23.2826	22.876
F2Z3J9	Prostaglandin reductase 1	PTGR1	NaN	NaN	NaN	NaN	NaN	NaN	23.0191	22.7004	NaN	24.1328	22.7422	23.268	NaN	NaN	25.2275	22.8118	21.579	23.0472
C9JA28	Translocon-associated protein subunit gamma	SSR3	NaN	NaN	23.0018	NaN	NaN	NaN	23.0194	NaN	24.2859	NaN	NaN	NaN	NaN	NaN	NaN	NaN	NaN	NaN
B4DUC8	S-methyl-5-thioadenosine phosphorylase	MTAP	22.8357	22.8574	22.5954	22.5896	22.5106	NaN	23.0239	22.7203	22.8715	23.4397	22.7696	23.5277	21.746	22.3475	22.7663	22.3694	23.7761	23.5492
A0A1W2PNR9	Immediate early response 3-interacting protein 1	IER3IP1	NaN	23.434	NaN	NaN	NaN	NaN	23.0275	23.3683	NaN	NaN	NaN	NaN	NaN	22.6318	NaN	22.8925	NaN	NaN
P16050	Arachidonate 15-lipoxygenase	ALOX15	24.7635	NaN	NaN	NaN	NaN	NaN	23.0288	NaN	NaN	NaN	NaN	NaN	NaN	NaN	NaN	NaN	NaN	NaN
A0A0C4DFZ2	Arylsulfatase A	ARSA	NaN	NaN	NaN	21.9212	NaN	21.9546	23.0289	21.3543	22.2191	23.2809	22.7722	23.0934	NaN	NaN	NaN	21.8438	21.5121	21.658
C9J6A1	Leucine-rich repeat-containing protein 3B	LRRC3B	23.6763	23.1979	22.5678	NaN	NaN	NaN	23.0386	NaN	NaN	23.2693	22.928	NaN	22.9779	NaN	NaN	NaN	23.4468	NaN
A0A140TA73	Beta-2-syntrophin	SNTB2	NaN	NaN	NaN	NaN	NaN	NaN	23.0396	22.8516	23.3928	23.6935	22.7908	23.639	NaN	22.5509	NaN	22.7891	22.4139	23.6413
O75165	DnaJ homolog subfamily C member 13	DNAJC13	27.1357	28.0237	26.6905	27.1835	25.2475	24.3235	23.04	23.499	22.8953	25.9918	24.1388	22.0253	26.561	24.7509	24.1101	23.3255	24.4324	24.2093
Q9NQG5	Regulation of nuclear pre-mRNA domain-containing protein 1B	RPRD1B	22.5114	22.5591	NaN	NaN	23.3859	22.6489	23.0431	23.3268	23.2939	23.3965	23.3134	23.5304	NaN	22.2507	23.2482	23.2152	22.9678	23.5828
Q15833-2	Syntaxin-binding protein 2	STXBP2	26.9981	27.5889	26.9134	27.1743	26.8329	26.8067	23.0461	23.8795	22.8305	25.5931	23.5859	24.2164	26.7595	25.2836	26.1953	24.9038	25.4431	23.5048
O60568	Procollagen-lysine,2-oxoglutarate 5-dioxygenase 3	PLOD3	NaN	23.3896	23.4488	22.9311	NaN	NaN	23.0483	23.8921	NaN	23.5352	24.3037	23.8312	NaN	23.284	23.4878	23.7205	23.8094	NaN
H0Y2W2	ATPase family AAA domain-containing protein 3A	ATAD3A	23.5833	24.7059	23.2376	24.235	24.4299	25.1053	23.0497	23.284	23.8741	25.4885	24.4252	24.1083	23.3988	23.9883	NaN	23.6181	23.313	23.3122
P29622	Kallistatin	SERPINA4	25.5759	26.3634	25.8338	25.6098	24.217	26.981	23.0502	23.9193	21.709	NaN	NaN	21.5311	24.3493	27.8142	31.5052	NaN	24.5048	22.848
K7ER96	Thioredoxin-like protein 1	TXNL1	23.85	NaN	23.5846	24.6069	24.3518	24.2915	23.0529	23.2755	22.6056	23.3676	NaN	NaN	23.2053	23.6399	25.5291	23.2175	23.5941	NaN
A0A0C4DFM1	Transmembrane 9 superfamily member 4	TM9SF4	22.2213	22.747	22.2686	22.6077	NaN	NaN	23.053	22.2632	23.2618	22.8996	23.2617	23.0914	23.2439	22.1158	NaN	22.816	22.7383	22.0276
Q9Y385	Ubiquitin-conjugating enzyme E2 J1	UBE2J1	NaN	22.6145	NaN	NaN	NaN	NaN	23.0606	23.9712	NaN	NaN	22.9709	NaN	NaN	NaN	NaN	25.07	NaN	NaN
Q5VZY9	Serine/threonine-protein kinase DCLK1	DCLK1	NaN	NaN	NaN	NaN	NaN	NaN	23.0652	21.9507	22.1592	23.6509	23.3855	24.4627	NaN	NaN	NaN	NaN	23.2235	22.356
Q3ZCM7	Tubulin beta-8 chain	TUBB8	24.2188	23.5117	24.6904	NaN	NaN	NaN	23.0667	23.6061	22.9418	NaN	22.3185	NaN	23.7878	23.85	NaN	23.691	23.3785	23.1413
O60885	Bromodomain-containing protein 4	BRD4	NaN	20.904	NaN	NaN	NaN	NaN	23.0756	22.2482	22.1475	22.3474	NaN	NaN	NaN	NaN	NaN	22.596	23.4916	NaN
Q9P258	Protein RCC2	RCC2	24.38	23.8324	23.6682	24.9829	23.5162	24.5578	23.0846	23.4914	23.0625	NaN	23.3553	NaN	24.2804	23.8429	24.9605	23.3803	23.1035	23.0268
J3KRR0	LIM domain-containing protein 2	LIMD2	23.107	22.7629	23.5607	NaN	NaN	NaN	23.0874	23.5851	23.9167	NaN	NaN	NaN	22.5377	NaN	NaN	23.215	23.5247	24.5226
H0Y3P2	Eukaryotic translation initiation factor 4 gamma 2	EIF4G2	NaN	22.9566	22.2196	NaN	NaN	NaN	23.0907	22.2253	NaN	NaN	NaN	NaN	NaN	NaN	NaN	22.488	22.712	NaN
P0DP04	Immunoglobulin heavy variable 3-43D	IGHV3-43D	25.14	25.8611	23.8485	NaN	25.9878	22.82	23.0909	24.6261	24.3253	NaN	21.6912	NaN	27.3809	23.3844	23.279	26.1295	22.2159	22.1724
O75569-3	Interferon-inducible double-stranded RNA-dependent protein kinase activator A	PRKRA	NaN	21.667	NaN	NaN	NaN	NaN	23.1005	22.9943	22.7522	NaN	20.9814	NaN	NaN	NaN	NaN	22.5441	22.2168	23.3016
Q53GQ0	Very-long-chain 3-oxoacyl-CoA reductase	HSD17B12	25.5464	25.9043	25.4602	23.8315	24.1694	23.7538	23.1066	23.0895	22.2976	NaN	NaN	NaN	25.4799	24.2087	22.6903	23.8229	23.9271	23.0458
Q15758	Neutral amino acid transporter B(0)	SLC1A5	NaN	23.372	23.3982	22.896	24.154	NaN	23.1083	22.5594	22.9064	23.4784	23.5414	23.7078	NaN	NaN	NaN	22.9085	22.9581	NaN
Q99805	Transmembrane 9 superfamily member 2	TM9SF2	23.5458	24.3061	23.985	NaN	NaN	NaN	23.1086	23.3407	NaN	NaN	NaN	NaN	NaN	NaN	NaN	NaN	22.4397	23.5898
P42566	Epidermal growth factor receptor substrate 15	EPS15	NaN	23.2922	22.6806	NaN	22.7535	23.4827	23.1088	23.2452	23.098	NaN	NaN	24.3624	NaN	NaN	NaN	NaN	23.3973	23.1003
H3BNF0	Cytosolic Fe-S cluster assembly factor NUBP2	NUBP2	23.0041	23.2954	23.1345	NaN	22.9836	NaN	23.1222	22.9476	22.7167	23.1157	NaN	22.7667	22.9739	22.5249	NaN	22.27	22.0184	NaN
B4DLN1	39S ribosomal protein L12, mitochondrial	MRPL12	NaN	NaN	NaN	NaN	NaN	NaN	23.1244	23.3288	NaN	NaN	22.8538	22.7188	NaN	NaN	NaN	22.9847	22.4371	NaN
A0A075B727	Platelet endothelial cell adhesion molecule	PECAM1	21.8483	NaN	NaN	NaN	NaN	NaN	23.1277	21.9056	21.1081	NaN	22.1471	NaN	NaN	NaN	NaN	22.1271	22.1206	NaN
M0R389	Platelet-activating factor acetylhydrolase IB subunit gamma	PAFAH1B3	23.1264	NaN	23.7686	23.8677	23.4462	24.5613	23.1292	22.8083	23.359	24.2317	23.9785	24.0244	22.7575	22.9099	24.0508	22.8507	22.7907	23.6723
G3V2X7	Signal transducer and activator of transcription 6	STAT6	23.7747	24.5082	24.3661	24.8239	23.5472	24.7765	23.1299	NaN	NaN	24.1286	23.9618	24.1152	24.6065	23.3098	23.527	23.3233	NaN	24.1277
P30520	Adenylosuccinate synthetase isozyme 2	ADSS	25.869	24.9006	25.0124	23.5751	24.9531	23.9511	23.133	22.1505	22.9721	NaN	22.6638	NaN	25.3998	22.689	23.9051	22.5109	23.1666	23.3111
Q16831	Uridine phosphorylase 1	UPP1	23.2811	NaN	23.3484	22.9441	23.2319	23.0658	23.1375	22.4928	NaN	22.7006	21.6442	NaN	23.116	22.9946	25.9828	NaN	23.4658	NaN
E5RIM3	Phospholipase A-2-activating protein	PLAA	23.7096	24.341	23.6744	NaN	23.8012	23.8985	23.1376	22.9549	23.7858	23.646	25.2042	23.812	NaN	NaN	23.3782	23.0641	24.1608	23.2068
P25098	Beta-adrenergic receptor kinase 1	ADRBK1	25.5061	25.6645	25.3878	25.2441	24.5036	25.5245	23.1381	23.9095	26.1036	24.1613	24.7894	24.3507	25.0941	24.12	24.3699	23.272	23.2571	25.6867
Q9Y512	Sorting and assembly machinery component 50 homolog	SAMM50	21.6554	23.6005	21.9401	22.4247	22.3363	NaN	23.1438	23.6239	22.7051	24.5042	23.9336	24.0636	NaN	21.673	NaN	22.6644	24.1462	22.4263
P28300	Protein-lysine 6-oxidase	LOX	24.1384	22.9094	22.9675	NaN	NaN	NaN	23.1484	22.8642	22.1397	22.0331	24.5834	22.7139	23.3442	25.1379	NaN	22.8925	NaN	NaN
K7EQB1	Syntaxin-8	STX8	23.2148	23.2681	22.134	22.7745	NaN	NaN	23.1487	22.842	NaN	NaN	23.521	23.149	23.5279	NaN	NaN	23.1114	22.8837	NaN
P17813-2	Endoglin	ENG	NaN	22.6996	NaN	NaN	NaN	22.639	23.1534	21.8175	23.0706	NaN	23.9289	22.3606	22.9281	NaN	NaN	22.6848	21.6707	NaN
Q9Y5X1	Sorting nexin-9	SNX9	NaN	NaN	21.9667	NaN	NaN	NaN	23.1539	23.2433	NaN	23.0887	24.0335	23.6969	NaN	NaN	NaN	22.603	23.1919	22.844
P51812	Ribosomal protein S6 kinase alpha-3	RPS6KA3	23.8198	22.6704	23.0004	23.5708	23.6287	23.5878	23.155	23.233	23.3794	NaN	23.3164	23.7725	23.9745	NaN	NaN	23.6716	23.4461	23.5575
Q13884-2	Beta-1-syntrophin	SNTB1	NaN	NaN	23.7454	24.4768	23.6017	24.4923	23.1626	23.1111	22.7198	25.0147	23.512	24.3973	NaN	NaN	NaN	NaN	23.4134	23.5724
A0A087X0V5	2-5-oligoadenylate synthase 2	OAS2	23.4604	NaN	NaN	23.2182	NaN	NaN	23.1645	23.4394	NaN	23.3215	23.2161	NaN	23.1054	24.2502	NaN	23.2492	23.5762	23.2717
A0A0G2JL69	Complement C2	C2	23.9187	24.724	23.9181	23.8035	24.66	24.915	23.1725	24.1923	NaN	NaN	22.5981	22.7389	NaN	NaN	26.2798	NaN	22.8903	NaN
A0A087WTZ5	UBX domain-containing protein 1	UBXN1	23.7568	23.9297	23.9978	23.7406	23.498	NaN	23.1842	23.6474	24.0283	24.4286	24.2081	24.1736	23.1226	22.8867	23.9482	23.4619	24.1751	23.4803
A0A087WUT6	Eukaryotic translation initiation factor 5B	EIF5B	NaN	NaN	22.3009	22.9041	NaN	NaN	23.1958	23.4649	23.1948	23.1483	24.0457	23.383	NaN	22.5516	NaN	23.5893	23.171	23.3328
Q7L2H7	Eukaryotic translation initiation factor 3 subunit M	EIF3M	NaN	NaN	NaN	23.5199	NaN	22.7823	23.2011	22.4669	22.556	23.1623	22.699	NaN	NaN	21.7685	NaN	23.12	22.9787	NaN
K7EJH3	Splicing factor U2AF 35 kDa subunit	U2AF1L4	22.849	23.6534	23.3869	22.2892	22.2652	22.4609	23.2067	22.9933	22.6049	22.9921	22.9959	22.7452	NaN	22.6692	21.7582	22.9572	23.5126	22.4279
A0A087WW23	Arachidonate 5-lipoxygenase-activating protein	ALOX5AP	29.1939	27.6508	28.3663	29.6254	29.3753	29.8076	23.2074	24.1632	23.405	25.1495	22.8814	24.2136	29.2101	26.1545	27.7493	24.8582	25.5674	24.804
K7EJL1	AP-1 complex subunit mu-1	AP1M1	23.9754	23.9229	23.2555	24.4078	22.8804	24.5638	23.2087	23.1196	23.8777	24.9277	24.59	25.8606	22.743	NaN	23.5976	23.1726	24.0331	23.5551
Q9NVJ2	ADP-ribosylation factor-like protein 8B	ARL8B	25.7942	24.9265	26.1162	23.6708	24.024	25.7459	23.2178	23.0814	22.6572	24.9446	23.7157	24.5422	24.8245	24.4761	24.7215	22.951	24.6235	23.3612
H0YGD6	Protein quaking	QKI	NaN	NaN	23.0216	22.4449	NaN	23.3745	23.2182	22.5547	23.0461	23.9681	23.2056	24.1983	NaN	NaN	NaN	22.5508	23.3268	23.2228
Q96TC7	Regulator of microtubule dynamics protein 3	RMDN3	NaN	23.7031	22.2232	23.7314	NaN	NaN	23.2198	24.5913	23.8916	24.7322	24.6482	24.2639	NaN	22.3444	23.2638	22.7415	24.1785	23.4641
P20701-3	Integrin alpha-L	ITGAL	25.0578	24.9034	25.3778	25.2233	25.4381	26.1179	23.2256	24.5664	23.6388	25.3091	24.6258	25.0708	25.4638	24.5405	NaN	23.6872	24.9105	NaN
Q92608	Dedicator of cytokinesis protein 2	DOCK2	27.3341	27.7033	27.3713	26.2619	26.0935	26.277	23.2287	23.4082	23.9689	23.3653	23.8084	24.6161	26.5656	24.6217	24.3763	24.0472	24.3149	23.652
A0A075B6H7	immunoglobulin kappa variable 3-7 (non-functional)(IGKV3-7)	IGKV3-7	23.9924	NaN	NaN	NaN	NaN	NaN	23.2328	NaN	NaN	NaN	NaN	NaN	NaN	NaN	NaN	NaN	NaN	NaN
Q9P000-2	COMM domain-containing protein 9	COMMD9	24.1692	24.3475	24.4041	24.2518	23.6898	23.1638	23.2375	23.0446	23.2113	23.8713	22.8291	23.5866	23.5187	23.3257	24.0571	23.5158	24.0863	23.5401
P16435	NADPH--cytochrome P450 reductase	POR	22.8817	25.3102	23.944	24.3187	22.988	24.7122	23.2395	23.3906	23.7477	24.1477	23.0347	24.4343	25.2163	23.0017	NaN	23.5384	24.3979	23.9021
O43920	NADH dehydrogenase [ubiquinone] iron-sulfur protein 5	NDUFS5	NaN	NaN	23.2964	23.3262	22.8383	NaN	23.2445	23.1847	23.9777	23.6463	23.6831	NaN	NaN	23.259	NaN	24.6839	24.791	23.7807
A0A0D9SGG1	Lymphocyte cytosolic protein 2	LCP2	24.6519	26.3056	25.9893	24.7508	23.93	25.2853	23.2502	23.0817	22.8251	24.3842	23.2816	23.9085	25.3604	23.6978	22.3024	22.6766	24.953	22.8657
G3V438	Activator of 90 kDa heat shock protein ATPase homolog 1	AHSA1	23.3027	NaN	23.8545	NaN	22.2879	NaN	23.2529	23.3611	23.3864	NaN	23.1003	NaN	NaN	23.2548	23.8945	23.4092	24.0774	NaN
F5H5A1	Acyl-CoA synthetase family member 3, mitochondrial	ACSF3	23.4526	23.4538	22.8876	23.1592	NaN	NaN	23.2574	23.7711	23.7	24.8396	24.3164	23.7219	23.3392	23.0877	NaN	23.8799	23.9452	22.9055
A0A087X142	Septin-8	SEPT8	NaN	22.3959	NaN	NaN	NaN	NaN	23.2581	23.2881	23.7167	23.5984	23.995	23.8694	22.9602	NaN	NaN	NaN	NaN	22.9922
O60826	Coiled-coil domain-containing protein 22	CCDC22	22.9911	23.1186	22.3802	23.5638	23.2693	NaN	23.2598	23.5653	NaN	23.2869	23.4189	23.4228	22.8492	NaN	NaN	23.2623	23.7302	22.8967
Q16678	Cytochrome P450 1B1	CYP1B1	NaN	NaN	NaN	NaN	NaN	NaN	23.2603	22.6509	NaN	25.4342	23.6665	25.7854	NaN	22.7056	20.9739	22.9134	24.3196	NaN
E7EVJ5	Cytoplasmic FMR1-interacting protein 2	CYFIP2	24.9566	24.2774	24.4483	25.5298	24.6478	24.0123	23.2613	21.2263	22.1541	22.3273	NaN	22.4423	24.373	21.4315	21.8121	22.1117	22.1527	22.5005
G3V3J9	Guanine nucleotide-binding protein subunit gamma	GNG2	23.8066	23.867	23.1128	23.6781	23.91	23.7987	23.2618	22.9804	NaN	NaN	23.0656	NaN	NaN	NaN	NaN	23.3911	NaN	23.8437
P46109	Crk-like protein	CRKL	22.0535	22.3616	22.858	NaN	NaN	NaN	23.2634	24.1806	23.5631	23.3512	23.4273	NaN	NaN	22.7784	NaN	23.4099	23.9136	23.3594
P48061-2	Stromal cell-derived factor 1	CXCL12	23.6534	22.7222	27.1549	NaN	24.4812	24.2334	23.2647	22.8604	NaN	NaN	23.2538	23.2634	23.6181	29.726	27.9361	26.4061	25.0384	25.0081
Q5T760	Serine/arginine-rich splicing factor 11	SRSF11	22.733	23.6576	23.378	23.268	23.221	23.4953	23.2656	23.3222	23.4752	23.4832	23.4349	23.722	23.3476	22.9262	22.9954	23.841	23.4843	23.8822
A0A0A0MRN7	Kynurenine--oxoglutarate transaminase 3	CCBL2	22.7626	NaN	23.3782	22.84	22.5433	23.2778	23.2664	22.3467	24.2099	24.4726	23.4475	24.776	NaN	NaN	22.6304	22.083	22.9788	24.6967
E9PNW4	CD59 glycoprotein	CD59	22.796	24.2296	22.6876	NaN	NaN	NaN	23.2701	23.0925	23.7523	NaN	NaN	NaN	22.7689	NaN	NaN	22.967	22.8779	24.7131
Q5VV89	Microsomal glutathione S-transferase 3	MGST3	23.7356	22.8478	NaN	NaN	NaN	NaN	23.2753	NaN	NaN	23.4424	23.4004	24.4079	NaN	NaN	23.5129	23.5915	23.8741	24.4769
Q9P253	Vacuolar protein sorting-associated protein 18 homolog	VPS18	25.439	25.5984	26.5046	25.3484	24.2627	23.9424	23.2765	22.8782	25.0388	25.3383	24.9164	23.4947	25.3663	23.1677	25.261	23.7448	24.69	21.8578
B6VEX4	Abl interactor 1	ABI1	23.4811	NaN	22.9144	24.3377	23.6545	NaN	23.2782	23.5614	23.5852	NaN	NaN	NaN	NaN	23.0293	NaN	23.9059	24.081	NaN
O15204-2	ADAM DEC1	ADAMDEC1	26.9223	27.1399	28.1381	28.2133	27.9713	28.5107	23.2838	21.1346	21.7724	21.0872	21.7808	22.4288	24.5368	28.7342	30.1681	21.5146	NaN	24.3803
E9PQY2	Prefoldin subunit 4	PFDN4	NaN	NaN	NaN	NaN	NaN	NaN	23.2838	22.8419	23.4963	NaN	NaN	NaN	NaN	NaN	NaN	NaN	23.4575	NaN
E9PM17	Non-specific serine/threonine protein kinase	PAK1	23.9892	NaN	23.9523	23.2358	23.5014	23.5636	23.2852	23.6728	23.42	23.8526	23.5688	23.6841	NaN	23.895	21.9487	NaN	23.4903	22.8975
B4DKY1	Cysteine--tRNA ligase, cytoplasmic	CARS	22.351	NaN	NaN	22.2433	NaN	NaN	23.2956	23.0768	23.2595	21.712	23.1679	NaN	NaN	NaN	NaN	22.9626	23.1067	NaN
F5GZN3	Lactadherin	MFGE8	23.1339	22.3454	NaN	NaN	NaN	NaN	23.2971	23.7169	NaN	NaN	23.5169	23.1479	23.502	25.9833	NaN	23.3898	23.2968	23.295
D6RH31	Nephronectin	NPNT	22.5144	23.1113	22.0528	NaN	NaN	NaN	23.2985	23.6148	22.3456	NaN	23.8235	23.7217	22.7986	27.909	NaN	25.6936	25.1305	22.8659
P26196	Probable ATP-dependent RNA helicase DDX6	DDX6	24.2324	24.8559	24.1963	24.1683	24.0398	23.5899	23.2989	23.1999	23.4212	24.9304	24.5441	23.5898	24.1868	24.3398	24.3879	24.2114	23.4721	23.705
P19474	E3 ubiquitin-protein ligase TRIM21	TRIM21	24.3493	24.021	24.886	23.4636	23.3045	24.1642	23.2999	21.8564	22.9174	23.4709	23.0436	22.7692	24.4246	24.0207	23.4052	24.0755	23.5075	24.2302
Q32P28-4	Prolyl 3-hydroxylase 1	LEPRE1	21.8254	22.2239	22.0441	22.1656	21.8591	21.7228	23.3169	22.7699	22.4173	24.0172	24.2252	25.3565	22.1324	22.0879	21.0245	22.8286	22.5313	NaN
Q9C0C2	182 kDa tankyrase-1-binding protein	TNKS1BP1	NaN	NaN	NaN	NaN	NaN	NaN	23.3235	NaN	NaN	23.8211	23.2467	23.6989	NaN	NaN	NaN	NaN	NaN	NaN
O95295	SNARE-associated protein Snapin	SNAPIN	23.4546	22.7534	23.0813	23.1297	23.4735	22.8254	23.3292	23.6273	24.2221	24.6581	NaN	24.3264	23.0562	23.2062	NaN	23.6093	23.6596	23.9027
Q13637	Ras-related protein Rab-32	RAB32	26.736	26.0704	26.4316	NaN	NaN	NaN	23.3305	23.3586	23.2943	22.7487	24.6513	22.9079	25.9067	23.1664	25.2935	21.5683	23.8138	21.0386
B4DR61	Protein transport protein Sec61 subunit alpha isoform 1	SEC61A1	23.2989	25.5355	25.5247	NaN	24.8031	NaN	23.3316	22.8255	24.3022	NaN	24.0763	NaN	25.6083	NaN	22.5445	23.1544	NaN	NaN
P07225	Vitamin K-dependent protein S	PROS1	27.7657	27.0897	25.605	23.7908	24.0149	24.9471	23.332	22.6157	22.718	NaN	NaN	NaN	25.6757	24.2087	24.1545	21.6008	22.7095	22.9131
Q9BPW8	Protein NipSnap homolog 1	NIPSNAP1	23.7938	24.1665	22.6837	24.7289	NaN	23.5126	23.3324	23.2664	25.4273	24.9134	24.3302	24.448	NaN	24.0342	NaN	23.6521	24.5219	23.8145
P55957	BH3-interacting domain death agonist	BID	24.3442	25.3152	25.0666	24.1678	24.1578	24.1514	23.3376	23.3061	23.3843	24.7149	24.1297	23.761	23.5053	23.3728	21.8136	21.3979	24.2405	22.499
Q05209-2	Tyrosine-protein phosphatase non-receptor type 12	PTPN12	23.6505	23.8348	23.4924	23.1273	22.9385	NaN	23.3384	23.2814	23.2134	22.725	23.3556	23.3978	22.7523	NaN	22.8035	23.6867	22.7784	23.1112
P21283	V-type proton ATPase subunit C 1	ATP6V1C1	23.78	24.0312	24.0701	23.9179	23.3557	23.7192	23.3393	23.6715	23.1527	23.6431	23.3061	NaN	23.2747	22.858	23.4791	23.5904	24.1707	NaN
A0A0A0MSJ0	ATP-dependent RNA helicase DDX42	DDX42	NaN	23.2821	NaN	NaN	NaN	NaN	23.3433	23.3596	23.5401	NaN	23.5729	NaN	NaN	NaN	NaN	23.5913	23.5927	23.5089
P20160	Azurocidin	AZU1	29.8081	30.1455	30.2749	31.409	30.7275	31.4198	23.3439	NaN	NaN	NaN	NaN	22.5436	30.5172	24.9132	27.128	22.2632	NaN	21.8284
Q9NSS8	U5 small nuclear ribonucleoprotein 40 kDa protein	DKFZp434D199	23.0093	22.7952	22.8038	22.4397	NaN	NaN	23.3453	20.9697	NaN	NaN	23.3484	NaN	22.8943	NaN	21.7464	22.9563	22.7582	22.3993
Q8N8A2-4	Serine/threonine-protein phosphatase 6 regulatory ankyrin repeat subunit B	ANKRD44	24.6079	24.8717	24.0931	25.041	23.9515	24.4786	23.3503	23.6409	23.6488	25.0534	24.3403	24.4747	23.8536	23.1899	22.8556	24.2301	23.686	23.6366
Q92626	Peroxidasin homolog	PXDN	NaN	22.4379	23.2679	NaN	NaN	22.3891	23.3514	23.334	22.0082	NaN	23.6054	22.9116	NaN	21.2017	NaN	21.6611	21.3488	21.4756
E9PHH3	Syndecan-1	SDC1	NaN	NaN	NaN	NaN	NaN	NaN	23.3566	23.9547	24.4515	NaN	NaN	NaN	NaN	NaN	NaN	23.2454	NaN	NaN
X6R5C5	Carboxypeptidase	CTSA	23.8397	23.6939	23.1999	NaN	NaN	NaN	23.3574	23.8226	NaN	NaN	NaN	NaN	NaN	NaN	23.3744	23.5996	23.4147	23.4839
O43504	Ragulator complex protein LAMTOR5	LAMTOR5	24.7876	24.4048	24.4826	NaN	NaN	NaN	23.3641	23.322	25.2397	NaN	NaN	NaN	NaN	NaN	NaN	NaN	22.2042	24.6791
Q92556	Engulfment and cell motility protein 1	ELMO1	24.7204	24.6099	24.5265	23.4482	NaN	23.5471	23.3697	22.9276	NaN	24.0182	24.1354	23.7521	24.2265	NaN	22.6948	23.5256	23.482	NaN
Q8TDL5	BPI fold-containing family B member 1	BPIFB1	NaN	NaN	26.9259	NaN	NaN	NaN	23.37	NaN	NaN	NaN	NaN	NaN	NaN	NaN	23.5118	NaN	NaN	24.5062
H3BUG4	Anamorsin	CIAPIN1	NaN	23.8675	NaN	NaN	NaN	NaN	23.3727	23.6182	23.6561	24.0776	23.3441	24.3855	NaN	NaN	24.3832	NaN	23.4083	NaN
I3L297	Adapter molecule crk	CRK	NaN	NaN	NaN	NaN	NaN	NaN	23.3727	23.4021	23.0117	23.1806	23.1136	23.4492	NaN	NaN	NaN	23.2157	23.836	23.6468
E9PHI6	Cytoplasmic dynein 1 light intermediate chain 1	DYNC1LI1	NaN	NaN	NaN	NaN	NaN	NaN	23.3732	23.2819	23.3952	24.4561	23.6878	23.9652	NaN	NaN	NaN	23.287	23.8788	23.3176
P61457	Pterin-4-alpha-carbinolamine dehydratase	PCBD1	NaN	NaN	NaN	NaN	NaN	NaN	23.3744	24.2442	NaN	NaN	23.7543	23.7477	NaN	NaN	NaN	23.6913	24.4516	NaN
Q13488	V-type proton ATPase 116 kDa subunit a isoform 3	TCIRG1	26.9103	28.0893	27.6516	28.5566	28.0223	28.2353	23.3749	22.7762	21.4744	25.8866	25.5884	25.9382	26.7791	25.6524	26.4349	24.5385	24.5944	22.8119
Q05655	Protein kinase C delta type	PRKCD	27.3545	26.6255	26.9573	23.4449	24.4472	24.2743	23.377	23.4544	24.6296	22.3882	20.7965	22.8555	26.6895	23.9093	23.8306	25.0966	25.5056	24.9015
Q9NRX4-2	14 kDa phosphohistidine phosphatase	PHPT1	21.8546	21.8092	22.5744	22.7964	23.3001	21.9008	23.381	21.9723	22.0418	24.3354	23.6021	24.3367	21.0591	22.6497	20.4235	22.9086	23.8841	21.2722
P56537	Eukaryotic translation initiation factor 6	EIF6	23.4581	NaN	NaN	NaN	NaN	NaN	23.3823	23.119	NaN	NaN	NaN	23.4501	NaN	NaN	NaN	23.4308	NaN	NaN
P48681	Nestin	NES	NaN	NaN	NaN	NaN	NaN	NaN	23.385	23.2387	23.5372	24.5401	24.1883	24.0271	NaN	NaN	NaN	22.5471	22.9272	24.2871
Q96FZ7	Charged multivesicular body protein 6	CHMP6	22.3334	NaN	22.6776	23.6531	NaN	NaN	23.3934	23.619	NaN	22.5237	22.4441	22.7555	22.3937	NaN	NaN	22.4734	22.8777	NaN
Q16186	Proteasomal ubiquitin receptor ADRM1	ADRM1	23.8176	24.0383	23.8893	23.5235	NaN	23.4135	23.3936	23.183	23.0424	22.3425	21.9219	24.002	22.6799	23.6449	22.6085	22.641	23.0718	23.1539
O75436	Vacuolar protein sorting-associated protein 26A	VPS26A	24.9055	25.0761	25.0506	25.1009	24.8903	25.0521	23.3948	24.3756	25.2116	25.3572	25.2552	25.1481	24.2498	24.3348	26.2662	23.1133	24.8744	24.7869
P39748	Flap endonuclease 1	FEN1	24.9666	25.6449	24.0698	24.6678	24.4731	24.3987	23.3977	23.2694	23.5281	24.156	23.99	23.9328	23.498	NaN	22.4362	23.3692	23.2676	NaN
Q32MZ4-3	Leucine-rich repeat flightless-interacting protein 1	LRRFIP1	23.0881	NaN	NaN	23.9378	NaN	23.8185	23.3991	23.8791	NaN	NaN	24.1288	NaN	23.1386	NaN	23.6577	24.014	23.5666	23.7285
P43405-2	Tyrosine-protein kinase SYK	SYK	27.9477	28.3022	27.2651	25.4771	24.9949	26.1476	23.4008	24.651	NaN	24.3888	22.8047	20.4703	27.4717	25.6702	26.2857	24.7528	25.5684	23.5917
A0A0D9SF91	Ubiquitin-protein ligase E3A	UBE3A	NaN	NaN	NaN	23.4109	NaN	23.7171	23.4061	NaN	24.581	24.0312	24.4016	24.5441	NaN	NaN	NaN	NaN	NaN	NaN
Q9UM07	Protein-arginine deiminase type-4	PADI4	29.2144	29.6908	29.118	28.7313	28.3891	29.1278	23.4073	NaN	NaN	NaN	NaN	NaN	28.3803	25.0388	25.0556	NaN	NaN	NaN
F8VS07	LIM domain and actin-binding protein 1	LIMA1	NaN	NaN	NaN	NaN	NaN	NaN	23.4076	24.2745	23.5984	NaN	NaN	NaN	23.0648	23.6927	23.7806	23.9016	23.7961	23.4171
Q16512	Serine/threonine-protein kinase N1	PKN1	23.9239	23.8959	23.8097	24.5082	23.4253	24.6068	23.4078	22.7216	23.2693	24.6318	24.1029	25.0616	24.836	23.0576	22.8772	23.589	23.346	22.8941
Q8TDZ2	Protein-methionine sulfoxide oxidase MICAL1	MICAL1	26.1135	26.2235	25.9001	25.856	24.4025	25.9007	23.4081	24.7734	24.5032	25.5335	24.9666	25.3638	24.2833	23.969	23.6023	22.422	25.3548	24.9142
O15247	Chloride intracellular channel protein 2	CLIC2	22.5203	23.248	23.2966	23.2072	NaN	NaN	23.4094	23.3535	23.9541	24.0057	23.1081	24.0702	22.5404	24.11	26.1193	23.1244	24.7253	24.5686
A0A0A0MRN5	Opioid growth factor receptor	OGFR	25.1274	25.4908	25.348	24.6809	24.6555	25.4122	23.4114	23.1961	23.8793	25.13	24.4241	24.716	25.3716	24.5461	25.0054	23.7011	23.5934	23.5849
Q01658	Protein Dr1	DR1	NaN	NaN	NaN	NaN	NaN	NaN	23.4134	23.5303	23.2561	24.0272	23.7879	NaN	NaN	NaN	NaN	23.0698	23.5008	23.1751
Q12768	WASH complex subunit strumpellin	KIAA0196	24.5453	24.1993	24.2214	24.6131	24.5412	24.5277	23.4145	23.3164	23.1058	24.328	24.1678	24.5168	24.9284	23.7673	NaN	23.3058	23.8716	23.7466
P08240-2	Signal recognition particle receptor subunit alpha	SRPR	NaN	NaN	NaN	NaN	NaN	NaN	23.4147	NaN	NaN	23.5678	23.5304	24.6007	NaN	NaN	NaN	NaN	NaN	NaN
Q16864	V-type proton ATPase subunit F	ATP6V1F	23.2717	23.1754	23.4111	NaN	NaN	NaN	23.4174	24.0237	23.7096	24.1521	23.8378	24.416	22.9072	23.0249	NaN	23.4665	24.9018	23.7229
Q9UJS0	Calcium-binding mitochondrial carrier protein Aralar2	SLC25A13	NaN	23.2011	NaN	NaN	NaN	NaN	23.423	23.4677	NaN	23.5829	23.8286	23.6177	NaN	NaN	NaN	23.3441	22.613	23.635
Q9C0E8-3	Protein lunapark	LNP	NaN	NaN	23.1628	23.4816	NaN	NaN	23.4253	23.4031	23.2277	23.6237	23.9052	23.8833	22.9934	22.6592	NaN	23.5365	23.036	23.677
Q6WKZ4-3	Rab11 family-interacting protein 1	RAB11FIP1	23.7317	23.0057	22.9108	24.1699	24.46	23.9593	23.4273	22.6612	NaN	23.5071	22.8889	22.4113	23.9271	NaN	NaN	NaN	23.3346	NaN
E9PBS1	Multifunctional protein ADE2	PAICS	23.1001	23.8257	23.8212	24.1662	23.3606	NaN	23.4287	23.0276	22.8153	22.6466	NaN	NaN	23.0191	22.8096	NaN	24.4723	NaN	22.8951
C4P0D6	Translin-associated protein X	DISC1	NaN	NaN	NaN	NaN	NaN	NaN	23.4296	22.8101	22.9703	23.318	22.8875	23.2812	NaN	NaN	NaN	23.7057	23.2419	NaN
G3V1U5	Vesicle transport protein GOT1B	GOLT1B	21.7954	23.4569	22.8397	22.0315	22.1286	22.381	23.4311	21.9843	22.2811	23.3521	23.6248	23.2898	22.1131	22.0262	21.2525	22.9729	22.9373	21.823
P46087-3	Probable 28S rRNA (cytosine(4447)-C(5))-methyltransferase	NOP2	NaN	NaN	NaN	NaN	NaN	NaN	23.4326	23.2559	24.0866	NaN	24.6224	NaN	NaN	NaN	NaN	23.096	23.5324	23.7147
D6RBD7	Eukaryotic translation elongation factor 1 epsilon-1	EEF1E1	21.859	24.0549	23.1738	24.0763	23.1341	23.77	23.4382	21.9738	NaN	22.9565	23.7941	NaN	22.0213	NaN	NaN	23.2964	23.3236	NaN
P36269	Gamma-glutamyltransferase 5	GGT5	21.4649	22.926	21.8886	21.5945	21.4711	22.3568	23.4405	23.2584	25.0017	25.1587	23.4021	25.5326	21.9637	23.4924	NaN	23.4862	25.2744	24.9979
H0Y867	Golgin subfamily B member 1	GOLGB1	NaN	NaN	NaN	NaN	NaN	NaN	23.4458	22.7516	22.7802	NaN	NaN	23.6448	23.6219	NaN	NaN	23.212	22.1058	22.0526
P22059	Oxysterol-binding protein 1	OSBP	NaN	23.3141	NaN	22.819	22.8401	22.771	23.4466	23.1526	23.0921	23.2306	23.4682	23.1371	NaN	22.9456	NaN	23.1845	23.139	23.4579
O95373	Importin-7	IPO7	22.9201	23.4902	23.3952	22.4617	23.1215	22.4337	23.4472	22.4043	22.9317	23.0265	23.1049	22.9537	22.8125	22.3736	24.3243	22.6217	22.7516	23.1801
Q13976	cGMP-dependent protein kinase 1	PRKG1	NaN	NaN	NaN	NaN	NaN	NaN	23.4495	23.0108	NaN	NaN	23.0995	NaN	NaN	NaN	NaN	NaN	NaN	23.0741
O43516	WAS/WASL-interacting protein family member 1	WIPF1	NaN	21.9156	NaN	23.2945	NaN	23.6799	23.4527	24.3628	25.0082	25.4437	25.1466	25.4939	NaN	NaN	NaN	24.1887	24.3674	24.7314
Q9UIQ6-3	Leucyl-cystinyl aminopeptidase	LNPEP	23.2966	23.8847	22.7941	23.7961	23.1757	24.0979	23.4531	NaN	23.247	24.2503	23.3551	24.4291	23.2763	22.4157	22.843	23.0499	23.017	22.6593
Q9HAV0	Guanine nucleotide-binding protein subunit beta-4	GNB4	24.615	24.1957	24.5519	NaN	24.8285	24.8223	23.4644	24.1104	NaN	NaN	NaN	NaN	23.9463	23.6733	NaN	23.0165	23.9317	NaN
Q9UGM3-9	Deleted in malignant brain tumors 1 protein	DMBT1	NaN	NaN	23.7644	NaN	NaN	24.6974	23.4692	22.7775	NaN	25.3682	23.1733	24.3979	NaN	NaN	NaN	NaN	24.7971	NaN
F5H5G1	Limbic system-associated membrane protein	LSAMP	NaN	NaN	NaN	NaN	NaN	NaN	23.4753	23.4809	23.5449	24.0048	23.8735	23.8883	NaN	NaN	NaN	NaN	23.5086	23.5026
D6RIZ4	Major facilitator superfamily domain-containing protein 10	MFSD10	24.7594	24.6534	24.5889	25.9167	25.4611	25.9203	23.4782	23.0168	22.4858	23.7154	24.0684	23.9362	24.9032	23.6735	22.6319	23.5129	23.3316	22.0278
P78539-3	Sushi repeat-containing protein SRPX	SRPX	NaN	NaN	21.6536	NaN	21.9264	NaN	23.4791	NaN	23.7272	NaN	22.412	23.8068	24.0668	28.6739	23.966	24.4842	25.3121	27.1413
Q96JJ7	Protein disulfide-isomerase TMX3	TMX3	24.1645	23.5466	23.5256	NaN	NaN	NaN	23.4847	23.3301	23.2344	23.4002	22.8358	NaN	23.8789	23.1175	NaN	23.7587	23.6459	NaN
K7ENE5	Deoxyribonuclease-2-alpha	DNASE2	NaN	NaN	NaN	NaN	NaN	NaN	23.4868	23.9308	24.0556	25.2881	24.7808	25.2814	NaN	NaN	NaN	23.836	24.2917	NaN
Q9UMS4	Pre-mRNA-processing factor 19	PRPF19	24.1043	24.7017	24.6197	23.7587	23.967	25.0264	23.4897	23.9875	24.4078	24.1862	24.1852	24.1	23.6568	24.4366	NaN	24.7263	23.9797	24.628
Q9Y2S2-2	Lambda-crystallin homolog	CRYL1	23.0237	23.8418	23.7955	24.6718	24.3184	NaN	23.4924	25.3774	25.1296	24.1085	23.5252	23.8676	22.3257	23.7495	27.2043	24.4887	23.8485	24.9265
O43294	Transforming growth factor beta-1-induced transcript 1 protein	TGFB1I1	20.1952	21.4378	19.4284	NaN	NaN	NaN	23.4924	23.8339	22.3775	21.2714	22.9208	22.7204	21.6083	22.0879	20.9287	22.2123	22.0353	23.9596
P21964-2	Catechol O-methyltransferase	COMT	25.3644	26.2199	25.7821	24.9324	24.7762	24.8939	23.4934	23.7169	23.1613	25.4908	24.0072	25.298	25.2291	24.5218	23.412	23.6967	24.5838	23.6907
G3V1C3	Apoptosis inhibitor 5	API5	NaN	24.0799	NaN	NaN	NaN	NaN	23.4947	24.0983	24.6987	25.4327	24.0148	24.2547	NaN	NaN	NaN	22.9694	24.2628	24.4114
C9JLI6	40S ribosomal protein S27	RPS27L	NaN	NaN	NaN	NaN	22.5976	NaN	23.5	23.624	24.2745	24.9267	24.5652	24.2081	NaN	NaN	NaN	23.7162	23.807	NaN
P13671	Complement component C6	C6	28.0277	27.1741	29.0287	27.2938	28.1336	28.4663	23.5008	18.3331	21.2784	NaN	NaN	20.2634	29.1686	28.9636	30.9709	21.1303	26.274	23.9336
G3V220	Transcription elongation regulator 1	TCERG1	22.32	21.919	23.4749	23.4669	NaN	NaN	23.5047	23.6463	23.657	24.2901	24.4984	24.9871	23.4189	NaN	NaN	22.7863	NaN	NaN
P42331-6	Rho GTPase-activating protein 25	ARHGAP25	25.8688	24.8774	24.587	25.7973	25.3099	25.0527	23.5071	24.0891	23.6586	24.2295	23.7645	23.708	25.035	24.1227	24.3903	23.6768	24.141	NaN
Q8WY22	BRI3-binding protein	BRI3BP	23.0814	21.6772	22.9874	23.4543	23.4916	23.6387	23.5105	NaN	NaN	NaN	NaN	NaN	NaN	NaN	NaN	NaN	NaN	NaN
S4R468	Calcium uniporter protein, mitochondrial	MCU	24.5135	25.8943	25.0982	26.8216	24.767	23.8268	23.5115	22.9931	23.6954	NaN	22.5933	24.209	24.8371	22.6723	22.5042	23.4184	24.5732	22.7471
P06756-3	Integrin alpha-V	ITGAV	22.7394	NaN	NaN	NaN	22.4549	NaN	23.5147	24.098	23.4189	NaN	23.0914	22.4485	NaN	NaN	NaN	22.539	22.3519	22.4
O00560-3	Syntenin-1	SDCBP	25.7575	26.3687	25.6362	24.9587	25.6415	24.8355	23.5157	23.284	NaN	23.1543	22.7722	22.4004	26.2425	24.5875	24.7941	23.4373	23.5834	23.791
P50148	Guanine nucleotide-binding protein G(q) subunit alpha	GNAQ	24.3939	24.8487	25.1306	24.5622	24.1039	24.3694	23.5213	23.0766	23.5623	24.0474	23.3756	23.5193	24.1511	23.4158	24.1559	22.9916	24.2387	23.99
E9PE20	Signal recognition particle 9 kDa protein	SRP9	NaN	NaN	NaN	NaN	NaN	NaN	23.5217	23.9467	23.1324	NaN	22.7098	NaN	NaN	NaN	NaN	23.2386	23.0009	24.0862
P10606	Cytochrome c oxidase subunit 5B, mitochondrial	COX5B	23.2466	22.9658	22.8513	NaN	22.5374	NaN	23.5225	NaN	NaN	23.0755	NaN	NaN	23.2045	NaN	24.1571	26.9356	25.3324	23.6348
O95486	Protein transport protein Sec24A	SEC24A	23.5827	24.1065	23.3067	23.0905	NaN	23.1458	23.5235	23.2427	23.2388	23.3566	24.4634	NaN	23.0359	NaN	NaN	23.2303	22.4621	22.5085
D6RIE3	Cytochrome c oxidase subunit 7A2, mitochondrial	COX7A2	23.9293	26.5573	23.9494	NaN	NaN	23.3433	23.5247	23.9697	NaN	24.499	24.4463	NaN	24.1875	23.9688	NaN	25.6267	26.0469	25.3515
B5MC59	Replication protein A 14 kDa subunit	RPA3	23.7538	24.4665	24.2324	NaN	23.2111	NaN	23.5264	24.1711	24.347	23.8555	23.6852	23.6302	23.8954	23.1735	22.9079	NaN	23.9857	24.3283
P08648	Integrin alpha-5	ITGA5	25.7066	25.7714	25.2783	25.3641	25.7392	27.1955	23.5303	23.4706	23.0217	24.7077	24.7566	24.3493	25.4886	23.9128	24.0583	23.5433	23.6577	NaN
A0A0J9YYD8	Galactose-3-O-sulfotransferase 4	GAL3ST4	21.4789	NaN	NaN	NaN	NaN	21.9225	23.5374	22.0913	23.0184	21.9322	22.8834	23.4763	NaN	24.2657	NaN	23.2071	22.1628	24.3327
P55060-3	Exportin-2	CSE1L	24.9734	25.5595	25.2003	26.1307	25.7084	33.3431	23.5388	24.6445	24.9473	26.1333	30.4523	26.085	24.448	24.4219	26.1333	25.0748	24.701	24.8704
K7EJD9	Tartrate-resistant acid phosphatase type 5	ACP5	23.185	23.4907	24.1374	23.9151	NaN	23.941	23.5413	25.1306	24.1826	24.5645	24.4672	24.4341	NaN	24.536	23.8641	23.814	24.3979	24.5523
J3KQ99	HLA class II histocompatibility antigen, DP alpha 1 chain	HLA-DPA1	23.507	24.7222	23.8265	NaN	24.0488	NaN	23.5416	24.4467	24.8896	24.287	24.5769	NaN	NaN	24.0525	NaN	23.6814	24.9197	25.7126
Q13951	Core-binding factor subunit beta	CBFB	23.3628	23.4131	23.3831	NaN	NaN	23.1429	23.5466	23.9498	23.4077	NaN	NaN	NaN	23.7538	NaN	23.9433	23.115	23.6116	23.4343
Q92522	Histone H1x	H1FX	NaN	23.2928	NaN	24.3272	NaN	24.0014	23.5498	26.0651	24.2828	25.4317	25.3033	24.6203	NaN	23.4784	NaN	26.1472	24.8057	24.5054
P15374	Ubiquitin carboxyl-terminal hydrolase isozyme L3	UCHL3	23.4185	24.5779	23.277	24.3308	23.8346	23.9606	23.5509	24.4572	24.6456	23.9088	23.2224	NaN	NaN	NaN	NaN	24.384	23.9919	23.6757
Q9P2J5-2	Leucine--tRNA ligase, cytoplasmic	LARS	23.8925	23.3732	23.7055	24.5459	23.9555	24.0397	23.5518	24.4424	23.951	24.7242	25.0086	24.664	24.2942	23.4941	24.5365	23.4415	24.4697	23.5465
P55290	Cadherin-13	CDH13	NaN	22.419	NaN	NaN	NaN	NaN	23.5527	23.2471	NaN	NaN	22.6091	23.5732	22.6771	NaN	NaN	NaN	NaN	24.8177
O00170	AH receptor-interacting protein	AIP	22.1195	22.4526	22.3907	23.3152	22.3974	22.8741	23.5659	23.4077	23.5411	25.0524	24.6574	25.1437	21.9135	22.8281	NaN	23.4638	23.337	25.1127
E9PIE4	Mitochondrial carrier homolog 2	MTCH2	24.3937	24.4347	23.9319	24.4181	24.3875	25.2845	23.566	23.4534	23.1853	25.2526	23.9684	24.6293	23.8962	23.1754	23.6888	23.7215	23.8723	22.6706
Q9NX46	Poly(ADP-ribose) glycohydrolase ARH3	ADPRHL2	22.3838	NaN	22.6476	NaN	NaN	NaN	23.5727	23.8093	23.358	24.2726	23.5815	23.8219	NaN	23.3351	NaN	24.0768	24.391	23.6564
Q6UX06	Olfactomedin-4	OLFM4	29.3996	24.916	27.4759	29.2219	29.3126	26.3124	23.5739	NaN	NaN	22.9871	23.6552	NaN	28.4084	25.1052	25.1446	NaN	NaN	NaN
Q9NXG2	THUMP domain-containing protein 1	THUMPD1	NaN	NaN	21.7189	22.9215	NaN	NaN	23.5772	25.4329	24.0384	23.5859	23.7559	24.0807	NaN	23.8028	24.2129	23.6488	24.3763	23.358
H0Y8C6	Importin-5	IPO5	24.405	24.7872	23.8161	24.3509	24.8118	NaN	23.5798	23.6553	24.0273	24.3122	24.452	24.8305	24.1722	23.7508	25.1143	24.118	24.0342	23.3074
E9PN51	NADH dehydrogenase [ubiquinone] iron-sulfur protein 8, mitochondrial	NDUFS8	23.165	23.4917	23.2405	23.2194	22.5131	22.4829	23.5829	23.0727	23.3035	24.578	23.736	23.7461	23.0818	22.3108	21.8505	24.204	24.5536	23.1491
P40199	Carcinoembryonic antigen-related cell adhesion molecule 6	CEACAM6	29.8868	26.8162	27.8801	27.9522	28.0796	28.0104	23.5836	23.4052	23.3403	21.7188	22.833	NaN	26.9048	23.037	23.3222	23.7303	23.5563	22.8224
A0A0C4DGL3	Deoxyuridine 5-triphosphate nucleotidohydrolase, mitochondrial	DUT	NaN	NaN	NaN	NaN	NaN	NaN	23.5844	23.6271	NaN	NaN	NaN	NaN	NaN	NaN	NaN	22.4152	NaN	NaN
A0A087WUD3	Oligosaccharyltransferase complex subunit OSTC	OSTC	21.6362	23.5343	21.5518	NaN	NaN	NaN	23.5845	23.3224	22.823	NaN	NaN	NaN	23.1147	21.0852	NaN	23.3461	NaN	21.576
Q8NF50-4	Dedicator of cytokinesis protein 8	DOCK8	24.2345	24.318	24.2282	23.6766	24.2383	23.9755	23.5855	23.2887	23.2417	23.2464	NaN	NaN	24.553	23.987	NaN	23.9852	23.734	23.2869
F8VP99	ADP-ribosylation factor-like protein 1	ARL1	23.3196	23.3676	NaN	22.8682	23.1281	23.6631	23.586	22.8184	24.2176	23.9373	23.8616	23.5653	NaN	22.4187	22.9281	23.345	22.8205	NaN
P51570	Galactokinase	GALK1	24.9771	26.5302	25.0733	25.206	25.1092	25.441	23.5865	24.2862	24.9461	25.0052	25.7024	25.7439	25.2922	24.8019	26.2888	25.4968	24.5327	24.2919
P43652	Afamin	AFM	25.8989	24.9345	25.7969	25.2538	25.6842	25.6944	23.5905	23.3336	24.343	23.2284	22.1436	25.0274	26.0341	23.5058	24.0277	23.5015	22.5009	22.5855
V9GYM3	Apolipoprotein A-II	APOA2	27.4988	26.42	26.9532	23.5238	24.0259	23.1356	23.5931	23.6996	23.7993	NaN	NaN	NaN	26.388	24.7093	24.2838	22.8057	22.3386	22.3716
Q9NTI5-4	Sister chromatid cohesion protein PDS5 homolog B	PDS5B	23.6213	NaN	NaN	NaN	NaN	NaN	23.5943	NaN	NaN	NaN	NaN	NaN	NaN	NaN	NaN	NaN	NaN	NaN
P17612-2	cAMP-dependent protein kinase catalytic subunit alpha	PRKACA	23.8729	25.3728	24.0058	23.4793	23.6638	22.7061	23.5975	23.0918	23.92	23.3629	23.3697	23.1435	23.7852	23.6313	24.8217	23.6946	23.7256	24.1193
Q16270-2	Insulin-like growth factor-binding protein 7	IGFBP7	NaN	NaN	22.9078	NaN	NaN	NaN	23.5984	23.7614	24.0595	23.9383	23.9802	24.6915	NaN	23.4017	23.8521	22.9998	22.957	23.841
Q9P2R3	Rabankyrin-5	ANKFY1	24.3744	24.5504	24.5734	23.5003	23.4074	24.1043	23.5988	23.355	23.4175	23.9166	23.9335	24.3733	24.0116	24.0949	NaN	23.6005	23.6401	23.9366
B7ZKW8	CapZ-interacting protein	RCSD1	NaN	NaN	NaN	NaN	NaN	NaN	23.6009	23.6975	23.9488	24.1465	23.9642	23.7835	NaN	NaN	NaN	24.0283	24.1893	23.8681
H0YLY7	Calcineurin B homologous protein 1	CHP1	24.1021	23.8645	23.5744	26.1709	24.8857	25.9356	23.6035	22.6468	23.9238	24.9642	24.613	25.2315	NaN	NaN	NaN	NaN	24.0596	24.2399
P09543-2	2,3-cyclic-nucleotide 3-phosphodiesterase	CNP	NaN	23.4669	NaN	22.6575	NaN	NaN	23.6079	23.4929	23.3129	22.4821	NaN	NaN	NaN	NaN	NaN	22.4145	23.5058	NaN
Q13595-2	Transformer-2 protein homolog alpha	TRA2A	23.7951	23.6333	23.3919	23.0999	NaN	NaN	23.61	24.0998	NaN	23.5691	24.1278	23.3133	23.3337	21.6752	21.5833	23.5851	23.7218	23.8145
P53597	Succinyl-CoA ligase [ADP/GDP-forming] subunit alpha, mitochondrial	SUCLG1	24.4722	24.8787	23.729	23.4529	23.4151	NaN	23.6108	24.0293	22.8592	23.2522	NaN	NaN	22.9669	23.001	NaN	23.4977	23.6043	24.7128
P09488	Glutathione S-transferase Mu 1	GSTM1	NaN	24.529	24.4774	23.9516	NaN	NaN	23.6122	23.101	NaN	23.0475	NaN	NaN	NaN	NaN	23.3541	23.0647	NaN	NaN
Q02880-2	DNA topoisomerase 2-beta	TOP2B	23.6747	24.1455	23.2608	23.6697	23.6416	23.4212	23.6136	23.494	23.3533	23.967	24.1069	24.0351	23.7867	22.9717	NaN	22.944	23.1739	23.6159
P07919	Cytochrome b-c1 complex subunit 6, mitochondrial	UQCRH	23.8631	24.4993	23.7505	NaN	23.6931	22.9369	23.6153	23.6877	23.6953	23.4757	23.0453	22.6893	23.8645	23.0757	NaN	24.4908	24.6465	22.9026
Q9NZB2-4	Constitutive coactivator of PPAR-gamma-like protein 1	FAM120A	21.401	NaN	NaN	NaN	NaN	NaN	23.6165	25.1019	24.3602	23.6414	23.7681	NaN	NaN	NaN	NaN	NaN	23.5959	22.6248
H3BUU9	Cadherin-11	CDH11	NaN	NaN	NaN	NaN	NaN	NaN	23.6173	23.2621	22.9313	NaN	NaN	NaN	NaN	NaN	NaN	22.4307	22.4732	22.769
Q16706	Alpha-mannosidase 2	MAN2A1	NaN	22.7422	NaN	NaN	NaN	NaN	23.6248	23.2062	23.4274	23.6574	23.7809	23.4914	NaN	NaN	NaN	NaN	NaN	23.1914
P08708	40S ribosomal protein S17	RPS17	23.0801	22.2948	23.4917	NaN	23.3709	NaN	23.6249	23.703	23.2352	23.0662	23.3985	22.9307	24.0157	23.8437	NaN	24.3254	23.869	22.8021
Q9BRP8-2	Partner of Y14 and mago	WIBG	NaN	NaN	NaN	NaN	NaN	NaN	23.6269	23.4061	23.7376	NaN	NaN	NaN	NaN	NaN	NaN	NaN	23.2794	22.7137
E9PDF6	Unconventional myosin-Ib	MYO1B	NaN	24.2389	NaN	NaN	22.4387	NaN	23.6277	23.8659	23.6919	23.1734	23.5277	NaN	22.9742	23.5544	NaN	23.2023	23.1703	24.3505
A0A087WY55	Vacuolar protein sorting-associated protein VTA1 homolog	VTA1	22.8994	24.0384	23.2648	24.1583	22.7036	24.0503	23.6283	23.4103	23.4909	24.1124	23.5587	24.0251	22.4913	22.9463	21.8309	23.4869	23.5063	23.3437
O95466-2	Formin-like protein 1	FMNL1	27.5042	28.035	27.9535	27.3512	26.8983	27.4663	23.6297	25.6788	25.9028	26.2925	25.7204	26.1502	27.6314	26.1331	26.6291	25.8106	26.1407	25.9483
Q9NT62	Ubiquitin-like-conjugating enzyme ATG3	ATG3	25.1688	24.3418	24.8825	24.4009	25.6079	23.6498	23.6311	24.1738	23.6939	22.9992	23.5289	23.0116	25.6339	22.3114	25.8544	24.1553	24.6374	23.8437
P12429	Annexin A3	ANXA3	31.6213	32.2001	31.181	32.5722	31.5215	31.7779	23.6409	24.1006	25.8377	26.733	25.93	24.7086	32.0434	27.6587	28.4077	23.7575	26.3421	26.6671
B4E3Q4	Adenosine deaminase CECR1	CECR1	23.4661	23.4857	NaN	24.7717	24.0445	24.2809	23.6422	23.5234	23.658	23.8093	23.2831	NaN	23.4635	23.9746	23.8569	24.0135	23.9488	NaN
A0A024RCR6	Large proline-rich protein BAG6	BAT3	22.8745	23.5025	23.9023	22.063	23.4566	25.0354	23.6427	22.9753	22.5741	23.8892	23.842	23.3431	22.8339	22.581	22.5494	23.2961	23.5512	22.104
Q13636	Ras-related protein Rab-31	RAB31	25.9021	26.5393	26.7049	24.5157	24.5809	24.5183	23.6537	23.8888	24.6271	24.6602	24.2914	NaN	25.7571	23.8562	24.7008	23.1833	24.0788	23.7283
Q9Y3D6	Mitochondrial fission 1 protein	FIS1	21.2817	NaN	NaN	22.2287	21.9923	21.6929	23.6552	23.5539	23.2541	23.9006	23.246	23.8633	NaN	22.7558	23.9393	23.8431	24.2081	24.0111
Q8NC56	LEM domain-containing protein 2	LEMD2	NaN	NaN	NaN	NaN	NaN	NaN	23.6557	23.3906	23.7941	24.1205	23.9048	24.4773	NaN	23.4718	NaN	23.3182	23.4287	23.9859
F8W6G1	Nuclear receptor-binding protein	NRBP1	23.6498	NaN	23.0606	24.117	23.4225	23.9811	23.6562	23.6263	23.4442	23.7992	23.6569	23.9387	23.635	23.6134	23.5111	23.4416	23.4432	NaN
F5H4U8	COP9 signalosome complex subunit 7a	COPS7A	NaN	NaN	NaN	23.5289	23.6517	NaN	23.6581	NaN	NaN	23.7796	23.4288	24.2456	NaN	NaN	NaN	NaN	22.6018	22.4883
Q9NY15	Stabilin-1	STAB1	NaN	22.1796	21.7955	NaN	20.6617	21.6189	23.6599	21.724	24.4563	22.9392	24.4884	23.656	NaN	28.8185	21.7446	24.3052	22.4769	24.6981
Q9NTX5-3	Ethylmalonyl-CoA decarboxylase	ECHDC1	NaN	NaN	NaN	22.7033	NaN	NaN	23.6647	23.6549	23.4339	22.6459	23.6535	23.1308	NaN	23.3836	NaN	23.6708	25.2426	23.8588
H0YGT2	Cation-dependent mannose-6-phosphate receptor	M6PR	25.2037	23.8912	24.6987	23.8061	23.6736	24.3104	23.6664	23.824	NaN	NaN	NaN	NaN	25.3025	NaN	22.7935	23.8384	23.9746	NaN
P35813	Protein phosphatase 1A	PPM1A	24.5433	24.1238	NaN	NaN	NaN	NaN	23.6664	23.9712	NaN	23.7679	NaN	23.8826	NaN	NaN	23.7389	23.5609	24.0211	23.4143
D6RC56	Kynurenine/alpha-aminoadipate aminotransferase, mitochondrial	AADAT	NaN	NaN	NaN	NaN	NaN	NaN	23.67	NaN	23.6926	NaN	NaN	23.7729	NaN	NaN	NaN	23.5957	23.126	24.3288
B0YIW2	Apolipoprotein C-III	APOC3	24.4999	NaN	25.2481	NaN	NaN	NaN	23.6798	23.9055	25.4756	NaN	NaN	NaN	NaN	25.8658	26.7892	23.2488	22.565	NaN
Q13596-2	Sorting nexin-1	SNX1	24.265	23.4235	23.5739	NaN	NaN	NaN	23.6819	25.1225	24.518	24.8207	24.1226	24.1898	22.8822	23.5849	NaN	24.7311	24.133	24.0462
K7EQA9	Hsp90 co-chaperone Cdc37	CDC37	21.6604	NaN	22.7368	24.1053	22.6152	22.8175	23.688	23.1699	NaN	22.3947	22.8374	NaN	NaN	22.911	22.7508	23.5485	23.4314	22.8552
F8W1S1	Keratin, type II cytoskeletal 74	KRT74	22.777	NaN	22.4074	NaN	NaN	27.4591	23.6883	NaN	23.0928	22.7964	NaN	NaN	NaN	NaN	NaN	23.2361	NaN	25.092
Q9UFN0	Protein NipSnap homolog 3A	NIPSNAP3A	NaN	23.329	NaN	24.0651	23.7173	NaN	23.6886	23.7451	23.6672	24.142	24.0166	23.5479	NaN	NaN	NaN	24.0067	24.3937	23.6162
P32456	Interferon-induced guanylate-binding protein 2	GBP2	23.499	24.6381	24.0388	NaN	NaN	24.0706	23.6929	23.9596	23.3392	23.834	23.6112	23.6172	24.2678	24.3065	24.0153	23.6983	25.1129	23.893
A0A0C4DFR0	Dynein heavy chain 11, axonemal	DNAH11	23.6576	22.4275	NaN	23.7374	24.0161	23.6169	23.6944	NaN	23.5203	23.8737	23.0441	23.6145	22.3475	NaN	22.0287	22.5535	24.6137	23.1687
D6R938	Calcium/calmodulin-dependent protein kinase type II subunit delta	CAMK2D	NaN	24.3825	NaN	23.3097	23.2399	22.6548	23.7028	24.4757	23.5974	23.6836	23.1898	22.8925	24.2466	22.6437	NaN	23.8314	24.6103	24.011
O96009	Napsin-A	NAPSA	NaN	24.8751	NaN	NaN	NaN	NaN	23.7029	24.3752	25.9855	25.9923	NaN	23.7685	NaN	23.5667	NaN	23.9735	24.858	27.7965
C9JJ54	WD repeat and FYVE domain-containing protein 1	WDFY1	23.735	23.7976	23.8878	NaN	NaN	NaN	23.7043	23.573	23.4694	NaN	NaN	NaN	23.2532	NaN	23.4185	23.2242	23.4651	22.8824
A0A087WTV2	Proteasome activator complex subunit 3	PSME3	NaN	NaN	NaN	NaN	NaN	NaN	23.7058	23.9658	23.9066	25.002	24.3752	24.8209	NaN	23.5529	NaN	23.4962	23.2654	23.4234
E5RG77	Proline synthase co-transcribed bacterial homolog protein	PROSC	NaN	NaN	NaN	NaN	NaN	NaN	23.7066	23.2311	24.0167	23.3264	23.5006	23.1579	NaN	NaN	NaN	23.2186	23.2133	NaN
H0YFA4	Cysteine-rich protein 2	CRIP2	NaN	NaN	NaN	NaN	NaN	NaN	23.7097	24.4394	24.0785	NaN	NaN	NaN	NaN	23.9774	NaN	23.5612	23.1422	25.5904
P53367	Arfaptin-1	ARFIP1	NaN	23.1328	NaN	NaN	NaN	NaN	23.7101	23.6842	24.1251	NaN	24.2091	NaN	NaN	23.044	NaN	23.513	23.6655	23.9933
P01031	Complement C5	C5	29.2071	28.4054	30.0794	28.8822	30.554	30.0111	23.7173	27.1437	29.0272	25.3283	27.3009	25.7569	29.9502	29.7005	31.8654	22.328	25.9504	23.8944
A0A087X1J7	Glutathione peroxidase	GPX3	24.9332	25.3484	24.7587	NaN	24.6526	25.4768	23.7215	25.3746	25.7294	23.3147	24.062	24.0513	25.4235	26.2212	26.5759	25.7203	24.737	27.1238
P55795	Heterogeneous nuclear ribonucleoprotein H2	HNRNPH2	24.2178	23.9227	24.1519	23.1492	NaN	22.9741	23.7268	23.6105	23.9151	22.359	24.2475	24.0259	24.1937	22.8912	NaN	24.0453	23.4	23.5195
A6NKZ2	N-acylglucosamine 2-epimerase	RENBP	24.8505	24.9512	24.8666	24.2879	NaN	24.467	23.7292	23.0904	NaN	24.5881	23.916	NaN	24.1599	24.1398	26.518	24.5781	24.7463	NaN
Q9NR30-2	Nucleolar RNA helicase 2	DDX21	24.8121	25.0094	NaN	23.0974	22.6998	23.4711	23.7355	23.4273	24.0763	24.0472	23.9079	24.0965	23.6066	NaN	NaN	23.7914	23.5352	23.7369
Q8IXL6	Extracellular serine/threonine protein kinase FAM20C	FAM20C	NaN	23.0725	23.4757	23.5961	23.8626	NaN	23.7423	NaN	NaN	NaN	NaN	NaN	NaN	24.0118	26.864	NaN	NaN	NaN
P12838	Neutrophil defensin 4	DEFA4	23.8968	24.643	24.2977	24.1032	24.0397	24.2797	23.7454	24.1386	23.6341	NaN	NaN	NaN	23.6267	23.9152	23.3703	23.7853	24.5447	23.6456
P35241	Radixin	RDX	22.4187	22.0782	22.1648	22.8279	22.8099	NaN	23.7493	24.1336	24.2446	23.8393	23.5807	23.938	NaN	22.8315	NaN	23.4887	24.7646	24.1049
O00291-3	Huntingtin-interacting protein 1	HIP1	23.2604	NaN	22.6956	NaN	NaN	NaN	23.7501	23.1159	NaN	NaN	NaN	NaN	NaN	NaN	NaN	NaN	NaN	23.6921
Q687X5	Metalloreductase STEAP4	STEAP4	NaN	23.3795	23.3468	23.3672	NaN	23.3802	23.7503	22.833	NaN	23.1808	NaN	23.1801	NaN	NaN	NaN	NaN	NaN	23.0409
P51452-2	Dual specificity protein phosphatase 3	DUSP3	24.0469	NaN	24.7903	23.9572	24.5157	24.2172	23.7509	24.3386	NaN	24.6116	24.5409	24.3639	24.2368	24.561	25.5398	24.2522	24.1653	23.3044
E9PH64	NADH dehydrogenase [ubiquinone] 1 beta subcomplex subunit 9	NDUFB9	23.729	NaN	23.9638	NaN	22.8593	NaN	23.7517	23.7142	24.1331	NaN	23.3506	NaN	24.4476	23.8229	NaN	24.4995	24.1599	24.6705
O43760-2	Synaptogyrin-2	SYNGR2	25.0275	25.9627	24.9322	23.2943	23.6256	23.4448	23.7531	24.5522	24.9043	24.4174	24.1765	23.6032	NaN	23.2079	24.1356	NaN	24.725	24.4997
O14617-4	AP-3 complex subunit delta-1	AP3D1	NaN	24.162	21.1058	22.7146	NaN	22.2547	23.7541	24.4342	23.1052	24.3838	24.6358	24.6863	NaN	22.5275	NaN	23.9444	24.1191	22.2963
J3KTF4	Uncharacterized protein C17orf62	C17orf62	25.7145	25.5871	24.2229	23.2242	23.3977	22.9879	23.7548	NaN	NaN	NaN	23.1969	NaN	24.3299	NaN	NaN	23.2502	23.7349	NaN
Q8TD19	Serine/threonine-protein kinase Nek9	NEK9	25.2672	24.1818	25.3432	23.8762	24.4428	23.9164	23.7587	23.986	23.6212	24.9253	23.7936	24.4479	24.3504	23.4237	23.166	24.0196	24.0051	24.6802
Q00796	Sorbitol dehydrogenase	SORD	23.8883	23.5709	24.1655	24.6849	NaN	23.9589	23.7594	23.6625	23.3861	NaN	NaN	23.8044	NaN	23.3623	25.2344	23.7432	23.2637	24.6917
H3BSA1	Casein kinase II subunit alpha	CSNK2A2	23.2152	24.2603	23.5793	NaN	23.2753	23.9095	23.7605	24.6656	NaN	23.3645	24.267	24.4937	24.651	23.6589	NaN	24.1218	24.0403	24.1159
A0A087WY71	AP-2 complex subunit mu	AP2M1	23.5783	23.1413	23.7268	23.5783	23.8074	24.1872	23.7662	23.4129	23.3111	23.8333	23.9957	24.3507	22.0322	23.3108	23.8303	23.1748	23.1048	22.8206
A0A087WW66	26S proteasome non-ATPase regulatory subunit 1	PSMD1	25.2548	25.0036	25.804	25.9652	25.5173	25.9852	23.7678	23.8139	23.5984	25.9262	25.1508	26.2039	25.268	25.2141	24.0651	24.2391	24.2117	23.7004
E7EQN5	Rho GTPase-activating protein 4	ARHGAP4	26.2082	26.1324	26.3001	26.1877	25.2998	26.6483	23.7683	23.9578	24.402	25.5286	25.1015	25.7209	25.4628	24.1686	24.8589	24.6899	24.4207	NaN
Q8NCH0	Carbohydrate sulfotransferase 14	CHST14	23.1431	NaN	NaN	NaN	22.047	22.5899	23.7736	NaN	23.0792	NaN	22.421	23.0704	NaN	27.7421	23.3541	25.0674	24.5789	25.4643
O00487	26S proteasome non-ATPase regulatory subunit 14	PSMD14	23.4505	24.4902	23.2381	24.2846	23.8188	24.1529	23.7742	23.6756	23.4031	23.7956	23.6771	23.689	23.8248	NaN	NaN	23.6209	23.6263	NaN
A0A0U1RRM8	Fermitin family homolog 2	FERMT2	NaN	NaN	NaN	NaN	NaN	NaN	23.7743	23.8552	22.7119	22.8278	22.8105	23.45	22.3967	22.291	NaN	22.3255	23.3935	23.9856
P42785	Lysosomal Pro-X carboxypeptidase	PRCP	22.0556	23.198	23.1326	23.096	NaN	22.491	23.7754	22.9139	22.6128	23.0538	22.5213	22.4662	22.4499	22.8615	NaN	23.2864	23.2533	23.886
Q15027	Arf-GAP with coiled-coil, ANK repeat and PH domain-containing protein 1	ACAP1	25.911	26.42	24.3444	25.1312	NaN	24.7531	23.7793	24.0709	24.449	NaN	NaN	25.4523	24.6064	NaN	NaN	24.2326	24.4024	NaN
Q5T4S7-3	E3 ubiquitin-protein ligase UBR4	UBR4	NaN	24.6574	24.362	23.8927	NaN	25.7309	23.781	23.4454	23.6745	24.8675	24.1256	25.0602	24.3261	23.6765	24.5694	23.6171	24.2246	23.9666
O14791	Apolipoprotein L1	APOL1	25.9689	25.5349	25.6209	24.6704	24.5543	25.5556	23.7822	NaN	23.6465	NaN	NaN	NaN	25.6966	25.1428	26.5232	NaN	23.2036	23.8451
H0YFI1	Ragulator complex protein LAMTOR1	LAMTOR1	22.8547	NaN	23.3446	NaN	NaN	NaN	23.7881	23.7096	24.5146	23.7491	23.4501	23.7282	NaN	23.4853	NaN	23.8021	24.0408	24.3088
Q13043-2	Serine/threonine-protein kinase 4	STK4	26.2774	26.4142	26.5268	24.8371	25.1339	25.4744	23.7954	23.5913	23.4962	24.0768	23.0625	22.7594	26.1157	24.2036	23.8499	24.1944	24.0885	23.9312
Q5SRQ3	Casein kinase II subunit beta	CSNK2B-LY6G5B-1181	22.6266	23.8345	23.1147	NaN	NaN	NaN	23.7958	23.8387	23.3228	NaN	NaN	NaN	23.3012	NaN	NaN	23.4846	23.0719	NaN
Q15075	Early endosome antigen 1	EEA1	NaN	NaN	22.7378	23.3994	NaN	NaN	23.8016	24.332	24.8218	25.6057	24.5675	25.3341	NaN	NaN	NaN	23.3312	23.8658	NaN
E7ETK0	40S ribosomal protein S24	RPS24	24.2045	24.7101	24.1427	NaN	NaN	23.7287	23.8018	24.2395	25.0244	25.8605	25.0488	24.8937	NaN	24.3019	NaN	24.0234	24.5774	24.8981
O75923-15	Dysferlin	DYSF	29.3351	29.5659	29.263	29.6152	28.8503	29.1579	23.8075	23.549	18.6657	22.3555	24.5444	24.6245	28.6029	28.1563	23.0471	NaN	24.3154	21.0475
Q5QPM7	Proteasome inhibitor PI31 subunit	PSMF1	23.9259	24.9366	NaN	25.0867	24.8128	24.4124	23.8093	23.9723	23.54	25.2506	24.3902	24.8746	24.0109	24.8063	24.0712	23.938	24.64	23.7379
Q14558	Phosphoribosyl pyrophosphate synthase-associated protein 1	PRPSAP1	23.9733	24.9506	25.2763	25.0359	23.7627	24.858	23.8105	23.4791	24.0876	NaN	NaN	24.9085	24.1622	23.9989	NaN	23.3117	23.6202	23.7716
Q9HD45	Transmembrane 9 superfamily member 3	TM9SF3	NaN	23.0719	22.0778	NaN	21.6853	21.9665	23.8143	22.7849	22.7845	23.0418	NaN	22.0567	NaN	NaN	NaN	22.7797	22.3015	22.538
P55735	Protein SEC13 homolog	SEC13	22.8936	NaN	NaN	NaN	NaN	NaN	23.8151	23.7275	23.8621	NaN	23.4675	NaN	23.0677	NaN	23.5612	23.9745	23.5524	23.7393
Q9P2A4	ABI gene family member 3	ABI3	24.4109	NaN	25.2643	23.8618	24.9607	23.4024	23.8174	23.7114	24.5124	25.1285	24.8442	25.758	24.9724	23.6916	24.488	24.3506	24.4284	24.2927
F8W7Q4	Protein FAM162A	FAM162A	NaN	23.8559	NaN	23.6354	NaN	NaN	23.8237	23.6996	23.7681	23.6126	NaN	NaN	23.535	NaN	NaN	23.9139	23.756	23.544
P11233	Ras-related protein Ral-A	RALA	23.4102	23.9079	23.8141	NaN	23.9631	NaN	23.825	24.8608	24.1354	23.823	24.304	NaN	NaN	24.6095	24.6076	24.3635	24.6065	23.6499
P48426-2	Phosphatidylinositol 5-phosphate 4-kinase type-2 alpha	PIP4K2A	23.6328	23.8613	24.1279	NaN	NaN	NaN	23.8269	23.9055	24.3342	24.2868	24.3568	NaN	23.3148	23.9099	NaN	23.8839	23.8626	24.5081
P50416-2	Carnitine O-palmitoyltransferase 1, liver isoform	CPT1A	24.7996	24.7757	23.5104	NaN	22.6501	NaN	23.8299	22.4885	24.2499	NaN	NaN	NaN	NaN	NaN	22.8857	23.783	23.0641	24.2244
H3BRY5	Sulfotransferase	SULT1A1	27.0053	27.7327	28.5407	25.3819	22.447	25.979	23.8306	23.1841	24.4883	25.591	24.8205	26.3518	27.4968	25.2472	24.3945	25.2586	24.069	23.9461
A0A1B0GTB8	Carnitine O-palmitoyltransferase 2, mitochondrial	CPT2	23.3805	24.7443	24.0463	NaN	NaN	24.2634	23.8331	23.8751	23.2902	24.0239	NaN	NaN	23.8029	NaN	23.3562	23.5418	23.6603	NaN
H3BNX8	Cytochrome c oxidase subunit 5A, mitochondrial	COX5A	25.3235	24.8539	24.6038	25.0139	24.9732	25.1595	23.8332	25.2409	24.6364	25.7237	25.1543	23.9835	25.4731	24.9783	NaN	25.9664	26.3165	25.4015
Q03169	Tumor necrosis factor alpha-induced protein 2	TNFAIP2	25.5377	27.3154	26.1968	26.9809	25.1846	26.6407	23.8346	24.4143	24.3266	26.9986	24.9066	26.4373	25.7101	24.7486	25.1053	24.021	25.8233	24.0005
P15088	Mast cell carboxypeptidase A	CPA3	NaN	NaN	NaN	NaN	NaN	22.045	23.8352	NaN	24.4903	NaN	NaN	NaN	24.1189	27.0873	NaN	25.5733	24.7909	28.9585
D6RGE2	Isochorismatase domain-containing protein 1	ISOC1	22.0333	22.3121	NaN	NaN	23.3425	NaN	23.8352	23.0862	23.7255	22.6168	22.4122	NaN	22.6324	22.5875	24.2207	24.0078	23.7366	24.1
J3KNL2	Septin-1	SEPT1	NaN	NaN	23.3576	NaN	NaN	23.551	23.8371	23.6991	23.6492	24.3475	NaN	24.4714	NaN	NaN	NaN	23.42	24.1253	24.3061
Q52LJ0	Protein FAM98B	FAM98B	23.4054	23.2504	22.7228	23.689	NaN	NaN	23.8397	NaN	23.7682	23.5722	23.4382	NaN	NaN	NaN	NaN	23.5892	24.0345	NaN
Q8TCU6	Phosphatidylinositol 3,4,5-trisphosphate-dependent Rac exchanger 1 protein	PREX1	25.0636	24.9546	24.266	23.7294	24.9106	24.4156	23.8427	23.791	23.5218	NaN	NaN	22.9802	24.6424	23.4296	24.0708	NaN	23.6427	NaN
P27169	Serum paraoxonase/arylesterase 1	PON1	29.0423	29.1861	29.0493	26.446	29.1008	28.0661	23.8471	23.5588	22.7697	NaN	NaN	NaN	28.6006	28.3581	30.7668	22.7121	20.6483	22.6239
A0AVT1	Ubiquitin-like modifier-activating enzyme 6	UBA6	25.5421	26.5259	25.0397	23.9407	24.585	23.6445	23.8482	23.949	23.7683	NaN	22.4129	23.5479	25.432	24.6874	26.0536	23.1751	23.4928	22.9052
F6TR53	HCLS1-binding protein 3	HS1BP3	24.2621	24.7018	23.8419	23.5846	24.1812	23.9764	23.8482	23.4924	23.4801	24.7194	24.7786	24.9716	24.1671	23.3693	23.3202	24.172	24.3248	23.2907
P02549-2	Spectrin alpha chain, erythrocytic 1	SPTA1	24.6604	26.1404	21.9519	23.752	24.1067	23.5584	23.8485	23.8786	26.6088	22.4865	23.239	NaN	NaN	NaN	NaN	24.6199	NaN	29.2768
P21912	Succinate dehydrogenase [ubiquinone] iron-sulfur subunit, mitochondrial	SDHB	23.9462	24.058	24.4313	NaN	NaN	NaN	23.8523	24.137	23.6614	23.2254	23.7451	22.8207	22.5247	23.9056	22.6217	24.2126	24.7394	24.5831
F8VUA7	Oxysterol-binding protein	OSBPL8	23.7528	23.604	23.6994	24.6058	23.9668	24.7118	23.8526	23.238	23.1945	24.3344	24.1677	24.7589	23.5631	23.7997	24.6491	23.7086	23.4022	23.2518
C9J712	Profilin	PFN2	NaN	21.9896	NaN	NaN	NaN	NaN	23.854	23.8346	23.44	NaN	NaN	NaN	NaN	23.5456	NaN	23.5774	NaN	23.6951
D6RAA6	Transmembrane protein 33	TMEM33	25.5562	24.8259	24.9268	24.9345	24.7713	25.9378	23.8545	23.0323	22.4262	24.4783	23.9261	24.3828	25.2602	23.9196	NaN	24.6565	23.9613	22.4944
Q9UI12-2	V-type proton ATPase subunit H	ATP6V1H	25.7641	25.8679	25.7635	25.3122	25.2429	25.2241	23.8592	24.8046	23.9927	25.6209	25.0184	25.8521	24.9394	25.754	26.3175	24.1802	25.9614	24.2921
P02786	Transferrin receptor protein 1	TFRC	23.2814	23.3037	24.1939	25.178	25.7848	23.423	23.8593	24.6898	23.5986	27.0787	25.1753	25.8024	23.4768	23.9768	23.442	23.6618	26.5082	25.7012
O75558	Syntaxin-11	STX11	25.9341	26.1854	25.1665	25.5956	NaN	26.0104	23.8599	23.4312	NaN	24.3443	23.904	NaN	24.7276	24.2641	NaN	25.1568	24.3541	NaN
Q92747	Actin-related protein 2/3 complex subunit 1A	ARPC1A	NaN	NaN	NaN	NaN	22.634	NaN	23.8618	NaN	NaN	NaN	24.2888	NaN	NaN	NaN	NaN	NaN	NaN	NaN
Q86YV0-2	RAS protein activator like-3	RASAL3	25.7352	26.201	25.8923	25.9944	23.8914	25.648	23.8625	24.015	24.1588	25.6679	24.7245	25.8136	24.9417	24.0634	23.0907	26.4725	24.2479	23.9793
P41222	Prostaglandin-H2 D-isomerase	PTGDS	25.3624	23.5495	25.4665	22.835	NaN	NaN	23.8625	23.5599	23.6824	24.2847	NaN	23.8652	25.9155	27.4136	29.4406	24.7158	24.7795	25.0058
P46939	Utrophin	UTRN	NaN	23.2838	NaN	24.2271	24.1178	23.9647	23.8655	24.028	23.576	24.241	24.0839	NaN	NaN	NaN	NaN	NaN	24.1079	NaN
K7EJ28	Tumor necrosis factor ligand superfamily member 13	TNFSF13	23.9522	NaN	25.4852	22.4044	23.683	22.8681	23.8665	22.6652	NaN	NaN	NaN	NaN	24.091	27.1547	27.6299	24.2507	23.8698	23.4051
Q92696	Geranylgeranyl transferase type-2 subunit alpha	RABGGTA	24.6007	24.4809	24.3559	24.7356	26.1961	24.5117	23.8667	23.5431	25.0652	24.478	24.2052	24.36	25.5948	24.4699	26.7935	24.0109	24.3804	24.825
P01742	Immunoglobulin heavy variable 1-69	IGHV1-69	24.2927	NaN	26.7148	NaN	24.375	24.2612	23.8697	21.8974	24.6354	NaN	NaN	NaN	24.2834	NaN	24.9674	23.3386	NaN	22.9635
K7EPQ7	Protein YIF1B	YIF1B	NaN	NaN	23.133	25.6865	23.1349	24.1393	23.8709	23.2792	NaN	24.6146	24.6938	24.9232	23.2728	23.4788	NaN	22.9706	23.1286	NaN
Q15363	Transmembrane emp24 domain-containing protein 2	TMED2	23.0544	23.1393	24.092	23.4991	24.5526	23.3028	23.8716	23.5554	23.2203	NaN	23.4704	NaN	23.8956	NaN	NaN	22.8997	23.3015	23.8597
Q9Y2Z0-2	Suppressor of G2 allele of SKP1 homolog	SUGT1	23.9774	24.4371	23.6963	NaN	23.3847	23.5305	23.8717	24.0097	25.2849	NaN	NaN	NaN	23.5678	23.9496	23.4094	23.941	24.0488	NaN
H0YCY6	Bifunctional ATP-dependent dihydroxyacetone kinase/FAD-AMP lyase (cyclizing)	TKFC	23.9242	23.5789	23.3888	23.6618	23.2681	NaN	23.8745	24.1956	24.0455	23.3104	24.4906	NaN	23.4408	23.5503	24.3235	23.8664	24.1231	24.6025
P07108	Acyl-CoA-binding protein	DBI	NaN	24.2211	NaN	NaN	NaN	NaN	23.8746	24.8427	25.4702	25.2152	23.944	25.5902	NaN	24.3986	NaN	NaN	26.4229	25.7637
A0A1W2PQB1	Low affinity immunoglobulin gamma Fc region receptor III-A	FCGR3A	25.8447	23.5031	23.9213	25.0035	23.7836	24.7909	23.8804	24.8492	24.4419	NaN	23.7323	24.0055	26.0179	24.4051	24.3343	24.4139	24.1275	23.3084
P12314	High affinity immunoglobulin gamma Fc receptor I	FCGR1A	25.2523	26.7466	25.0448	26.4877	26.234	27.9459	23.8831	25.1905	24.4408	25.8003	25.9197	25.4855	24.1384	24.49	25.4353	24.1859	25.0612	NaN
Q9UHV9	Prefoldin subunit 2	PFDN2	23.0689	NaN	NaN	NaN	22.8925	NaN	23.8846	24.5421	24.5234	NaN	23.4143	23.7019	NaN	24.1799	NaN	23.8601	24.3492	24.5477
P55263-3	Adenosine kinase	ADK	24.7506	24.69	24.5355	NaN	24.3527	23.3348	23.8899	23.5999	23.862	24.1456	23.4453	23.7797	24.4233	24.1544	25.3291	23.922	24.1833	23.6851
P09601	Heme oxygenase 1	HMOX1	NaN	23.4798	NaN	24.0411	NaN	24.4893	23.8937	25.9189	24.8094	26.2301	25.5255	25.6141	NaN	23.2565	NaN	24.1643	25.2339	24.4628
P48147	Prolyl endopeptidase	PREP	23.5339	22.5377	22.5971	NaN	24.0404	22.0568	23.8946	23.7608	NaN	NaN	22.8756	NaN	NaN	22.0869	26.2734	23.779	22.0608	22.8364
H0YHM6	Alpha-aminoadipic semialdehyde dehydrogenase	ALDH7A1	NaN	25.1221	23.9646	NaN	NaN	23.2603	23.8992	24.2851	25.1331	24.1219	24.0794	25.0668	23.8592	24.0767	23.8385	23.1046	24.1308	24.857
P14618-2	Pyruvate kinase PKM	PKM	24.5056	25.4072	23.0658	23.8719	25.3245	23.9162	23.9003	24.7445	23.2771	23.0322	23.521	23.9197	23.7875	23.9864	26.5515	NaN	24.2283	21.5072
O75306-2	NADH dehydrogenase [ubiquinone] iron-sulfur protein 2, mitochondrial	NDUFS2	23.7103	24.4995	23.4184	23.9891	22.5811	NaN	23.9003	23.8247	24.5498	24.6489	24.7263	24.2896	23.4499	NaN	23.558	24.658	25.5874	24.0149
B3KY94	CDP-diacylglycerol--inositol 3-phosphatidyltransferase	CDIPT	NaN	NaN	NaN	NaN	NaN	NaN	23.9126	NaN	21.1793	NaN	NaN	NaN	22.588	NaN	NaN	22.4908	23.158	22.9199
Q92520	Protein FAM3C	FAM3C	NaN	NaN	NaN	22.3249	23.405	NaN	23.9156	22.4614	23.4747	23.8777	23.9482	23.9022	NaN	NaN	24.2842	23.7516	22.0285	NaN
Q7L5N7	Lysophosphatidylcholine acyltransferase 2	LPCAT2	26.6994	26.1972	25.76	26.7705	26.3375	26.2448	23.918	23.9356	NaN	22.665	22.8426	NaN	25.9599	24.0385	24.5341	25.1196	25.2314	23.1447
Q9BWS9	Chitinase domain-containing protein 1	CHID1	22.45	NaN	NaN	NaN	NaN	NaN	23.9185	NaN	NaN	23.538	23.4238	NaN	23.1399	22.8775	23.5767	23.7574	23.1528	24.4892
Q8MH48	HLA class I histocompatibility antigen, alpha chain G	HLA-G	NaN	NaN	24.0856	NaN	NaN	NaN	23.9213	NaN	NaN	NaN	24.0253	NaN	NaN	NaN	24.3241	24.1083	24.1551	NaN
E9PF19	Transducin beta-like protein 2	TBL2	NaN	NaN	NaN	NaN	NaN	NaN	23.9289	24.7732	24.2066	NaN	22.9644	NaN	NaN	NaN	NaN	23.9858	23.0968	23.7419
F8W651	Coatomer subunit zeta-1	COPZ1	23.9066	23.5776	23.8189	24.5568	24.2602	23.6155	23.9321	24.29	23.187	NaN	22.9453	23.1748	24.1204	23.6992	22.7598	24.4556	24.2581	23.8737
Q9UN86-2	Ras GTPase-activating protein-binding protein 2	G3BP2	NaN	20.5399	20.914	22.6814	22.3026	22.5594	23.9336	24.5179	24.0984	24.6354	23.803	23.604	21.8804	22.4254	NaN	22.7095	23.7935	22.4976
H7C131	3-ketoacyl-CoA thiolase, peroxisomal	ACAA1	24.4605	23.9562	24.8205	24.9951	24.6447	24.7888	23.9344	22.9648	24.0771	26.0863	24.8234	25.2099	23.9131	23.6526	23.2493	24.5281	25.0321	24.5389
P07305-2	Histone H1.0	H1F0	NaN	NaN	NaN	NaN	NaN	NaN	23.9366	23.7423	22.4533	NaN	NaN	NaN	NaN	NaN	NaN	22.6942	23.2391	NaN
G3V5X9	Sorting nexin-6	SNX6	23.4164	23.7843	23.8509	NaN	23.5937	NaN	23.9399	24.0738	24.1928	23.3947	23.6612	23.8684	23.7512	23.3902	23.2268	23.7798	23.8349	22.8585
D6RAX2	C-terminal-binding protein 1	CTBP1	23.9329	24.7103	24.3987	24.633	NaN	24.4221	23.9441	24.0536	24.405	24.7373	24.5046	25.1174	23.6415	23.5753	24.1221	24.3209	24.0057	24.8947
Q5TEE2	Histone deacetylase 1	HDAC1	23.817	24.2604	23.7636	NaN	NaN	NaN	23.9445	24.6948	24.0566	23.4848	23.8394	NaN	23.6814	NaN	NaN	24.0705	23.935	24.0804
P62873	Guanine nucleotide-binding protein G(I)/G(S)/G(T) subunit beta-1	GNB1	25.9783	25.9701	26.0443	25.9986	26.0179	25.3045	23.9519	25.0123	26.0635	25.9059	NaN	26.0364	25.7696	26.2343	25.6107	25.372	24.9914	26.5271
P11166	Solute carrier family 2, facilitated glucose transporter member 1	SLC2A1	25.0008	26.3793	25.8929	24.6629	26.2725	27.0745	23.952	23.6525	25.7271	24.0561	24.5048	23.4884	25.8064	26.4187	26.6851	23.9518	23.454	26.3371
E9PPH5	Acidic leucine-rich nuclear phosphoprotein 32 family member E	ANP32E	24.5462	25.0041	24.2597	24.7741	23.4382	23.9257	23.9546	24.1416	24.2495	NaN	23.7141	23.8409	23.7476	22.8987	22.4977	23.3956	24.01	23.6254
Q5T093	Protein RER1	RER1	25.0753	25.7513	23.5046	23.3336	23.5506	NaN	23.9608	25.6901	24.7336	NaN	NaN	NaN	24.2187	24.1679	NaN	25.0587	25.9966	25.1057
P63151	Serine/threonine-protein phosphatase 2A 55 kDa regulatory subunit B alpha isoform	PPP2R2A	24.064	25.301	24.879	24.8469	24.2129	24.3482	23.9634	23.8713	23.8617	24.8346	24.3184	24.7467	24.2674	24.7203	24.9974	23.7011	24.4684	23.6101
P09619	Platelet-derived growth factor receptor beta	PDGFRB	21.4343	NaN	21.5745	NaN	NaN	NaN	23.9649	22.8584	NaN	NaN	NaN	NaN	NaN	21.797	21.9436	22.9979	21.8642	NaN
P83111	Serine beta-lactamase-like protein LACTB, mitochondrial	LACTB	25.2391	27.1757	25.6565	24.5321	25.0839	24.8288	23.9653	26.4035	23.5643	27.3095	26.7294	26.7829	24.7634	25.7105	24.4856	26.3166	27.6864	24.8004
A0A075B6Q5	immunoglobulin heavy variable 3-64(IGHV3-64)	IGHV3-64	23.9735	NaN	24.6808	NaN	23.5397	NaN	23.9657	22.5306	23.2643	21.8592	NaN	NaN	24.4078	23.2225	24.4259	NaN	NaN	23.9484
Q5TEJ8	Protein THEMIS2	THEMIS2	26.6244	26.7799	27.0901	25.6047	25.1512	26.391	23.9685	24.8211	24.3064	25.2287	25.2927	24.3722	26.7208	25.2699	25.6947	25.5181	25.2888	22.8788
K7EPP7	DnaJ homolog subfamily C member 7	DNAJC7	23.1824	22.6569	23.1642	NaN	NaN	23.2585	23.9687	24.3827	NaN	23.9501	22.8511	24.669	NaN	NaN	NaN	23.9929	23.7002	23.1144
G8JLK1	unconventional SNARE in the ER 1(USE1)	USE1	22.8967	22.5627	22.6796	23.1834	23.6209	NaN	23.9715	23.4711	22.9782	23.6761	23.6302	NaN	NaN	NaN	23.5592	23.7374	25.3843	NaN
Q06828	Fibromodulin	FMOD	23.7356	23.5803	23.8676	24.4403	NaN	24.1338	23.9716	24.4303	23.6644	23.7857	22.8474	NaN	23.357	25.2407	NaN	24.2853	23.6089	24.9931
A0A087X0W7	Acyl-coenzyme A thioesterase 1	ACOT2	23.6972	23.7486	23.6513	23.9789	23.9497	24.1599	23.9726	24.6669	24.4196	25.7154	24.9478	25.5204	22.8182	23.4626	25.1197	23.9414	24.9588	24.7424
Q9UMX0-2	Ubiquilin-1	UBQLN1	NaN	NaN	NaN	NaN	NaN	NaN	23.9822	24.1574	24.4695	22.4245	23.7656	23.1042	NaN	NaN	NaN	23.6755	23.7582	24.553
O00203-3	AP-3 complex subunit beta-1	AP3B1	23.806	24.6402	23.4271	23.8494	NaN	NaN	23.9907	23.6672	23.7806	24.1364	24.5776	24.4466	23.3736	23.3551	26.2402	23.5776	24.5241	23.6127
C9JD32	60S ribosomal protein L23	RPL23	25.0343	24.9173	25.5298	23.786	23.015	23.9872	23.9914	24.6083	26.1764	26.2817	26.2772	26.2165	26.1057	25.1753	22.2036	24.8076	24.9163	25.5225
Q8IVL6	Prolyl 3-hydroxylase 3	LEPREL2	NaN	NaN	NaN	NaN	NaN	NaN	23.9917	23.8298	23.1173	23.5735	25.0893	25.5911	NaN	NaN	21.757	23.0253	22.9692	NaN
Q93008-1	Probable ubiquitin carboxyl-terminal hydrolase FAF-X	USP9X	24.1872	23.8868	24.185	23.9608	NaN	24.3928	23.9932	23.839	24.2006	24.1479	23.7567	NaN	23.7425	23.624	23.566	24.0789	23.4742	23.6894
O95816	BAG family molecular chaperone regulator 2	BAG2	NaN	NaN	NaN	NaN	NaN	NaN	23.9941	22.4927	22.7095	22.9258	23.2704	23.624	NaN	NaN	NaN	22.47	NaN	23.8998
P35659	Protein DEK	DEK	25.0969	25.8896	NaN	NaN	NaN	25.9015	23.9956	23.8491	24.6809	23.7747	23.9588	24.0292	24.0831	NaN	23.734	23.745	23.618	25.755
Q14761	Protein tyrosine phosphatase receptor type C-associated protein	PTPRCAP	NaN	21.8871	NaN	NaN	NaN	NaN	23.9963	24.062	24.2435	NaN	23.6469	23.5541	NaN	21.8858	NaN	23.9499	24.3539	24.4548
Q13347	Eukaryotic translation initiation factor 3 subunit I	EIF3I	23.3537	22.4363	22.3974	NaN	23.1384	NaN	23.9967	23.4695	23.4512	23.2022	23.3657	22.7368	NaN	23.3653	NaN	NaN	23.4565	23.4359
Q08945	FACT complex subunit SSRP1	SSRP1	22.717	23.5406	22.4713	22.5984	21.6094	22.8034	24.0025	22.8241	22.7954	24.7867	24.3576	NaN	NaN	23.2654	NaN	23.4095	23.5923	24.0709
Q9Y6I3-3	Epsin-1	EPN1	NaN	NaN	NaN	NaN	NaN	NaN	24.0049	23.6379	24.185	NaN	24.1	NaN	NaN	NaN	NaN	23.5672	23.7014	NaN
D6REB1	Disabled homolog 2	DAB2	NaN	NaN	23.8355	NaN	NaN	NaN	24.0053	23.0574	23.6828	NaN	NaN	NaN	NaN	NaN	NaN	NaN	23.1224	22.2976
A0A1B0GTF3	Heat shock 70 kDa protein 12A	HSPA12A	NaN	NaN	NaN	NaN	NaN	NaN	24.006	23.2305	24.0825	NaN	NaN	24.323	NaN	NaN	NaN	23.789	23.0946	24.5673
Q9Y224	UPF0568 protein C14orf166	C14orf166	23.0542	23.7962	23.2125	NaN	NaN	NaN	24.0068	23.3765	24.1019	24.3161	24.4516	24.7322	NaN	22.6504	NaN	23.6125	24.5443	24.0406
Q5U651	Ras-interacting protein 1	RASIP1	22.8091	22.9252	22.9065	NaN	23.4668	NaN	24.009	23.1685	23.3512	23.5693	23.6618	23.8449	NaN	NaN	NaN	22.6912	23.3283	NaN
V9GYR2	Sodium/potassium-transporting ATPase subunit beta-1	ATP1B1	22.0794	24.8658	22.4034	NaN	NaN	NaN	24.0112	24.3176	23.4783	24.1487	22.2887	21.6796	22.1329	NaN	22.2973	22.4918	24.1234	21.6301
Q13131	5-AMP-activated protein kinase catalytic subunit alpha-1	PRKAA1	24.0617	24.8106	24.2756	25.3459	23.6112	24.9464	24.0125	23.9564	24.2708	25.5961	24.7783	25.0878	23.5048	23.2134	23.0521	23.1159	23.8641	24.0862
Q9P0M6	Core histone macro-H2A.2	H2AFY2	NaN	NaN	NaN	NaN	NaN	NaN	24.0151	24.6715	25.0292	25.2485	24.6129	25.1857	NaN	NaN	NaN	23.7504	24.7749	24.9057
Q9Y625	Glypican-6	GPC6	NaN	NaN	22.4918	NaN	NaN	NaN	24.0154	24.8445	24.3175	NaN	22.6402	NaN	NaN	NaN	NaN	22.8814	22.8794	NaN
P61225	Ras-related protein Rap-2b	RAP2B	24.8713	25.3307	25.005	25.579	25.3844	26.0694	24.0173	24.429	24.3935	25.3939	24.8608	25.0586	24.4679	25.0523	23.6084	24.0941	24.9925	24.2245
K7EN45	Peptidyl-prolyl cis-trans isomerase NIMA-interacting 1	PIN1	NaN	NaN	NaN	NaN	NaN	NaN	24.0175	23.613	24.0228	25.5795	23.6856	24.2182	NaN	NaN	NaN	24.0971	23.7418	24.3539
H0Y9V9	60S ribosomal protein L9	RPL9	24.4652	25.2199	24.5156	24.0469	23.5018	NaN	24.019	23.6077	23.3589	24.9687	24.3627	24.645	23.9895	23.6368	24.0599	23.5732	24.0708	24.56
H7BXD5	Grancalcin	GCA	29.9877	29.8916	29.4369	30.291	29.9133	29.8163	24.0274	25.1153	25.0168	24.5158	25.0697	25.1281	29.8877	26.8404	27.8714	24.3669	24.1541	23.8375
B7Z641	V-type proton ATPase subunit a	ATP6V0A1	24.236	25.1349	25.4126	25.4681	24.4333	25.7283	24.0309	23.0493	23.2975	NaN	23.9546	23.8905	24.7127	23.4389	23.2626	23.4179	23.3807	NaN
A6NEM2	Host cell factor 1	HCFC1	23.4728	NaN	23.9548	24	NaN	NaN	24.0334	NaN	NaN	24.7802	24.6798	NaN	NaN	NaN	NaN	24.0728	NaN	NaN
P98179	RNA-binding protein 3	RBM3	NaN	21.6745	NaN	23.1969	NaN	NaN	24.0433	25.3447	25.8959	NaN	26.2993	24.8406	NaN	NaN	NaN	24.392	24.6717	24.7663
A0A0R4J2G3	Neutral cholesterol ester hydrolase 1	NCEH1	25.9912	26.6346	25.6188	23.6223	24.6086	24.6938	24.0436	25.3663	25.194	25.313	25.1264	25.5927	25.3598	25.0011	25.3282	25.5562	26.8045	25.292
Q15417-2	Calponin-3	CNN3	NaN	NaN	NaN	NaN	NaN	NaN	24.0453	24.5179	22.1734	NaN	NaN	NaN	NaN	NaN	NaN	NaN	21.4353	NaN
E7EU96	Casein kinase II subunit alpha 3	CSNK2A1	22.7436	NaN	23.7386	24.5589	23.2687	23.4033	24.0478	24.3127	24.7478	25.0823	24.439	24.172	23.9452	23.8846	23.5766	24.0247	23.5647	24.4509
O00534	von Willebrand factor A domain-containing protein 5A	VWA5A	NaN	NaN	NaN	23.9512	NaN	23.8792	24.048	23.8813	24.4059	25.4938	24.7837	25.1108	NaN	NaN	25.6087	23.9939	24.0349	23.9328
A0A182DWH7	Selenoprotein P	SEPP1	23.6619	24.4893	25.0688	24.0591	NaN	NaN	24.0521	NaN	NaN	NaN	NaN	NaN	24.5052	24.5722	25.6132	NaN	NaN	24.2379
F5GYQ1	V-type proton ATPase subunit d 1	ATP6V0D1	26.8032	27.1321	27.1859	27.258	26.6137	27.2692	24.0548	24.2847	24.191	24.7239	24.6898	24.6128	26.4291	24.4886	23.9135	24.5344	25.2701	24.4922
O60869-2	Endothelial differentiation-related factor 1	EDF1	NaN	NaN	NaN	NaN	NaN	NaN	24.0549	24.3878	24.7311	24.3706	24.1818	24.0678	NaN	23.9415	NaN	24.4135	24.2282	24.7182
H0YDD4	Acetyltransferase component of pyruvate dehydrogenase complex	DLAT	23.4705	23.8597	23.1353	23.1732	23.9292	23.4235	24.0573	24.1666	NaN	24.4085	24.1436	23.799	23.0304	23.2515	NaN	24.038	25.0733	23.271
O00160	Unconventional myosin-If	MYO1F	29.0615	29.0731	29.2354	28.2594	27.8681	28.4876	24.0594	24.5855	24.3635	26.5111	25.6629	26.3	28.7306	27.1381	27.725	25.3404	26.1905	24.6134
Q9NWV4	UPF0587 protein C1orf123	C1orf123	NaN	NaN	NaN	21.8562	NaN	25.4119	24.0678	23.9612	23.1514	24.3324	NaN	24.2405	NaN	NaN	NaN	NaN	23.8566	23.9436
Q8NC51-4	Plasminogen activator inhibitor 1 RNA-binding protein	SERBP1	NaN	NaN	NaN	NaN	NaN	NaN	24.0678	23.6643	23.6352	NaN	23.4162	NaN	NaN	NaN	NaN	23.9631	24.3563	22.5092
P49915-2	GMP synthase [glutamine-hydrolyzing]	GMPS	NaN	22.5057	23.15	23.5537	24.0479	23.5134	24.0681	23.626	24.3399	23.9202	24.713	24.2252	22.4522	23.7189	NaN	22.5771	22.9242	24.5469
E9PC44	Protein transport protein Sec24D	SEC24D	23.9752	22.8824	NaN	NaN	NaN	NaN	24.0686	24.1837	23.4112	NaN	24.5332	24.6514	NaN	NaN	NaN	24.1464	23.2912	NaN
J3KRB3	60S ribosomal protein L17	RPL17	NaN	23.2856	NaN	NaN	NaN	NaN	24.0692	23.2373	24.9586	24.4712	24.9503	24.7995	NaN	23.1323	NaN	23.0985	23.712	23.9096
Q9Y3L3	SH3 domain-binding protein 1	SH3BP1	25.0358	25.7451	25.1153	26.037	25.2402	26.1533	24.0703	24.5826	24.7486	26.3857	25.5953	26.5138	24.2224	24.2831	25.2907	24.8105	25.2155	25.0025
Q95365	HLA class I histocompatibility antigen, B-38 alpha chain	HLA-B	25.138	NaN	NaN	25.2091	NaN	NaN	24.0833	NaN	NaN	24.7126	NaN	NaN	NaN	NaN	NaN	21.7703	NaN	NaN
C9J0A7	Charged multivesicular body protein 2b	CHMP2B	NaN	NaN	NaN	NaN	NaN	NaN	24.085	24.1013	24.0301	NaN	24.1912	NaN	NaN	NaN	NaN	NaN	23.7879	NaN
O00264	Membrane-associated progesterone receptor component 1	PGRMC1	NaN	24.3177	NaN	NaN	NaN	NaN	24.0886	24.6441	24.9337	25.2751	25.0603	NaN	NaN	23.2056	NaN	24.2268	24.5971	NaN
Q8N2S1-2	Latent-transforming growth factor beta-binding protein 4	LTBP4	NaN	NaN	23.7301	NaN	NaN	NaN	24.0931	NaN	23.318	NaN	NaN	NaN	NaN	NaN	NaN	23.4727	22.9037	24.4033
Q6FHJ7	Secreted frizzled-related protein 4	SFRP4	24.298	NaN	24.3556	NaN	NaN	21.9602	24.1015	NaN	NaN	NaN	24.8876	NaN	NaN	24.8073	26.7543	NaN	NaN	NaN
P56192-2	Methionine--tRNA ligase, cytoplasmic	MARS	23.8782	23.744	24.2743	23.9457	24.8552	24.0646	24.1017	24.05	24.535	24.5308	24.8598	22.7824	23.8336	23.7066	24.9399	24.4211	23.9746	NaN
Q4G0F5	Vacuolar protein sorting-associated protein 26B	VPS26B	22.8117	23.6552	NaN	24.7027	23.701	24.0061	24.1029	24.3946	24.3703	24.79	24.6429	24.4031	NaN	23.198	24.3113	24.326	24.4765	23.9418
E5RJT0	Eukaryotic translation initiation factor 3 subunit H	EIF3H	NaN	NaN	NaN	NaN	NaN	NaN	24.1038	24.032	23.6785	23.6379	NaN	23.7937	NaN	NaN	NaN	23.6347	23.7495	23.7611
Q8IWA5-3	Choline transporter-like protein 2	SLC44A2	24.8768	24.6924	24.6845	24.497	24.278	24.3302	24.1052	NaN	23.5941	24.0315	23.2634	24.3615	24.8322	NaN	23.8746	NaN	22.8451	24.2702
A0A0B4J1Y8	immunoglobulin lambda variable 9-49(IGLV9-49)	IGLV9-49	25.1262	21.9456	25.2487	25.6881	25.2793	24.524	24.1053	NaN	23.6303	23.1897	NaN	NaN	NaN	23.6916	25.8176	24.6405	NaN	NaN
V9GYM8	Rho guanine nucleotide exchange factor 2	ARHGEF2	25.06	24.8211	24.6431	24.5742	24.7917	25.166	24.1116	24.4009	23.1976	24.6043	23.9057	NaN	25.4212	24.1783	24.121	23.2162	24.7432	23.1026
O00391-2	Sulfhydryl oxidase 1	QSOX1	27.5204	27.2065	28.0488	26.4374	27.5131	25.6715	24.1116	24.5428	23.882	22.4807	21.5201	22.7983	28.0975	28.7839	32.5545	25.6152	23.8458	22.4178
J3KSW8	Myosin phosphatase Rho-interacting protein	MPRIP	NaN	22.3234	NaN	NaN	NaN	NaN	24.1137	25.8541	23.6903	23.6523	25.1268	23.9309	NaN	24.2508	23.2327	24.2631	24.5512	23.2953
G3V2S6	V-type proton ATPase subunit D	ATP6V1D	24.2942	24.7543	25.015	25.2918	25.0296	25.3202	24.1139	25.0607	24.3479	25.6984	24.952	25.406	24.2006	24.8306	24.8852	25.0151	25.872	24.0497
A0A0J9YXX1	Immunoglobulin heavy variable 5-10-1	IGHV5-10-1	24.9065	NaN	25.6686	NaN	24.3283	NaN	24.1162	NaN	24.3729	NaN	NaN	NaN	22.5546	23.8368	23.8518	NaN	22.5282	24.3311
J3KNQ4	Alpha-parvin	PARVA	23.502	23.8225	23.3001	NaN	NaN	23.9704	24.119	24.6591	24.085	24.5665	24.4604	24.9785	23.7805	NaN	23.5177	24.3182	23.8455	24.3719
A0A286YEY5	Ig alpha-2 chain C region	IGHA2	25.2079	23.8302	26.5042	26.6512	25.8935	24.7866	24.1258	23.8242	26.1058	25.3586	24.4508	NaN	26.0105	24.7169	25.6723	25.526	NaN	25.1739
O75828	Carbonyl reductase [NADPH] 3	CBR3	NaN	24.2046	22.0573	24.7346	NaN	NaN	24.1295	24.589	24.2953	25.3989	24.5373	24.9424	23.3785	25.4656	27.2383	24.7697	26.1881	24.4887
F8VNT9	Tetraspanin	CD63	26.4215	26.3056	25.9364	25.9383	26.1924	25.5584	24.1305	24.358	24.0717	22.6006	23.1304	NaN	26.1918	24.5464	25.4441	24.184	24.0329	23.5388
A0A096LNZ9	Ubiquitin-like protein ISG15	ISG15	24.9918	25.1051	24.382	25.2581	24.0569	24.6252	24.1385	23.929	23.2003	24.7083	23.7319	23.9839	24.0133	23.7875	23.5433	24.0755	24.3416	23.6576
Q9H0D6-2	5-3 exoribonuclease 2	XRN2	NaN	24.8964	NaN	NaN	23.9609	NaN	24.1386	23.483	23.6684	25.0348	24.794	24.4488	NaN	23.1036	NaN	23.6052	22.9216	24.6975
J3KQ32	Obg-like ATPase 1	OLA1	24.6614	24.7087	25.0786	25.0846	25.0457	24.6316	24.1441	24.3381	24.0855	24.8262	24.1581	25.1925	24.6923	24.6123	25.7409	23.7344	24.6631	23.9718
P04181-2	Ornithine aminotransferase, mitochondrial	OAT	24.499	24.1298	24.2562	24.9385	24.1321	24.1088	24.1443	23.9883	23.6859	24.6143	24.4205	25.4517	24.4513	24.4873	24.5126	25.8983	23.8652	24.1238
Q5VZ75	C-C motif chemokine	CCL19	25.4271	25.5375	28.7053	26.5082	25.073	27.4421	24.1444	NaN	NaN	NaN	NaN	23.5772	25.0525	30.4803	30.4166	23.5473	25.9877	25.3797
O75339	Cartilage intermediate layer protein 1	CILP	24.5027	21.0206	25.0485	NaN	23.803	22.5995	24.1467	24.1659	22.5548	21.7159	25.2421	22.8697	25.7964	28.8878	29.2863	27.6656	26.5088	23.3453
Q92835-2	Phosphatidylinositol 3,4,5-trisphosphate 5-phosphatase 1	INPP5D	25.0753	26.1544	25.3089	25.2019	NaN	25.4987	24.1473	24.7906	24.7592	25.1467	25.0624	24.6399	24.9051	24.0606	22.7309	24.4412	25.2133	24.564
P36405	ADP-ribosylation factor-like protein 3	ARL3	22.2271	21.7025	22.4547	NaN	NaN	22.8634	24.1525	22.4371	22.3169	NaN	23.2474	21.9376	21.7798	22.4379	23.4372	23.5645	22.9003	NaN
Q9Y6W5	Wiskott-Aldrich syndrome protein family member 2	WASF2	23.4476	24.629	23.5683	24.2322	22.9271	23.5559	24.1599	24.7962	24.7227	25.8739	25.2215	25.9319	NaN	23.6543	23.2181	24.7739	25.5041	24.6921
P62306	Small nuclear ribonucleoprotein F	SNRPF	24.5848	22.5414	22.6992	24.0072	23.1033	23.4138	24.1612	24.0094	24.2593	24.9552	25.3631	24.7504	23.3047	22.4839	23.3627	24.8742	23.8927	23.0146
P62310	U6 snRNA-associated Sm-like protein LSm3	LSM3	23.4529	23.4349	23.5427	24.5761	24.4992	24.3406	24.1647	23.9068	24.5222	24.8545	24.6124	25.1967	22.9588	22.9758	NaN	23.9813	23.7284	23.9922
Q05315	Galectin-10	CLC	25.5844	NaN	22.4678	NaN	NaN	NaN	24.1675	NaN	NaN	NaN	NaN	22.2411	23.2904	22.4969	NaN	21.6974	NaN	NaN
Q68EM7-2	Rho GTPase-activating protein 17	ARHGAP17	23.0619	NaN	NaN	NaN	NaN	NaN	24.1684	24.1295	NaN	NaN	NaN	NaN	NaN	NaN	NaN	23.8776	23.5507	NaN
F5GXW0	Adenosine deaminase	ADA	NaN	NaN	NaN	22.1806	21.8843	NaN	24.1841	22.7817	22.2223	23.6171	22.1255	NaN	NaN	22.7602	NaN	NaN	23.1789	21.5635
P51572	B-cell receptor-associated protein 31	BCAP31	25.4067	NaN	24.4838	24.4906	NaN	24.4644	24.1856	25.6512	24.133	NaN	21.8026	NaN	24.8007	23.6243	23.4493	25.3998	25.4455	23.9206
Q96P48-3	Arf-GAP with Rho-GAP domain, ANK repeat and PH domain-containing protein 1	ARAP1	26.3548	25.8748	26.4837	26.1364	25.5738	26.3628	24.1925	24.0223	24.3654	26.0502	24.162	25.7888	26.286	24.5055	25.6591	24.8998	25.1195	23.6766
P43686	26S protease regulatory subunit 6B	PSMC4	24.605	25.0631	24.3441	24.0547	24.1674	24.3067	24.1961	25.3671	24.4884	25.6786	24.7406	24.693	24.78	24.7348	23.6321	24.8361	25.4832	24.9612
Q14696	LDLR chaperone MESD	MESDC2	21.8275	22.6986	NaN	NaN	NaN	NaN	24.1968	23.8956	24.8085	NaN	NaN	NaN	NaN	23.904	NaN	25.5631	24.9902	NaN
Q9BRF8	Serine/threonine-protein phosphatase CPPED1	CPPED1	26.0096	24.5265	25.0827	26.2194	26.482	26.1537	24.2017	25.4379	24.9149	26.1091	25.2264	25.9735	25.4956	24.5818	24.21	25.1483	25.5653	25.4419
Q6P179-3	Endoplasmic reticulum aminopeptidase 2	ERAP2	21.9053	NaN	23.121	NaN	NaN	NaN	24.2046	23.5759	24.6951	NaN	NaN	24.868	22.0372	22.5595	NaN	24.5522	24.4048	24.4179
O95810	Serum deprivation-response protein	SDPR	NaN	NaN	NaN	NaN	NaN	NaN	24.2072	23.0787	23.288	NaN	NaN	NaN	NaN	NaN	NaN	23.0884	23.1124	25.2056
Q5JPT2	SH3 domain-containing kinase-binding protein 1	SH3KBP1	22.9869	NaN	21.9178	24.0325	23.0201	23.3637	24.2073	24.9808	23.5477	24.6437	25.027	27.528	26.3125	24.0361	NaN	25.2901	25.6275	22.9368
Q02318	Sterol 26-hydroxylase, mitochondrial	CYP27A1	23.6894	26.0603	24.9084	24.669	22.4663	NaN	24.2119	25.6213	24.6448	27.2403	25.2349	26.838	23.6393	24.0518	22.8451	25.0695	27.8172	25.5042
E9PIB2	Gasdermin-D	GSDMD	24.7482	24.8336	24.7455	24.9829	NaN	25.5744	24.2137	24.8645	23.2845	24.8023	23.6463	25.3999	24.5745	23.8505	NaN	NaN	24.3566	24.3687
C9JLU1	DNA-directed RNA polymerases I, II, and III subunit RPABC3	POLR2H	24.5351	21.6548	22.2332	23.2538	23.0749	22.8618	24.2153	22.9781	22.5999	23.7131	23.927	NaN	23.0138	NaN	23.1952	23.368	23.0072	21.9761
A0A1B0GV68	FERM, RhoGEF and pleckstrin domain-containing protein 1	FARP1	NaN	NaN	NaN	NaN	NaN	24.223	24.2181	25.9496	24.6495	25.409	25.7473	24.6644	NaN	23.469	NaN	NaN	25.2844	21.8402
F8W1I5	Myosin light chain 6B	MYL6B	NaN	21.8491	22.64	NaN	NaN	23.6681	24.2185	23.3769	NaN	23.6243	24.3968	23.8116	22.0702	22.9205	21.4948	NaN	23.7183	22.0475
Q15124	Phosphoglucomutase-like protein 5	PGM5	NaN	NaN	NaN	NaN	NaN	NaN	24.2232	22.2531	21.4981	NaN	22.8718	NaN	21.1533	NaN	NaN	21.5013	NaN	27.8794
Q9Y383	Putative RNA-binding protein Luc7-like 2	LUC7L2	NaN	22.5462	22.6564	NaN	NaN	NaN	24.2264	25.2402	24.7833	NaN	NaN	NaN	NaN	NaN	NaN	22.9826	25.0296	24.5168
Q99735-2	Microsomal glutathione S-transferase 2	MGST2	25.2223	26.0787	24.9411	26.0237	25.1662	26.5005	24.2265	25.0239	24.8661	26.1105	25.2238	26.0784	24.786	24.7328	NaN	24.3977	25.2882	24.8529
P55265-5	Double-stranded RNA-specific adenosine deaminase	ADAR	25.3448	24.8551	25.3063	NaN	NaN	24.0557	24.2271	24.0689	25.1732	25.9944	25.454	25.8555	24.1741	24.1451	NaN	23.9835	24.2954	25.0044
O43865-2	Putative adenosylhomocysteinase 2	AHCYL1	NaN	NaN	24.5616	24.4151	24.611	24.2043	24.2277	23.8205	23.9718	24.5114	24.1308	NaN	NaN	NaN	25.0283	NaN	24.3936	23.6443
P29536-2	Leiomodin-1	LMOD1	NaN	NaN	NaN	NaN	NaN	NaN	24.2288	23.1583	24.2758	NaN	23.8989	22.2151	NaN	22.464	NaN	NaN	NaN	26.5935
P62330	ADP-ribosylation factor 6	ARF6	24.5503	25.226	NaN	24.3076	24.2757	24.7155	24.2321	24.6493	23.6966	23.2033	24.4304	24.7118	24.2074	24.8243	24.8556	24.5384	24.6825	24.5483
A0A0A0MTR7	E3 ubiquitin-protein ligase RNF213	RNF213	26.5027	27.8667	26.9754	25.9475	25.2323	26.4569	24.2337	25.4483	25.576	26.7934	25.7923	27.1368	27.0926	26.0859	26.6223	25.8156	26.4472	25.8801
A0A0G2JP90	Nodal modulator 2	NOMO1	23.0278	22.545	23.3259	24.1006	NaN	24.408	24.2349	23.6633	NaN	24.9646	24.474	24.5807	24.1976	23.0878	23.0838	23.3166	23.7175	23.2
Q9Y3A6	Transmembrane emp24 domain-containing protein 5	TMED5	23.4727	24.1946	23.4378	NaN	23.8951	23.8112	24.2375	24.2223	23.635	23.7993	23.8683	NaN	NaN	23.1771	21.9488	24.4354	23.2956	23.5621
Q8N163-2	Cell cycle and apoptosis regulator protein 2	CCAR2	23.5879	25.4663	24.0493	24.2701	23.5951	24.7783	24.2436	25.244	24.9319	25.8621	25.3031	25.8423	23.8479	22.4231	NaN	24.8098	25.177	24.1046
K7EQX8	matrix remodeling associated 7(MXRA7)	MXRA7	NaN	NaN	20.4117	NaN	NaN	NaN	24.2467	25.0932	24.6889	23.0533	23.5456	22.5148	NaN	22.6924	NaN	23.5104	24.0103	25.61
H7C0X5	Probable serine carboxypeptidase CPVL	CPVL	21.3473	24.6599	23.7948	NaN	23.1915	NaN	24.2532	24.6609	24.119	25.5417	24.7049	24.2468	23.4087	24.8268	24.864	24.987	25.5167	24.6855
F8VXU5	Vacuolar protein sorting-associated protein 29	VPS29	24.474	25.2014	25.2372	24.0562	22.7601	NaN	24.2552	23.3907	23.666	23.065	23.4389	23.1983	23.6886	24.527	25.3819	23.2171	24.3651	24.1203
P62304	Small nuclear ribonucleoprotein E	SNRPE	24.4638	25.0493	24.4287	24.5533	23.8018	23.6015	24.2567	24.2656	24.6765	25.3645	25.2775	25.4917	24.9596	24.4248	23.231	24.2057	24.5457	24.7915
Q9UGI8-2	Testin	TES	24.7068	24.8651	24.714	23.7122	NaN	23.3861	24.2611	25.2442	24.6634	24.709	24.2894	24.8149	23.9035	24.1583	NaN	24.3827	24.8286	NaN
Q66K74-2	Microtubule-associated protein 1S	MAP1S	27.1975	27.1456	27.6604	26.8149	27.4786	27.3335	24.2643	25.0629	25.6927	25.919	25.6198	25.6316	27.3586	26.417	27.5645	25.7172	25.8551	25.9075
O15031	Plexin-B2	PLXNB2	NaN	24.0642	NaN	NaN	NaN	NaN	24.2661	24.2066	23.4238	24.2111	NaN	NaN	NaN	24.1949	25.7572	25.5765	24.8753	NaN
P34932	Heat shock 70 kDa protein 4	HSPA4	25.246	24.5514	24.6835	24.6375	24.7357	24.3525	24.2664	24.6754	24.5674	24.347	24.5414	23.9433	24.6529	25.1183	25.2103	24.7403	24.791	24.3887
B1AP13	CD55 molecule (Cromer blood group)(CD55)	CD55	NaN	NaN	23.0035	NaN	22.8875	NaN	24.2666	23.1696	23.7279	NaN	23.8925	22.9849	NaN	25.9372	NaN	24.4694	24.1374	24.6352
P49593	Protein phosphatase 1F	PPM1F	24.8679	NaN	23.8097	24.6252	25.3821	NaN	24.2667	23.9153	22.5403	23.894	24.2913	NaN	NaN	23.9692	NaN	22.782	24.7223	NaN
Q15654	Thyroid receptor-interacting protein 6	TRIP6	NaN	NaN	NaN	NaN	NaN	NaN	24.2686	24.4931	NaN	NaN	NaN	NaN	NaN	NaN	NaN	23.5006	23.6968	NaN
Q12792	Twinfilin-1	TWF1	23.1385	NaN	23.4551	22.8822	NaN	NaN	24.269	24.6636	24.0315	23.3221	23.5124	NaN	NaN	NaN	24.8502	NaN	24.6469	24.1131
Q86X76-2	Nitrilase homolog 1	NIT1	24.2555	23.6177	24.3408	24.4496	25.1688	24.3871	24.2703	23.9634	24.3877	24.589	24.4689	24.4	NaN	23.8935	25.4573	24.2851	24.4257	24.748
A0A0A0MTC7	Laminin subunit alpha-4	LAMA4	NaN	23.8986	22.8503	23.9721	23.5676	NaN	24.273	24.5104	23.8997	23.0195	24.0127	24.5049	23.7175	24.29	NaN	23.7101	24.6283	24.7422
P22897	Macrophage mannose receptor 1	MRC1	26.5078	23.793	24.9807	23.4754	26.4888	24.1193	24.2743	NaN	24.2606	24.4945	25.3207	25.2618	25.7975	24.0939	23.4621	26.34	25.3216	25.8807
Q92598-2	Heat shock protein 105 kDa	HSPH1	24.4183	24.6407	24.5109	23.8764	24.4797	24.0362	24.2746	23.4046	NaN	NaN	NaN	24.8839	NaN	23.7866	24.5934	23.9723	24.2872	24.0214
P13647	Keratin, type II cytoskeletal 5	KRT5	23.2395	23.7811	NaN	NaN	NaN	NaN	24.2747	NaN	NaN	NaN	NaN	22.1417	22.5839	NaN	NaN	23.7354	NaN	26.0426
E5RI90	Uncharacterized protein C1orf198	C1orf198	NaN	NaN	NaN	NaN	NaN	NaN	24.2747	24.068	21.3221	NaN	21.0348	NaN	NaN	20.1914	NaN	NaN	21.1843	21.3573
C9JZR2	Catenin delta-1	CTNND1	NaN	NaN	NaN	NaN	NaN	NaN	24.2822	23.5107	23.9792	23.8117	23.9006	23.3677	NaN	23.7253	NaN	23.5498	24.0144	24.2688
A0A0A0MT36	immunoglobulin kappa variable 6D-21 (non-functional)(IGKV6D-21)	IGKV6D-21	25.3103	24.9889	NaN	NaN	NaN	NaN	24.2884	24.4149	22.9479	NaN	NaN	NaN	24.9042	24.1354	NaN	NaN	23.4616	NaN
Q9BRR6-2	ADP-dependent glucokinase	ADPGK	25.7958	25.9222	25.63	26.2944	24.8184	26.6309	24.2908	23.5491	24.9739	25.3288	24.1104	25.6947	25.9917	24.4111	NaN	25.0847	24.9905	23.5852
P50479	PDZ and LIM domain protein 4	PDLIM4	22.7469	NaN	NaN	NaN	NaN	NaN	24.295	23.6223	23.0763	NaN	23.4228	22.6534	NaN	23.3066	22.735	23.3746	22.797	NaN
C9JBL0	Nuclear autoantigen Sp-100	SP100	22.8314	NaN	NaN	24.4404	22.7545	24.1101	24.2973	24.9898	24.5755	25.3567	25.3074	25.4642	25.1772	23.1944	NaN	23.6708	24.4138	24.1458
Q9H8Y8-2	Golgi reassembly-stacking protein 2	GORASP2	NaN	23.4345	NaN	NaN	NaN	NaN	24.3037	23.6819	23.0711	NaN	23.0186	NaN	NaN	NaN	NaN	22.3504	24.0109	23.0587
Q9NS69	Mitochondrial import receptor subunit TOM22 homolog	TOMM22	23.5039	23.4486	NaN	21.7581	22.543	22.0801	24.3043	23.8953	23.018	NaN	23.6183	NaN	22.5183	23.0789	NaN	24.1933	23.7206	23.7204
Q9P1F3	Costars family protein ABRACL	ABRACL	24.6303	25.0075	24.0063	23.8633	24.4176	24.4118	24.3084	25.0699	25.4532	24.5555	24.5694	24.7724	22.7112	24.7824	21.8247	24.0549	24.6056	24.7511
E9PN17	ATP synthase subunit g, mitochondrial	ATP5L	24.8343	24.5469	24.2741	23.9067	24.2785	24.6197	24.3099	24.1337	23.8762	24.5544	24.1416	24.2475	24.3106	23.7829	23.8981	24.4427	24.79	23.8472
G8JLD5	Dynamin-1-like protein	DNM1L	22.7028	24.435	23.9086	23.2357	23.3696	23.8513	24.3117	23.4022	23.2029	24.6283	23.5493	25.2291	21.8967	23.1774	21.6448	22.8908	23.8674	23.8475
P18031	Tyrosine-protein phosphatase non-receptor type 1	PTPN1	26.2898	26.5178	26.1368	25.6259	25.6704	25.7897	24.3155	24.3314	24.7197	26.078	25.7674	25.0483	25.8225	26.3051	28.0843	25.4297	25.5309	24.3643
E5RGR0	Acyl-protein thioesterase 1	LYPLA1	26.1494	26.0217	26.2075	25.5546	26.7754	24.7593	24.3158	24.1286	24.0054	24.5222	NaN	23.7599	25.4038	25.5502	26.4325	24.4198	24.806	23.7574
O15427	Monocarboxylate transporter 4	SLC16A3	25.2968	25.7202	24.7953	25.1265	25.1469	25.6915	24.3193	24.3204	23.185	24.3227	24.5579	23.9855	25.4572	23.7454	23.1914	24.4989	24.6126	NaN
Q96PK6	RNA-binding protein 14	RBM14	24.5432	23.6931	23.6184	NaN	NaN	23.7632	24.325	24.3273	24.8429	24.6544	24.7104	24.2853	24.6909	23.8636	NaN	NaN	24.6046	24.0349
Q5JRI1	Serine/arginine-rich splicing factor 10	SRSF10	24.0554	23.9489	22.8399	23.3827	24.3145	23.2195	24.3255	23.8496	24.6837	24.9722	24.9147	25.025	NaN	23.4629	22.6177	23.9521	24.0749	24.7026
D6RDM7	Ubiquitin-conjugating enzyme E2 K	UBE2K	23.4368	NaN	NaN	NaN	NaN	NaN	24.3258	NaN	24.3411	23.9658	24.0705	23.8733	NaN	23.2237	NaN	NaN	NaN	23.4078
O95168-2	NADH dehydrogenase [ubiquinone] 1 beta subcomplex subunit 4	NDUFB4	24.412	24.9601	24.5302	24.5974	23.9375	25.1902	24.3283	23.8221	25.3991	25.416	25.2122	NaN	23.4566	24.0777	NaN	24.7606	25.0923	25.3878
Q15006	ER membrane protein complex subunit 2	EMC2	24.0079	24.2811	23.3518	23.2488	NaN	24.0242	24.3284	23.2478	24.2374	24.293	24.2244	NaN	24.1764	NaN	NaN	NaN	23.5966	NaN
F5GXT8	Diablo homolog, mitochondrial	DIABLO	23.1172	23.887	NaN	NaN	23.2106	NaN	24.3319	25.3391	25.0077	24.884	25.4118	24.8219	22.4097	23.3657	22.0494	23.8569	24.9844	25.4429
J3KSH8	Hematological and neurological expressed 1 protein	HN1	NaN	NaN	NaN	NaN	NaN	NaN	24.3384	24.2721	24.0491	NaN	23.6195	23.6404	NaN	NaN	NaN	NaN	24.1908	NaN
E9PEX6	Dihydrolipoyl dehydrogenase	DLD	23.5121	23.5436	23.2536	23.7689	23.4931	23.2059	24.3396	24.8626	24.1571	24.7829	24.5704	24.2164	24.2028	24.0985	NaN	24.8468	25.6632	24.3472
P54727-2	UV excision repair protein RAD23 homolog B	RAD23B	NaN	22.1335	NaN	23.4827	NaN	23.7249	24.3401	24.3188	24.5653	NaN	23.904	23.7283	NaN	23.2842	NaN	23.9741	24.3546	25.0945
C9JTY3	Protein TFG	TFG	22.4469	NaN	NaN	NaN	NaN	NaN	24.3431	22.8176	24.4611	NaN	NaN	NaN	NaN	22.4714	NaN	23.2297	NaN	NaN
A6NP52	PRA1 family protein 2	PRAF2	23.7485	25.0657	NaN	NaN	NaN	NaN	24.3435	24.2269	24.0167	23.9729	24.468	NaN	NaN	23.7783	NaN	24.1912	24.2294	24.2098
Q6PCB0	von Willebrand factor A domain-containing protein 1	VWA1	NaN	23.3994	NaN	NaN	22.9845	NaN	24.3439	23.996	23.6276	24.0461	24.477	24.1019	22.5986	23.4772	NaN	24.096	23.9653	25.2381
P43121	Cell surface glycoprotein MUC18	MCAM	NaN	NaN	NaN	NaN	NaN	NaN	24.3465	24.0953	23.9242	23.5606	NaN	24.0547	NaN	NaN	NaN	NaN	NaN	24.5459
A0A087WW40	Endophilin-B1	SH3GLB1	24.0547	23.0225	23.6238	22.9514	22.4173	NaN	24.3483	24.0712	23.4936	24.5939	24.0901	24.8332	23.03	23.1297	NaN	24.5023	24.373	23.3066
D6RFM5	Succinate dehydrogenase [ubiquinone] flavoprotein subunit, mitochondrial	SDHA	25.3667	25.6981	25.2515	25.6718	24.817	24.8662	24.3489	24.9922	25.6812	27.0047	26.0758	26.5465	24.3973	24.6078	23.7717	25.3797	26.6933	25.0923
P80217	Interferon-induced 35 kDa protein	IFI35	25.9622	25.0724	26.9297	26.5559	25.6296	25.2209	24.3539	24.8306	25.2194	25.6834	25.0369	25.9404	25.3955	24.1515	24.4128	24.6057	25.2815	24.5026
P23469-3	Receptor-type tyrosine-protein phosphatase epsilon	PTPRE	25.7416	25.4332	25.0881	25.9752	25.522	25.7429	24.3582	25.5464	NaN	25.8495	26.2077	24.457	25.2025	24.8848	25.5828	22.1256	24.8759	NaN
E7EWM1	nuclear receptor coactivator 2(NCOA2)	NCOA2	24.9525	25.2995	24.4094	22.7773	23.5205	NaN	24.3584	24.3402	23.5575	23.9391	23.6968	NaN	24.6958	23.9828	NaN	24.6594	24.4441	NaN
Q9H8S9	MOB kinase activator 1A	MOB1A	24.6557	24.4265	24.0213	24.2047	24.4432	24.3704	24.3642	24.2833	24.4842	25.2061	24.6538	25.3155	24.3645	24.6107	25.6039	24.565	24.9379	24.746
F8VZN8	Protein phosphatase 1 regulatory subunit 12A	PPP1R12A	NaN	NaN	NaN	NaN	NaN	NaN	24.3649	24.6658	24.352	NaN	23.8485	NaN	23.9605	NaN	24.817	24.5365	24.2378	24.628
O95236-2	Apolipoprotein L3	APOL3	24.3481	25.4297	24.4371	24.6595	24.0646	24.524	24.3703	24.415	24.2237	24.8091	24.2251	24.7368	24.7033	NaN	24.3831	24.6424	25.6329	24.2756
O14907	Tax1-binding protein 3	TAX1BP3	NaN	NaN	NaN	NaN	NaN	NaN	24.3715	23.8936	23.3687	23.7836	23.5751	24.4879	NaN	23.6178	NaN	23.4007	23.5599	23.6775
Q86WV6	Stimulator of interferon genes protein	TMEM173	24.4658	25.7235	24.2656	NaN	NaN	NaN	24.3755	23.6747	24.4174	24.9142	24.9222	23.34	24.0802	23.4055	NaN	23.6103	24.1648	24.3591
Q8NDC0	MAPK-interacting and spindle-stabilizing protein-like	MAPK1IP1L	NaN	NaN	NaN	NaN	NaN	NaN	24.378	24.6512	24.8105	23.4171	NaN	NaN	NaN	22.3694	NaN	23.821	23.9417	24.6551
K7EJM5	TAR DNA-binding protein 43	TARDBP	24.1318	24.619	23.243	22.8458	22.5342	22.9028	24.3814	24.2491	23.6762	24.4383	24.3709	NaN	24.8771	23.0265	22.3289	24.1242	24.2437	22.8316
P84085	ADP-ribosylation factor 5	ARF5	24.0439	24.2098	23.6611	24.4523	24.5742	24.4244	24.3821	24.267	23.0287	23.5948	24.4289	23.9391	23.8425	24.0388	NaN	23.7342	23.4689	23.4865
P63092-3	Guanine nucleotide-binding protein G(s) subunit alpha isoforms short	GNAS	25.8908	26.1618	26.5397	25.0982	24.8259	25.7643	24.3834	24.3307	25.2385	25.3046	24.9237	24.7877	26.118	26.329	24.5378	25.1548	25.3753	24.8279
E7EQL5	Cytoplasmic dynein 1 intermediate chain 2	DYNC1I2	NaN	22.5024	24.4544	NaN	NaN	NaN	24.3921	24.5969	24.7048	25.2138	NaN	NaN	NaN	23.7998	NaN	23.7943	24.4487	24.6555
Q9BV40	Vesicle-associated membrane protein 8	VAMP8	24.9219	24.6395	24.1796	24.9929	24.4756	24.7988	24.3939	24.5937	25.158	25.5321	25.1624	24.7837	24.2869	NaN	24.2416	25.5929	25.124	24.9917
Q9UJZ1-2	Stomatin-like protein 2, mitochondrial	STOML2	24.1365	24.9486	24.1206	24.51	24.0314	24.7212	24.4011	24.0257	24.5696	25.7022	25.0378	25.6057	23.4992	23.0525	22.3762	23.7509	24.6835	23.9178
P11766	Alcohol dehydrogenase class-3	ADH5	25.0279	25.3794	25.3052	NaN	23.6541	25.3849	24.4035	25.4023	25.1207	24.4759	24.1229	24.0514	24.3963	25.8255	26.8707	24.3126	24.9312	26.0425
P33176	Kinesin-1 heavy chain	KIF5B	23.7132	23.3243	22.5381	NaN	NaN	NaN	24.4053	26.1267	24.7307	NaN	23.6681	NaN	23.0916	24.434	NaN	24.7138	25.195	24.9327
P11277	Spectrin beta chain, erythrocytic	SPTB	NaN	24.6837	22.3557	24.6166	22.659	24.3998	24.4067	25.6048	28.4725	24.7379	25.3907	24.1887	22.769	21.7702	20.3728	21.4445	21.7288	29.8708
Q9Y3I0	tRNA-splicing ligase RtcB homolog	RTCB	23.7207	25.4477	24.3095	24.2431	22.9531	24.3026	24.4083	25.5581	25.2851	24.2031	25.1784	24.2476	NaN	24.7777	NaN	25.0438	25.158	24.8418
H0Y9Y3	Synaptopodin-2	SYNPO2	NaN	NaN	NaN	NaN	NaN	NaN	24.4113	22.6471	22.4756	NaN	NaN	NaN	NaN	22.4898	NaN	22.2726	22.2037	26.4838
P48960-2	CD97 antigen	CD97	25.9829	26.33	26.0917	25.7173	25.5282	26.2127	24.4149	24.0951	24.6521	24.7659	23.7991	24.0627	25.7005	23.9854	25.494	24.7571	25.3139	24.4718
C9J177	Protein phosphatase 1 regulatory subunit 7	PPP1R7	25.2495	24.9631	25.5776	24.7406	24.4067	23.2788	24.4151	24.8838	24.6386	26.2109	24.6574	24.8188	24.2651	24.4981	26.0587	24.5297	25.5619	24.4993
P39023	60S ribosomal protein L3	RPL3	24.8818	24.3446	22.9421	23.7951	23.6563	23.6474	24.4188	24.8064	26.9357	26.0436	24.8904	24.5821	23.595	24.1902	23.7062	24.3147	25.1616	25.3463
Q63ZY3-3	KN motif and ankyrin repeat domain-containing protein 2	KANK2	NaN	NaN	NaN	NaN	NaN	NaN	24.4198	23.8423	23.6176	NaN	23.303	23.6626	NaN	NaN	NaN	23.6788	22.8305	24.4941
P35573-2	Glycogen debranching enzyme	AGL	25.8004	25.5645	25.4158	26.2246	25.4455	25.4847	24.4216	23.9998	24.2434	24.3714	24.4942	24.7348	25.3226	25.0536	25.3282	24.5498	24.9412	25.0827
B4DNG0	Olfactomedin-like protein 3	OLFML3	NaN	NaN	25.5493	21.8315	NaN	23.6802	24.4306	23.5281	23.8319	25.7153	24.0172	25.7362	23.34	26.6192	27.4712	25.2603	25.0582	25.0544
P05455	Lupus La protein	SSB	NaN	24.8161	NaN	NaN	NaN	NaN	24.431	24.2557	24.8949	NaN	NaN	NaN	NaN	NaN	NaN	24.2951	25.0004	24.1381
Q14019	Coactosin-like protein	COTL1	26.4987	26.2493	26.0711	25.9346	25.9989	24.8223	24.4329	26.124	25.5022	27.026	24.4317	27.1617	25.3772	24.5302	27.2695	24.8691	26.2305	25.8855
Q12797-10	Aspartyl/asparaginyl beta-hydroxylase	ASPH	23.5199	23.8227	23.8097	NaN	NaN	NaN	24.4338	25.1066	23.9802	24.3903	24.4605	NaN	NaN	23.9966	NaN	24.4089	24.7037	24.1236
Q13283	Ras GTPase-activating protein-binding protein 1	G3BP1	25.3942	22.5792	24.7047	23.962	24.3573	23.9921	24.436	24.2898	24.4908	23.9623	24.6553	24.4111	24.7873	25.1977	25.5029	23.8377	24.3861	23.9183
Q04446	1,4-alpha-glucan-branching enzyme	GBE1	25.9757	25.0639	25.0663	26.2946	26.1417	25.5261	24.439	25.2277	24.179	24.9848	24.7703	25.1144	25.192	25.2053	25.7617	24.7457	25.618	23.9925
Q13442	28 kDa heat- and acid-stable phosphoprotein	PDAP1	NaN	NaN	NaN	NaN	NaN	NaN	24.441	24.6799	24.7314	24.4141	NaN	24.5484	NaN	23.6291	NaN	23.7193	24.4907	24.7324
P13473-2	Lysosome-associated membrane glycoprotein 2	LAMP2	25.0184	25.4179	25.6182	25.1379	24.4841	25.4926	24.4446	23.883	24.9185	25.5541	24.9085	25.5167	23.6978	24.4972	23.5693	23.1443	24.848	23.9729
J3QT28	Mitotic checkpoint protein BUB3	BUB3	25.0594	25.9618	24.8909	24.7262	24.8832	24.9081	24.4542	24.567	24.526	24.935	25.2351	24.9426	24.8051	24.4755	25.3857	24.7449	24.4526	24.6865
P48723	Heat shock 70 kDa protein 13	HSPA13	21.8541	NaN	22.4735	21.8726	NaN	NaN	24.4589	23.087	23.1249	21.869	22.5673	NaN	22.5155	22.6698	25.6372	24.0288	21.766	22.5039
A0A0U1RR22	Protein kinase C and casein kinase substrate in neurons protein 2	PACSIN2	23.3667	NaN	22.6828	23.0936	NaN	NaN	24.4615	25.7174	NaN	NaN	NaN	NaN	NaN	NaN	24.0336	24.2396	25.8322	24.9405
Q92616	Translational activator GCN1	GCN1L1	25.2296	24.3907	24.2884	24.0305	23.7842	23.9622	24.4617	23.5191	24.4487	25.7857	25.3894	26.1076	23.7263	23.5698	NaN	24.0384	24.5602	23.8232
H7C3A1	Serrate RNA effector molecule homolog	SRRT	NaN	NaN	NaN	24.2964	NaN	NaN	24.4631	24.2386	24.2588	23.8829	24.1765	23.7548	24.2088	23.4502	NaN	24.2296	24.1644	23.3581
Q12931-2	Heat shock protein 75 kDa, mitochondrial	TRAP1	24.9049	24.3729	24.4136	NaN	24.1045	NaN	24.4655	24.9392	24.9229	25.5025	25.0556	24.8299	24.312	24.3384	24.8277	25.395	25.3678	24.5658
Q14166	Tubulin--tyrosine ligase-like protein 12	TTLL12	25.4845	25.4294	25.9435	24.935	24.7505	25.4865	24.4705	24.7464	25.2979	24.6469	24.7441	24.7111	23.8859	24.9597	25.9099	24.1434	25.0013	24.7391
O43927	C-X-C motif chemokine 13	CXCL13	22.4546	NaN	NaN	NaN	NaN	NaN	24.4736	NaN	24.3695	NaN	NaN	NaN	23.4219	26.6974	NaN	25.1936	22.9747	26.4996
P62266	40S ribosomal protein S23	RPS23	24.3097	25.2217	24.4396	24.9817	23.7161	23.7919	24.4746	24.4663	25.4431	26.308	26.5118	26.1931	23.7802	24.7493	24.1123	24.8243	24.4243	24.409
B7Z7P8	Eukaryotic peptide chain release factor subunit 1	ETF1	23.9057	24.1561	24.2646	24.0936	23.8731	23.4126	24.477	24.5816	24.4169	24.6963	25.1791	24.5735	23.5323	24.2742	26.0183	24.9052	24.5527	25.2126
P48637	Glutathione synthetase	GSS	23.779	NaN	23.6503	24.0315	24.7608	24.1143	24.4799	24.5021	24.7111	NaN	24.7657	NaN	23.1957	NaN	23.2123	24.3351	24.2959	NaN
Q15029-2	116 kDa U5 small nuclear ribonucleoprotein component	EFTUD2	24.3768	25.38	24.0358	24.2141	24.3024	23.1944	24.4849	24.4156	24.5247	25.1798	24.8392	25.2863	23.9427	23.9956	23.0827	23.9551	24.7612	23.8653
A0A0A0MR07	Proto-oncogene vav	VAV1	26.2819	26.8301	26.4524	25.1399	23.1203	25.2002	24.4891	24.4487	25.0368	24.6991	24.8373	24.5305	25.5743	23.2985	24.7803	24.1984	23.8861	23.7462
H3BMU1	IST1 homolog	IST1	24.4264	24.489	23.8475	24.6689	24.1803	24.492	24.4903	23.868	23.2701	24.628	24.1695	24.78	23.6709	23.9175	24.5452	23.9688	24.5091	23.7204
P54709	Sodium/potassium-transporting ATPase subunit beta-3	ATP1B3	25.6824	26.1419	25.2525	26.292	25.97	26.3468	24.4981	25.7611	24.5522	24.9195	24.659	NaN	26.8359	25.1187	25.0952	24.9658	24.5011	24.7014
P46777	60S ribosomal protein L5	RPL5	26.2751	26.5049	26.4149	25.0336	25.8987	25.3239	24.502	24.3684	25.1343	25.6893	25.761	25.9472	26.5436	26.2445	26.2501	25.1309	25.1617	24.4456
Q8TD55	Pleckstrin homology domain-containing family O member 2	PLEKHO2	26.2699	25.943	26.3135	25.3263	25.1318	24.5302	24.5078	25.1631	25.4329	26.1488	25.3508	25.6185	25.7417	25.6591	24.715	25.2318	25.9292	25.2527
Q709C8-4	Vacuolar protein sorting-associated protein 13C	VPS13C	24.6506	24.6108	24.3714	24.9445	24.7414	25.1277	24.5087	24.3135	24.9312	25.3139	26.4543	25.4556	24.6816	24.253	24.7367	25.4914	25.1013	24.6282
P16444	Dipeptidase 1	DPEP1	NaN	NaN	NaN	NaN	23.2216	NaN	24.5101	NaN	23.129	23.7854	23.9271	23.1135	NaN	24.9837	24.9664	23.6673	22.5798	23.9824
Q00526	Cyclin-dependent kinase 3	CDK3	27.6225	27.1937	26.3041	21.1753	27.8406	26.434	24.5124	24.8748	24.5342	26.1144	24.867	NaN	26.9192	25.8714	25.7647	24.9699	25.4162	24.3828
Q9Y2X3	Nucleolar protein 58	NOP58	23.9224	24.918	NaN	24.7132	NaN	NaN	24.5142	24.8625	24.211	24.6133	25.2635	24.2696	24.1698	24.09	NaN	24.1094	24.4383	24.6117
Q16795	NADH dehydrogenase [ubiquinone] 1 alpha subcomplex subunit 9, mitochondrial	NDUFA9	25.031	25.2625	24.5496	24.1108	24.3202	24.4628	24.516	23.991	24.3628	25.9142	24.8541	22.267	25.0856	24.6734	23.9631	25.1441	25.8081	24.6881
Q8IWL2	Pulmonary surfactant-associated protein A1	SFTPA1	NaN	25.0276	27.7652	NaN	NaN	24.5865	24.5181	25.6314	25.6082	26.8576	22.7429	24.8576	NaN	NaN	NaN	24.7579	27.1993	28.3988
G3XAM2	Complement factor I	CFI	26.9216	26.7429	27.1269	NaN	27.7203	24.5974	24.5183	23.225	24.4597	NaN	23.4953	20.0257	27.5186	25.8251	28.2818	21.9239	23.3162	23.893
P07738	Bisphosphoglycerate mutase	BPGM	NaN	23.3135	22.8255	23.7633	23.6645	NaN	24.5183	23.431	25.7566	NaN	23.837	NaN	NaN	23.2406	NaN	23.4645	22.998	27.2033
A0A0A0MRA8	Band 4.1-like protein 3	EPB41L3	24.4413	25.7837	24.4101	24.4315	24.2722	25.1739	24.5191	25.7102	26.2416	25.7929	27.0059	25.9693	24.9916	24.5743	25.9976	26.6137	27.193	25.7072
E9PAM4	Phosphatidylinositol 4-kinase type 2-alpha	PI4K2A	23.7935	24.0283	24.26	22.9756	26.0077	25.7055	24.5201	24.316	23.661	27.3521	26.1879	27.321	23.3218	25.2541	23.9071	25.1454	26.5571	22.5754
A0A0C4DH35	immunoglobulin heavy variable 3-35 (non-functional)(IGHV3-35)	IGHV3-35	25.4553	25.1984	26.0035	24.3452	26.6378	NaN	24.5227	NaN	24.998	NaN	NaN	NaN	NaN	NaN	NaN	23.6756	NaN	25.1973
H3BRV9	Nuclear transport factor 2	NUTF2	24.8635	24.3525	23.5081	NaN	23.7622	NaN	24.5241	23.9743	23.6686	NaN	NaN	NaN	24.4294	24.2296	25.7679	24.0519	23.2676	23.6714
Q9P0J0	NADH dehydrogenase [ubiquinone] 1 alpha subcomplex subunit 13	NDUFA13	24.4073	24.6872	24.1242	25.2348	24.0493	24.4578	24.5256	24.0376	25.2178	26.15	25.4878	25.6311	24.52	24.2851	21.7957	24.7379	25.6496	25.1166
O60888-3	Protein CutA	CUTA	NaN	NaN	NaN	NaN	NaN	22.3884	24.532	24.3676	24.8367	23.9072	24.4105	23.8443	NaN	23.9485	NaN	23.9832	23.7721	24.8087
P50135	Histamine N-methyltransferase	HNMT	23.0543	NaN	23.2182	NaN	23.4143	22.891	24.5395	24.661	23.7669	23.5662	23.3953	24.042	22.6907	NaN	23.9217	23.4624	25.0766	23.4833
Q13217	DnaJ homolog subfamily C member 3	DNAJC3	24.9855	NaN	NaN	NaN	22.8238	NaN	24.5476	24.5356	NaN	NaN	24.4608	25.7415	24.1176	25.0236	25.4704	24.3373	24.2021	NaN
K7ENJ0	UV excision repair protein RAD23 homolog A	RAD23A	NaN	NaN	NaN	NaN	NaN	NaN	24.5487	NaN	NaN	NaN	NaN	NaN	NaN	NaN	NaN	NaN	NaN	24.1106
P05141	ADP/ATP translocase 2	SLC25A5	26.9614	27.2688	27.0811	25.2027	26.0501	25.8026	24.5531	25.1985	24.4812	24.873	24.4544	24.3915	26.1266	24.5521	24.2641	24.6686	27.0362	NaN
P26639	Threonine--tRNA ligase, cytoplasmic	TARS	24.7721	25.2055	24.5414	24.8627	24.8694	NaN	24.5532	24.0695	23.8382	24.9274	24.5543	24.749	24.5025	24.1338	26.0683	24.117	23.694	24.366
Q9UEY8-2	Gamma-adducin	ADD3	23.7347	24.3253	23.9711	25.5873	NaN	23.5577	24.5547	23.6682	24.4878	24.5246	24.5002	25.938	23.8204	NaN	NaN	23.7106	24.3387	25.0062
A0A0A0MSK5	Torsin-1A-interacting protein 1	TOR1AIP1	24.9877	26.2679	25.5705	26.1125	25.8578	26.0592	24.5548	24.6958	26.3172	26.4367	25.8596	26.4475	25.7121	24.8507	NaN	24.923	25.8765	25.2812
H3BS10	Beta-hexosaminidase	HEXA	24.6537	24.88	24.3066	25.1182	24.9771	NaN	24.5655	24.9503	24.8398	24.1248	NaN	24.7996	23.7399	23.7855	24.3731	24.7131	24.3186	24.4502
U3KQE7	Cathepsin S	CTSS	NaN	24.6654	24.664	24.7098	23.6837	23.9242	24.566	25.5185	25.2964	23.8926	24.5732	23.6946	NaN	24.6375	24.4415	26.7798	26.4018	24.6724
A0A087WTP2	Farnesyl pyrophosphate synthase	FDPS	24.6328	NaN	24.4145	23.794	NaN	NaN	24.5678	NaN	25.4166	23.9578	24.0398	24.5996	22.7611	23.8312	24.1644	24.438	24.4045	NaN
O60391	Glutamate receptor ionotropic, NMDA 3B	GRIN3B	22.9455	NaN	NaN	NaN	NaN	22.8015	24.5715	NaN	24.4331	NaN	24.2295	22.8394	24.8643	27.272	25.9854	25.7718	23.722	25.8176
A0A2C9F2P4	Palmitoyl-protein thioesterase 1	PPT1	NaN	24.3344	24.0125	23.7603	NaN	NaN	24.5752	25.6531	25.434	24.7149	24.4696	23.3761	NaN	25.2695	26.4688	24.7692	25.7318	25.4398
K7ENG2	Splicing factor U2AF 65 kDa subunit	U2AF2	24.405	NaN	24.3017	25.2973	24.2621	NaN	24.5764	24.8163	24.912	24.7963	25.0408	25.434	23.7435	24.1505	23.0372	24.3259	25.2472	25.6169
O14498	Immunoglobulin superfamily containing leucine-rich repeat protein	ISLR	24.9203	25.5055	26.8994	24.6447	26.0946	25.5072	24.5772	25.0725	NaN	NaN	24.0686	NaN	25.2115	25.9192	27.3	23.1708	23.8418	24.3496
Q9NYL9	Tropomodulin-3	TMOD3	22.891	23.826	23.432	26.0418	24.0885	23.7502	24.5817	25.9349	24.8696	25.4851	NaN	25.4708	23.6348	24.0294	23.7274	25.2785	25.2076	25.9052
Q6NUK1	Calcium-binding mitochondrial carrier protein SCaMC-1	SLC25A24	25.4116	25.8594	25.9817	25.5529	23.5875	24.3672	24.5827	25.1166	25.2199	26.3544	25.1781	25.7395	24.2707	24.1507	24.5	24.2452	26.2248	25.2659
D6REP8	Histidine triad nucleotide-binding protein 1	HINT1	24.4554	25.329	24.7794	24.3276	24.1697	24.36	24.5851	24.0874	24.2362	24.8332	NaN	NaN	25.4067	24.0495	24.8173	24.9104	24.6339	NaN
Q07812-7	Apoptosis regulator BAX	BAX	26.1583	25.3664	25.5006	26.0038	26.1368	27.0012	24.5866	24.1735	24.466	25.7027	24.9981	25.5791	26.0693	24.4919	22.938	24.5396	24.99	24.5037
H3BUZ1	transmembrane protein 87A(TMEM87A)	TMEM87A	22.4239	NaN	NaN	NaN	NaN	NaN	24.587	23.7054	25.2022	23.9406	23.7857	NaN	NaN	23.8486	23.0287	25.2537	24.701	NaN
K7EJE8	Lon protease homolog, mitochondrial	LONP1	24.2319	24.7655	24.7401	24.5086	24.7333	25.3103	24.5916	24.3142	24.4753	25.7822	25.4255	26.0841	23.4973	24.3975	23.3044	24.9213	25.2382	24.1096
P55010	Eukaryotic translation initiation factor 5	EIF5	23.0951	23.4471	23.7342	23.797	NaN	22.0444	24.6016	24.0956	24.093	24.1777	24.6832	23.7932	22.0225	22.5873	23.2277	24.2339	23.9901	23.9699
Q07666-3	KH domain-containing, RNA-binding, signal transduction-associated protein 1	KHDRBS1	20.5656	21.0117	19.0674	21.0782	NaN	20.8978	24.6044	25.7082	25.2395	23.8072	25.2231	22.7184	19.282	21.7854	NaN	22.8454	25.2602	23.0212
H7BZN1	Choline-phosphate cytidylyltransferase A	PCYT1A	23.5329	NaN	NaN	25.0818	24.4385	24.6893	24.6141	24.4934	23.5446	25.1694	25.0054	24.7596	23.0835	21.2079	NaN	24.8455	NaN	24.2489
P35858	Insulin-like growth factor-binding protein complex acid labile subunit	IGFALS	29.3974	28.8956	29.3557	29.84	29.951	29.4971	24.6159	23.1703	21.935	24.2847	22.9739	25.1457	28.9887	29.9775	32.0157	23.2708	24.5768	23.8336
J3QRD1	Fatty aldehyde dehydrogenase	ALDH3A2	24.8412	25.5198	24.6518	24.3847	24.0272	24.1395	24.6192	25.0063	25.2187	25.678	24.6185	24.993	24.4145	23.6029	26.0709	25.1929	25.0651	24.4449
O95674	Phosphatidate cytidylyltransferase 2	CDS2	NaN	NaN	23.7167	NaN	NaN	NaN	24.6214	24.889	24.0271	24.8216	24.684	24.3464	NaN	23.7269	NaN	24.4972	26.0532	24.3982
P08621-2	U1 small nuclear ribonucleoprotein 70 kDa	SNRNP70	22.7303	22.7745	23.3429	23.6796	23.9908	23.2248	24.6237	24.1983	24.786	24.9693	25.421	23.5097	NaN	22.8264	NaN	24.1559	24.5474	24.8563
G3V2Y4	Serine hydroxymethyltransferase	SHMT2	25.1105	25.7365	25.1487	23.9263	26.0914	25.1275	24.6266	24.551	25.6131	25.245	26.4613	25.9239	25.3862	24.5706	25.0505	25.0728	24.6416	25.3086
M0QYE0	Endophilin-A2	SH3GL1	NaN	NaN	NaN	21.8601	NaN	NaN	24.6296	23.922	NaN	NaN	23.2277	23.7522	NaN	NaN	NaN	23.2244	22.6833	NaN
J3KRI4	Cytoplasmic dynein 1 light intermediate chain 2	DYNC1LI2	NaN	NaN	NaN	NaN	NaN	NaN	24.6313	24.3576	24	24.4136	24.4329	NaN	NaN	NaN	NaN	NaN	24.2378	NaN
Q9NSE4	Isoleucine--tRNA ligase, mitochondrial	IARS2	24.2343	24.1223	23.52	23.3574	23.4139	23.5924	24.6372	24.8332	24.7515	24.5924	23.5129	24.9075	23.2428	24.1658	23.672	24.1623	25.02	24.5455
O60784	Target of Myb protein 1	TOM1	25.062	25.93	24.3816	24.9821	25.3493	25.2934	24.6452	25.3875	25.2012	24.9104	24.8884	25.7634	25.0278	24.7432	24.9961	24.7362	25.1207	24.6788
Q9NTJ5	Phosphatidylinositide phosphatase SAC1	SACM1L	25.0557	24.9176	24.9764	25.3053	24.3427	NaN	24.6462	23.9423	26.6158	25.2723	24.4944	24.6143	24.1357	23.8509	23.2161	24.4066	24.627	26.9643
O95747	Serine/threonine-protein kinase OSR1	OXSR1	25.2235	25.5739	25.4779	25.1642	25.2465	25.092	24.6475	24.2927	23.9546	25.5017	24.7205	25.4577	24.9349	24.9081	22.5658	24.6956	24.5333	25.269
P00492	Hypoxanthine-guanine phosphoribosyltransferase	HPRT1	24.6894	23.4568	23.5673	24.9812	24.298	25.2388	24.6478	25.0432	25.2385	25.578	25.8705	25.4896	NaN	24.8039	24.0938	25.452	24.7831	24.9819
O43747	AP-1 complex subunit gamma-1	AP1G1	24.8914	24.3696	23.9936	24.9247	25.332	24.7109	24.6515	23.9697	23.7788	24.8622	24.7725	24.811	24.6977	23.9233	25.0542	25.006	24.684	24.3615
Q00577	Transcriptional activator protein Pur-alpha	PURA	NaN	NaN	NaN	NaN	NaN	NaN	24.6526	24.2966	24.7519	24.6471	24.358	24.7714	NaN	23.0266	NaN	24.0783	24.6526	24.4674
Q9UHA4-2	Ragulator complex protein LAMTOR3	LAMTOR3	25.5224	NaN	25.1332	26.0495	25.7174	26.4446	24.655	NaN	NaN	25.5106	24.7612	25.7041	25.1071	NaN	25.8165	24.2482	24.7068	NaN
A0A0D9SFB1	Dynamin-1	DNM1	NaN	NaN	NaN	23.7441	NaN	23.3213	24.6563	23.9966	23.2686	23.6619	23.9558	NaN	NaN	NaN	NaN	NaN	NaN	NaN
Q49AN9	Small nuclear ribonucleoprotein G	SNRPG	22.3706	23.6784	23.5452	NaN	22.811	NaN	24.6604	22.3279	NaN	23.77	23.5444	NaN	NaN	22.0707	23.1236	NaN	22.6524	23.3377
C9JBL1	Signal peptidase complex subunit 1	SPCS1	NaN	23.7193	NaN	NaN	NaN	NaN	24.6678	25.5707	25.0307	NaN	24.0926	NaN	NaN	NaN	NaN	26.1768	24.48	24.6487
P07358	Complement component C8 beta chain	C8B	27.8473	27.1165	28.2735	28.0948	28.1878	28.4475	24.6682	23.7666	24.6526	22.0327	24.9309	25.469	28.8229	28.2493	30.4649	24.0264	24.7572	25.0101
K7ESE8	Bleomycin hydrolase	BLMH	NaN	21.5265	NaN	22.6455	22.1533	23.1349	24.6708	24.6264	23.5168	24.399	24.0822	24.8525	21.8041	23.6969	NaN	24.4565	24.3914	24.5372
Q9Y333	U6 snRNA-associated Sm-like protein LSm2	LSM2	22.9538	NaN	23.3145	NaN	NaN	23.203	24.6763	24.9969	25.1546	24.2482	24.7171	24.3278	NaN	23.7417	NaN	24.7177	24.6491	24.6192
Q9HD20-2	Manganese-transporting ATPase 13A1	ATP13A1	24.246	23.5867	NaN	24.5683	24.2588	25.1047	24.6764	23.9538	24.7482	25.776	25.055	25.0523	24.1663	23.7213	NaN	24.8469	23.5891	23.4761
Q14258	E3 ubiquitin/ISG15 ligase TRIM25	TRIM25	22.5389	25.7374	23.8925	24.4201	NaN	NaN	24.6845	24.7934	24.5048	24.6677	24.0005	25.1666	24.0913	23.5684	NaN	24.5904	24.7693	24.657
Q8WVM8	Sec1 family domain-containing protein 1	SCFD1	23.0408	NaN	NaN	25.1978	23.9752	24.9304	24.6862	23.9926	24.4077	25.3656	25.2836	25.7742	23.3357	24.1641	24.6542	24.4267	24.4938	24.1795
Q9Y376	Calcium-binding protein 39	CAB39	22.9653	22.5359	22.4814	22.4329	22.2601	23.1283	24.6863	23.5526	23.5271	23.8814	23.6134	24.5168	23.2561	23.0198	22.4537	24.5961	23.7627	NaN
A0A096LNH5	ES1 protein homolog, mitochondrial	C21orf33	22.4325	22.9497	22.7518	NaN	NaN	NaN	24.6898	24.9166	24.4945	NaN	23.78	NaN	NaN	23.1804	NaN	23.3102	25.4798	23.9821
O75822-2	Eukaryotic translation initiation factor 3 subunit J	EIF3J	NaN	NaN	NaN	NaN	NaN	NaN	24.6913	NaN	25.2906	NaN	24.0791	23.0048	NaN	NaN	NaN	24.8203	NaN	NaN
Q5TFQ8	Signal-regulatory protein beta-1 isoform 3	SIRPB1	25.4712	24.2585	25.5813	25.9447	24.8683	25.9177	24.6949	23.3657	NaN	23.9371	23.3826	24.7133	26.3225	24.4267	24.9227	NaN	24.2429	24.2206
Q9H9B4	Sideroflexin-1	SFXN1	24.1789	25.1297	24.2804	24.9072	24.1736	24.2674	24.6992	24.8419	24.7805	24.7147	24.8458	24.7499	23.3813	23.3965	NaN	24.5405	24.5131	24.5349
Q15637-4	Splicing factor 1	SF1	NaN	22.5013	NaN	NaN	NaN	NaN	24.7018	25.6254	25.1828	25.502	25.2345	25.5925	NaN	23.694	NaN	25.8234	25.3399	25.3377
P17174	Aspartate aminotransferase, cytoplasmic	GOT1	NaN	NaN	NaN	NaN	NaN	23.7548	24.7026	24.3018	25.1582	25.0726	24.7442	24.7002	NaN	23.1919	NaN	24.5631	24.3784	24.9857
Q15020-4	Squamous cell carcinoma antigen recognized by T-cells 3	SART3	24.6127	25.1448	24.5171	NaN	NaN	NaN	24.7052	24.9771	24.725	25.4206	24.9009	24.778	24.2694	23.9028	NaN	24.2034	23.8986	25.8846
Q96JB5	CDK5 regulatory subunit-associated protein 3	CDK5RAP3	23.1283	24.2173	23.6727	23.6726	23.1886	23.5216	24.7071	23.6521	24.0575	24.3998	24.3141	24.8278	23.4979	24.134	23.5964	24.1432	24.3709	23.3038
F8VPD4	CAD protein	CAD	24.8723	25.0716	25.1526	24.6109	24.578	25.2381	24.7112	24.4974	23.511	24.5386	25.0595	25.3824	24.8804	24.0968	24.0314	24.2917	24.7718	23.5496
Q13185	Chromobox protein homolog 3	CBX3	24.5617	25.2473	24.7254	25.9463	23.7345	25.0132	24.7128	24.2269	25.4434	26.1761	25.409	26.4263	24.078	NaN	23.9574	25.0891	25.0483	24.4498
P08697	Alpha-2-antiplasmin	SERPINF2	29.3757	29.1595	29.5282	27.0313	26.4293	27.443	24.7148	21.9353	22.0076	NaN	21.0131	NaN	29.7617	28.2583	30.4003	23.2196	22.4518	22.4079
P42768	Wiskott-Aldrich syndrome protein	WAS	NaN	25.2784	23.8347	24.0124	22.0293	25.5128	24.7157	25.3899	27.1239	25.8779	25.2262	26.6129	NaN	24.2436	NaN	25.3574	26.3949	26.0408
E9PHK0	Tetranectin	CLEC3B	23.0739	23.0102	23.582	23.8779	23.8676	23.5264	24.7219	24.792	23.7256	23.9239	NaN	NaN	24.1303	24.6348	24.2728	24.5469	24.2263	24.2071
P40429	60S ribosomal protein L13a	RPL13A	26.1777	23.4601	23.3789	25.0683	25.7295	25.4334	24.7279	23.6739	24.0684	25.6628	25.6701	25.6311	25.0586	25.233	NaN	24.5606	24.7383	23.3748
P53634	Dipeptidyl peptidase 1	CTSC	24.8431	24.2954	25.0231	26.0362	NaN	NaN	24.7297	24.5052	25.9263	25.7262	24.5463	24.8289	24.3252	NaN	25.7576	24.8885	25.2658	25.2405
A0A0A0MTN3	Glutathione S-transferase Mu 3	GSTM3	NaN	NaN	NaN	NaN	NaN	NaN	24.7309	NaN	23.7002	24.6478	23.5291	24.4634	21.4557	NaN	22.7838	23.5628	22.8563	24.9617
F8VZY9	Keratin, type I cytoskeletal 18	KRT18	NaN	26.4124	22.942	NaN	NaN	25.0613	24.737	27.8704	28.3542	29.451	26.0168	26.5311	22.0982	23.7266	NaN	23.381	26.5658	26.0968
F5H1S8	Malectin	MLEC	23.0584	24.126	NaN	NaN	NaN	NaN	24.7375	24.1917	24.6655	NaN	NaN	NaN	NaN	NaN	NaN	24.5523	24.0393	24.0683
G5EA31	Protein transport protein Sec24C	SEC24C	24.8687	25.0685	24.4061	25.2632	24.7678	24.7281	24.7403	23.7607	24.6849	25.8103	25.1041	25.3378	24.6593	24.0946	23.8699	24.2405	24.9049	22.5914
E9PIR7	Thioredoxin reductase 1, cytoplasmic	TXNRD1	23.7926	24.318	NaN	23.5575	NaN	NaN	24.7404	25.0904	25.0467	26.4831	25.2998	23.9764	23.1981	24.4274	24.2348	25.4799	26.6608	24.801
Q04760-2	Lactoylglutathione lyase	GLO1	24.2224	23.705	22.9628	NaN	NaN	23.1459	24.7412	24.2759	24.9645	23.7603	24.0664	24.0352	23.9655	23.6503	24.2067	24.1573	24.2196	23.7284
P58546	Myotrophin	MTPN	23.9756	24.6605	24.1506	24.8078	22.6262	24.2277	24.7443	25.3033	24.7958	NaN	24.5167	24.5885	23.6269	24.1306	23.6334	25.3323	25.5162	24.5452
Q15437	Protein transport protein Sec23B	SEC23B	24.189	23.9204	NaN	24.1975	24.3108	24.6393	24.7463	23.8886	24.3475	25.2873	24.5524	23.9888	24.7743	23.2482	NaN	25.1224	23.586	23.6395
P19652	Alpha-1-acid glycoprotein 2	ORM2	27.3313	26.6486	26.7832	25.7644	25.9948	25.9107	24.7465	24.3451	24.935	24.3836	23.7885	25.1763	27.1061	25.8773	NaN	25.146	24.1986	25.0366
A0A1W2PQV5	Hydroxyacyl-coenzyme A dehydrogenase, mitochondrial	HADH	24.7475	25.4449	25.1459	24.5649	24.4651	24.3054	24.7469	25.1287	25.4361	25.6228	24.8079	25.1949	25.6625	23.6788	23.7604	24.9224	24.7899	26.0378
O43809	Cleavage and polyadenylation specificity factor subunit 5	NUDT21	25.0155	25.0232	23.6231	NaN	NaN	NaN	24.7493	24.6939	25.354	26.1117	25.8533	26.0005	24.196	24.5296	NaN	25.1158	24.8431	24.8595
B0QY90	Eukaryotic translation initiation factor 3 subunit L	EIF3L	24.7862	25.4601	24.6207	25.1119	25.1889	24.4356	24.7586	24.9003	25.7661	25.7917	25.4663	25.9864	24.3784	24.3715	NaN	24.8838	24.5369	25.6147
P08574	Cytochrome c1, heme protein, mitochondrial	CYC1	25.9453	26.033	24.5892	24.8796	25.9988	25.8447	24.7591	24.4293	24.7177	23.8832	24.7566	23.4764	25.2587	23.8315	23.9933	24.4154	25.1409	24.4568
Q9HCB6	Spondin-1	SPON1	22.6246	NaN	24.8458	NaN	NaN	25.4505	24.7615	24.4092	24.247	NaN	25.036	26.5894	25.4127	25.6354	24.8854	24.5718	23.5031	24.8601
H0YLP6	60S ribosomal protein L28	RPL28	24.7705	23.7753	24.4729	NaN	23.0245	NaN	24.7644	24.1428	24.5251	25.38	25.5401	25.4358	24.5565	24.5253	24.7354	24.4696	24.7054	23.4707
Q02252-2	Methylmalonate-semialdehyde dehydrogenase [acylating], mitochondrial	ALDH6A1	23.1787	24.2815	23.7905	23.651	22.9183	23.8902	24.7689	23.4546	24.7499	26.0459	NaN	26.0258	23.3051	NaN	NaN	24.536	24.5892	24.3801
Q969X5-2	Endoplasmic reticulum-Golgi intermediate compartment protein 1	ERGIC1	23.2457	23.5425	22.8095	23.1537	23.2279	24.054	24.7698	24.2831	24.3993	24.7322	24.4671	24.5481	23.9721	22.7251	22.421	24.5356	24.0972	24.059
P31937	3-hydroxyisobutyrate dehydrogenase, mitochondrial	HIBADH	24.3335	24.2733	24.498	24.1242	23.4945	23.8832	24.7771	24.8072	24.4774	24.9119	25.0411	25.4513	23.5206	25.054	24.2136	24.4238	25.8327	25.3492
Q9UBI6	Guanine nucleotide-binding protein G(I)/G(S)/G(O) subunit gamma-12	GNG12	NaN	NaN	NaN	NaN	NaN	NaN	24.7807	24.0757	24.0283	NaN	23.5921	NaN	NaN	23.1206	NaN	23.7626	23.7914	24.0669
Q9Y6K5	2-5-oligoadenylate synthase 3	OAS3	22.8719	24.9856	24.3104	25.7061	25.0108	25.7474	24.7855	23.1172	22.3541	26.2105	25.1718	26.1174	NaN	24.949	23.5219	25.5606	24.1462	23.6834
A0A075B6F6	Minor histocompatibility antigen H13	HM13	24.8797	23.4151	24.1047	24.1424	23.3659	24.5834	24.7868	24.939	25.3234	24.0516	24.1536	24.1059	25.1507	23.706	NaN	25.2034	24.5256	24.0622
K7ES31	Eukaryotic translation initiation factor 3 subunit K	EIF3K	NaN	NaN	NaN	NaN	24.1132	NaN	24.7892	24.4546	NaN	24.4893	24.6735	24.7997	NaN	24.3879	NaN	25.1535	24.5351	24.822
P51665	26S proteasome non-ATPase regulatory subunit 7	PSMD7	23.9507	25.0346	24.7515	24.2085	23.783	NaN	24.797	24.7506	25.2407	25.8493	24.9789	25.1946	23.6432	23.5593	22.6159	24.9902	25.6768	25.3508
Q5VZU9	Tripeptidyl-peptidase 2	TPP2	24.4389	25.0962	24.6251	25.5539	25.7332	25.5522	24.7981	24.3508	24.5028	25.1534	24.6921	25.2364	24.9913	24.2459	25.3698	24.1831	24.4925	24.5287
M0QZ24	Lysosomal alpha-mannosidase	MAN2B1	24.8086	23.0217	22.9137	NaN	23.51	23.0155	24.8058	24.3496	24.4156	24.4749	24.77	NaN	24.415	22.8523	NaN	24.7795	24.2388	23.5449
F5GZS6	4F2 cell-surface antigen heavy chain	SLC3A2	26.3084	27.2557	26.7525	25.1825	26.2413	26.7248	24.8062	24.9819	25.7566	25.6492	25.8952	25.7287	26.5173	26.1105	26.0158	25.9078	25.3452	24.6852
Q92973-3	Transportin-1	TNPO1	24.7121	25.0752	25.3932	25.9206	24.7509	25.8274	24.8074	24.444	24.6113	24.9117	24.8439	25.9447	25.0969	23.809	24.5831	23.5425	24.5353	23.822
Q13057	Bifunctional coenzyme A synthase	COASY	25.6495	25.5148	25.2146	25.6001	24.9878	25.7103	24.8077	24.474	24.9288	26.4032	25.758	26.8014	25.3755	24.7247	25.3864	25.0263	25.569	25.4396
P41240	Tyrosine-protein kinase CSK	CSK	25.8277	26.2826	25.9849	25.5492	25.492	25.7716	24.808	25.116	25.4504	25.2218	25.321	25.0092	26.0088	25.1137	25.7705	25.2258	25.431	26.3394
O75746	Calcium-binding mitochondrial carrier protein Aralar1	SLC25A12	24.351	24.2266	23.4373	22.9025	NaN	NaN	24.8091	24.836	24.5565	24.151	24.1161	24.0893	NaN	NaN	NaN	24.8311	25.3495	23.5836
P08236-3	Beta-glucuronidase	GUSB	24.7523	23.6185	23.8073	23.4336	23.9732	NaN	24.8128	23.4158	23.5609	24.2874	23.6121	23.44	25.0423	23.1818	NaN	24.6095	23.3027	24.2855
P13807	Glycogen [starch] synthase, muscle	GYS1	27.2193	28.0852	27.7376	28.2145	27.5174	28.0612	24.8142	24.8534	24.1312	25.6446	25.2319	25.8443	27.0797	26.064	27.0458	24.7236	25.0727	24.2277
E9PS44	Interferon-induced transmembrane protein 3	IFITM3	NaN	23.5093	NaN	23.8702	NaN	23.8139	24.8143	23.9066	22.6415	NaN	NaN	NaN	NaN	22.2131	NaN	22.6066	22.4437	23.0151
B4DPQ0	Complement C1r subcomponent	C1R	25.7107	26.2603	26.6123	NaN	24.4859	24.5097	24.8172	25.1812	24.2576	24.0795	23.5868	25.6238	25.0372	25.1262	23.7642	24.3797	24.6682	25.2579
P12955-3	Xaa-Pro dipeptidase	PEPD	23.7634	NaN	23.0545	24.2992	25.2031	24.0701	24.8276	25.0194	25.0781	26.3348	25.6494	25.3619	22.3163	24.8617	22.8472	25.1539	25.7135	24.8992
Q86U42-2	Polyadenylate-binding protein 2	PABPN1	NaN	NaN	NaN	24.821	NaN	NaN	24.8304	NaN	NaN	25.8313	25.4217	25.548	NaN	NaN	NaN	25.0654	25.186	NaN
P36222	Chitinase-3-like protein 1	CHI3L1	27.8916	26.6495	26.7387	27.7423	28.6034	24.8492	24.8325	24.6369	NaN	25.5354	25.5858	NaN	27.0654	26.1106	25.5861	25.1611	27.02	NaN
Q13045-2	Protein flightless-1 homolog	FLII	26.8209	25.9697	26.726	27.3184	26.4302	27.1562	24.8335	24.8884	24.3508	25.506	25.2735	25.3109	25.3151	25.1916	26.0735	24.5953	25.3359	22.5647
G3V158	Deoxyribose-phosphate aldolase	DERA	24.9613	24.7599	24.682	25.2708	26.1037	25.2971	24.8345	24.4306	25.3809	24.4034	25.9402	NaN	24.3455	24.6146	23.7614	24.5982	24.9065	24.7329
Q6DD88	Atlastin-3	ATL3	24.7812	25.317	24.5486	23.977	23.4408	24.1588	24.8369	24.4856	24.213	24.3126	24.5827	24.3138	24.7979	24.3961	24.1423	24.5636	24.6785	24.3099
G5E9W8	Glycogenin-1	GYG1	27.8684	27.4426	27.6507	28.3135	28.0514	27.3305	24.8439	24.8249	24.5079	25.9029	25.2078	26.007	26.5303	25.7492	26.8762	24.6407	25.2077	25.1546
D6RAY7	Glucosamine-6-phosphate isomerase	GNPDA1	23.7268	NaN	NaN	24.3202	NaN	NaN	24.8482	25.0287	24.8328	25.0026	24.0755	26.299	NaN	NaN	NaN	25.2008	25.15	25.3892
A0A087X253	AP-2 complex subunit beta	AP2B1	24.6822	25.315	24.7372	NaN	24.9134	24.5104	24.8494	24.1406	24.2952	25.667	25.2274	25.6884	24.5197	24.7167	24.9327	24.5786	25.5453	24.3378
H0YLA2	signal recognition particle 14(SRP14)	SRP14	22.0713	23.5303	NaN	21.686	NaN	NaN	24.8495	24.4193	23.9836	24.159	23.9338	24.1517	NaN	23.5708	NaN	24.3156	25.0191	24.0058
A0A0M3HER1	LIM and senescent cell antigen-like-containing domain protein 1	LIMS1	25.1862	26.0591	25.051	24.5283	NaN	25.1731	24.8548	24.9683	24.9963	25.2637	25.0391	25.1127	24.9324	25.2447	23.9482	25.1227	25.2912	25.0811
Q9NSD9	Phenylalanine--tRNA ligase beta subunit	FARSB	24.6886	25.897	25.4338	24.5922	NaN	23.2547	24.857	24.4963	25.2684	24.9093	24.7898	24.7257	25.0799	24.2831	24.8439	24.9934	24.5635	24.6323
Q16666-3	Gamma-interferon-inducible protein 16	IFI16	25.6629	25.0976	24.7638	NaN	23.0545	NaN	24.8592	25.4916	24.7287	24.1483	25.8667	23.9285	24.5896	24.258	23.2408	25.123	24.4763	23.5874
Q9UI08-5	Ena/VASP-like protein	EVL	24.5249	24.6598	24.3576	22.5565	24.6486	NaN	24.8593	26.3041	24.164	25.2586	25.3696	24.0458	23.9855	NaN	24.7633	25.9218	25.6164	24.4203
O75351	Vacuolar protein sorting-associated protein 4B	VPS4B	26.0233	26.0794	25.8384	25.4547	25.2125	26.0062	24.8626	24.8743	25.1323	25.6101	25.4065	25.6369	25.7331	24.8959	24.7164	24.8214	25.4626	25.1045
J3KNF8	Cytochrome b5 type B	CYB5B	NaN	NaN	NaN	NaN	NaN	NaN	24.8631	25.1704	25.4844	NaN	25.1849	NaN	NaN	NaN	NaN	25.1807	25.5939	25.0474
P36543	V-type proton ATPase subunit E 1	ATP6V1E1	26.4505	26.3596	26.4388	26.5208	26.5107	26.3039	24.8638	26.0803	25.8688	26.3691	26.2173	26.3437	26.0038	26.1009	26.1876	25.9163	26.6424	25.8163
Q9NP55-2	BPI fold-containing family A member 1	BPIFA1	24.8542	25.6767	26.0336	25.4641	25.4603	25.4266	24.8648	23.8791	24.6967	23.4786	23.8198	24.034	24.2373	24.1996	25.2841	23.7039	23.9148	24.0927
P26583	High mobility group protein B2	HMGB2	22.6123	NaN	NaN	25.1693	22.9344	25.8201	24.8706	25.747	24.6449	24.6482	24.7911	24.5594	NaN	NaN	NaN	25.3547	25.8713	25.4146
P40763-3	Signal transducer and activator of transcription 3	STAT3	27.0245	27.3635	27.1666	24.9993	24.9531	25.5797	24.8721	24.9721	25.8936	25.2299	24.4836	24.2877	26.7568	26.5144	26.5743	25.1095	26.4687	25.8956
E7EX73	Eukaryotic translation initiation factor 4 gamma 1	EIF4G1	23.6395	23.6354	23.9266	24.509	25.1924	24.7527	24.8738	25.3338	24.5875	25.4575	25.225	25.4519	23.6684	24.489	NaN	24.6835	24.4252	24.7032
O14744-5	Protein arginine N-methyltransferase 5	PRMT5	NaN	24.6921	NaN	NaN	NaN	NaN	24.8742	23.948	24.0177	24.2654	24.3218	24.4843	NaN	NaN	NaN	23.859	23.9856	24.1536
A0A0A0MRA5	Heterogeneous nuclear ribonucleoprotein U-like protein 1	HNRNPUL1	25.5163	25.7611	25.3483	25.5789	25.0818	25.4815	24.876	25.0038	25.0267	NaN	25.7408	NaN	25.662	24.9847	NaN	24.8636	24.8473	24.9598
Q5STX8	Allograft inflammatory factor 1	AIF1	23	NaN	23.32	23.4591	NaN	24.8754	24.8767	26.2514	24.8411	25.2291	25.4187	25.3977	NaN	25.226	NaN	25.23	25.8983	24.7394
O14737	Programmed cell death protein 5	PDCD5	24.3756	23.9222	NaN	NaN	NaN	24.6375	24.8798	25.1817	25.2993	26.0945	25.9345	25.9565	NaN	23.9668	NaN	25.0887	25.1895	24.9911
G3V0I5	NADH dehydrogenase [ubiquinone] flavoprotein 1, mitochondrial	NDUFV1	24.2876	24.0561	24.3157	25.2741	25.2758	25.1585	24.8833	25.0794	25.5304	26.0629	26.14	24.6949	24.4141	24.5783	23.422	24.8336	25.6727	23.5539
H0Y449	Nuclease-sensitive element-binding protein 1	YBX1	NaN	NaN	NaN	23.7523	23.8249	NaN	24.8871	25.6819	25.7016	25.9455	25.8453	25.9236	NaN	23.6915	NaN	25.2356	25.2943	25.5921
H7BY35	Ryanodine receptor 2	RYR2	26.9953	26.2628	27.3733	23.8715	24.6624	23.532	24.891	24.3563	24.9193	NaN	22.3919	NaN	27.8787	26.0743	26.8823	26.2606	23.6341	25.1079
J3KTJ8	60S ribosomal protein L26	RPL26	23.976	25.0427	24.5133	24.0362	NaN	NaN	24.8935	24.6465	22.9378	26.223	26.5443	26.0869	24.0895	22.6416	24.2674	24.5075	23.6362	NaN
P41250	Glycine--tRNA ligase	GARS	25.398	25.3548	25.3823	25.0434	25.9549	25.184	24.8953	24.4052	24.0302	25.251	25.4824	25.1614	25.0155	24.4978	26.4802	25.2695	24.8574	23.4536
Q9H3K6	BolA-like protein 2	BOLA2	23.9075	24.1667	23.9957	NaN	23.9574	NaN	24.8989	24.4274	24.5564	24.1984	24.5621	24.4551	NaN	23.8937	NaN	24.3247	24.0689	24.126
P10155-3	60 kDa SS-A/Ro ribonucleoprotein	TROVE2	23.8725	NaN	22.9123	23.5173	23.5109	24.0039	24.8991	24.8191	24.8182	25	24.6765	25.0609	23.2426	24.296	24.7204	24.7723	24.8962	24.9628
P20339-2	Ras-related protein Rab-5A	RAB5A	NaN	26.1174	24.3395	23.9643	NaN	NaN	24.9015	24.5671	NaN	24.9038	24.8543	NaN	24.2964	NaN	NaN	24.3725	NaN	24.7431
Q7Z2W4-2	Zinc finger CCCH-type antiviral protein 1	ZC3HAV1	NaN	NaN	NaN	24.6317	NaN	NaN	24.9077	25.2047	25.1728	25.4918	25.4148	25.0691	NaN	24.4087	NaN	24.742	24.7857	24.7708
P14598	Neutrophil cytosol factor 1	NCF1	29.2058	29.4925	29.7508	29.1029	28.6018	28.7227	24.9085	25.4906	25.7433	26.7222	25.8193	22.1356	29.2942	28.3525	29.2026	26.6995	27.7191	NaN
O15400-2	Syntaxin-7	STX7	24.4645	23.8729	24.5888	24.6984	24.1605	24.8507	24.9111	25.6498	26.0095	25.8107	25.9652	25.6114	24.0925	24.4221	NaN	25.2556	25.5012	25.5616
P19878	Neutrophil cytosol factor 2	NCF2	28.7913	29.3786	29.2283	28.7004	28.2111	28.4539	24.9142	25.3809	24.8074	27.2594	26.4813	26.5951	28.764	27.2811	26.8784	26.6535	27.5422	24.8703
K7EM09	Transmembrane protein 205	TMEM205	25.7041	26.279	25.618	24.1395	24.0787	24.5274	24.9173	25.7167	24.8372	24.5141	24.2728	NaN	25.4698	24.8232	27.0331	25.7964	25.6089	25.6812
A0A0A0MSK3	Thromboxane-A synthase	TBXAS1	24.3361	26.8986	25.4233	24.1945	24.3001	25.3655	24.9267	24.7983	25.0124	25.2786	25.318	25.51	24.1807	24.5473	NaN	25.2426	25.165	23.5527
P49006	MARCKS-related protein	MARCKSL1	NaN	23.359	NaN	NaN	NaN	NaN	24.9278	NaN	NaN	NaN	NaN	NaN	NaN	NaN	NaN	NaN	NaN	NaN
A6NHQ2	rRNA/tRNA 2-O-methyltransferase fibrillarin-like protein 1	FBLL1	22.6457	23.8744	22.8567	23.1403	NaN	23.8214	24.9287	24.6632	25.1101	25.5428	25.7718	25.9414	22.2078	22.5266	NaN	24.5599	24.7787	NaN
P08253-2	72 kDa type IV collagenase	MMP2	25.854	24.4118	25.3057	NaN	25.5301	24.173	24.929	25.6286	24.1108	23.5234	25.4343	25.6334	25.9424	26.7976	25.4295	24.9212	24.0357	23.2317
E9PIQ7	HCLS1-associated protein X-1	HAX1	25.7235	23.0892	25.6352	22.5745	24.5761	23.1392	24.9303	24.1742	24.247	23.2283	23.7736	22.5753	25.2683	24.1463	24.2096	25.2433	24.2944	23.1152
P10301	Ras-related protein R-Ras	RRAS	23.8522	25.4624	23.7728	23.4145	23.7285	24.928	24.934	25.0967	25.1793	24.9718	25.1362	24.0334	24.142	25.184	25.1622	25.194	25.5458	26.2722
K7EIG7	Unconventional myosin-Id	MYO1D	NaN	NaN	NaN	NaN	NaN	NaN	24.9352	24.6691	25.4314	24.0985	25.1774	25.251	NaN	23.65	NaN	24.2175	23.5683	24.6818
P02545-2	Prelamin-A/C	LMNA	NaN	NaN	NaN	NaN	NaN	NaN	24.9356	24.6001	24.4373	NaN	NaN	NaN	NaN	24.1069	NaN	24.6423	25.3115	NaN
Q3SY69	Mitochondrial 10-formyltetrahydrofolate dehydrogenase	ALDH1L2	NaN	NaN	NaN	NaN	NaN	NaN	24.936	24.4076	25.0992	22.8918	23.4923	23.3187	21.2513	21.6621	19.9815	24.5893	21.6893	NaN
P60891	Ribose-phosphate pyrophosphokinase 1	PRPS1	26.5735	27.1873	26.3946	26.1381	25.8023	26.4498	24.9367	25.3313	25.672	25.991	26.2361	26.576	26.3618	24.8596	26.6931	25.6629	25.4959	26.0893
R4GNH3	26S protease regulatory subunit 6A	PSMC3	24.667	24.4411	24.4254	25.5771	24.4109	25.3304	24.9371	24.7202	25.1417	26.246	25.5553	26.2398	24.2216	24.37	23.4846	24.7795	25.0242	24.6647
Q14956-2	Transmembrane glycoprotein NMB	GPNMB	26.3323	27.2381	27.025	24.7574	26.3876	23.7329	24.9375	27.0897	26.2113	24.8054	25.7828	NaN	26.1847	28.4799	28.8863	25.935	28.0313	23.8632
O00231	26S proteasome non-ATPase regulatory subunit 11	PSMD11	24.9583	25.6966	25.1281	24.37	23.6683	24.4078	24.9398	24.9978	24.9381	26.3457	25.559	25.2012	25.0928	25.1168	24.7528	25.0882	25.8088	25.3213
Q9NZ01	Very-long-chain enoyl-CoA reductase	TECR	23.3173	22.9139	22.9784	24.0797	23.2469	24.3374	24.9474	22.661	23.8061	25.8198	25.9774	25.7836	23.5326	22.7231	NaN	23.9785	23.0079	23.4328
H7C0R7	NADH-cytochrome b5 reductase 1	CYB5R1	24.9989	26.2005	24.7848	23.9753	23.872	NaN	24.9494	26.0611	25.3933	26.3897	25.3627	26.6202	24.4014	24.5759	23.5409	NaN	26.7236	25.2609
E7EPT4	NADH dehydrogenase [ubiquinone] flavoprotein 2, mitochondrial	NDUFV2	22.2666	NaN	NaN	23.5486	22.6161	NaN	24.9571	24.5548	24.9901	25.3477	25.4773	24.0455	NaN	23.6658	NaN	25.4001	25.5765	24.9378
Q14677-2	Clathrin interactor 1	CLINT1	22.3568	22.1045	22.2062	NaN	21.6686	22.1939	24.9591	25.0266	22.2559	22.9947	23.6875	23.2083	22.9215	22.8115	NaN	25.0321	25.1128	22.0817
A0A075B6S4	immunoglobulin kappa variable 1D-17(IGKV1D-17)	IGKV1D-17	23.7317	NaN	NaN	NaN	NaN	NaN	24.9626	NaN	NaN	NaN	NaN	NaN	NaN	NaN	NaN	NaN	22.522	NaN
Q9P035	Very-long-chain (3R)-3-hydroxyacyl-CoA dehydratase 3	HACD3	23.2034	22.8664	NaN	23.8387	NaN	22.7085	24.9642	24.3719	25.0146	24.7759	25.4316	24.7725	23.1868	22.9328	NaN	25.135	25.5428	25.3683
Q99584	Protein S100-A13	S100A13	NaN	NaN	NaN	NaN	NaN	NaN	24.9668	23.8244	NaN	NaN	21.432	NaN	NaN	23.5974	NaN	24.9313	24.2161	22.5268
Q06210-2	Glutamine--fructose-6-phosphate aminotransferase [isomerizing] 1	GFPT1	24.4442	24.8324	24.407	25.0722	24.4417	24.0894	24.9774	25.2072	25.5818	25.5117	24.6379	23.8655	24.3439	23.9572	24.4415	25.2057	24.6919	25.2036
P23142-4	Fibulin-1	FBLN1	23.4232	24.2618	26.7282	23.5896	24.2834	23.9623	24.9799	24.1227	24.8092	23.5432	24.5457	24.9041	24.8892	26.7646	27.3019	25.1527	25.258	25.299
K7EQQ1	Cleft lip and palate transmembrane protein 1	CLPTM1	NaN	20.3378	20.7476	NaN	21.5122	NaN	24.9802	23.5717	23.2358	NaN	23.5068	NaN	NaN	23.4715	24.3311	24.0127	22.9101	22.7705
Q15836	Vesicle-associated membrane protein 3	VAMP3	24.05	24.8114	23.5055	NaN	23.6074	24.1717	24.9917	24.1741	24.2315	NaN	NaN	NaN	23.5538	23.6511	23.7196	24.3923	23.9209	24.7996
Q9BX68	Histidine triad nucleotide-binding protein 2, mitochondrial	HINT2	22.2567	NaN	NaN	NaN	NaN	NaN	24.993	24.6093	25.0343	NaN	22.8054	NaN	NaN	22.7888	22.7609	23.6352	24.4566	NaN
P31949	Protein S100-A11	S100A11	26.9566	27.0357	27.3546	27.1734	27.1494	27.4132	24.9958	26.2452	26.1936	27.0412	26.8704	26.8694	27.3102	27.2113	27.4488	26.8796	26.7612	26.7007
P00390-2	Glutathione reductase, mitochondrial	GSR	23.2281	23.3627	23.489	24.4733	24.5075	24.6947	24.9984	24.9223	24.9576	25.6808	24.9252	25.6357	22.5083	24.2696	25.5626	24.8816	25.1704	25.024
J3QR09	Ribosomal protein L19	RPL19	NaN	NaN	NaN	NaN	NaN	NaN	24.9994	25.3712	25.3847	25.1699	25.6824	NaN	NaN	22.6097	NaN	24.3065	24.6708	23.9155
P52597	Heterogeneous nuclear ribonucleoprotein F	HNRNPF	25.512	26.0848	26.2968	25.8853	24.9027	25.8699	25.0069	25.7886	26.5266	26.1656	25.9825	25.9301	26.076	25.3593	25.2413	25.3598	25.8548	26.3485
P10253	Lysosomal alpha-glucosidase	GAA	NaN	23.8539	24.0756	24.3204	NaN	NaN	25.0069	24.618	24.9402	24.897	24.4497	NaN	NaN	25.312	25.7602	NaN	24.4959	24.5076
O75643	U5 small nuclear ribonucleoprotein 200 kDa helicase	SNRNP200	25.5103	25.055	25.4681	25.3234	24.915	24.5523	25.0094	24.3787	24.3482	25.2935	25.0316	24.5101	25.1747	23.7534	23.5197	24.892	25.4144	23.5433
Q9Y285-2	Phenylalanine--tRNA ligase alpha subunit	FARSA	22.9661	NaN	23.8798	NaN	23.0831	23.3822	25.0101	24.4452	25.4664	25.0762	25.0591	25.6681	23.9907	28.1039	24.1171	24.8826	24.7091	25.734
Q9BR76	Coronin-1B	CORO1B	25.8793	25.6459	26.0155	24.9668	26.1647	24.9128	25.0146	25.6415	25.4886	25.3033	25.2005	25.7838	25.4654	25.6446	26.9797	25.0802	26.1366	24.7281
A0A075B7D8	immunoglobulin heavy variable 3/OR15-7 (pseudogene)(IGHV3OR15-7)	IGHV3OR15-7	25.9253	NaN	27.0879	24.0646	27.4809	24.5706	25.0149	NaN	24.5898	NaN	24.2727	23.7158	26.7651	23.6736	25.9265	24.6598	NaN	24.1712
P32189-1	Glycerol kinase	GK	25.7138	25.3725	26.3923	25.529	25.5493	24.6745	25.0153	23.7846	22.0193	24.068	22.7095	24.1887	24.7949	26.5334	28.3828	24.455	24.3067	23.0362
D6W5L6	Pulmonary surfactant-associated protein B	SFTPB	22.4501	27.8057	27.7591	22.9511	25.8126	25.9765	25.0154	25.3731	25.9633	27.7874	23.5222	25.5306	24.2948	24.0256	28.4771	23.5652	27.0131	27.729
J3KSI4	Mannose-P-dolichol utilization defect 1 protein	MPDU1	25.4084	25.4493	24.8164	23.9179	24.9322	24.6591	25.0159	24.5517	24.0655	23.6051	23.4757	23.2247	25.3485	23.4176	23.8736	24.4169	25.2268	23.5606
H7BXI1	Extended synaptotagmin-2	ESYT2	25.7348	NaN	24.2963	24.0026	23.6661	24.0017	25.0162	24.5084	24.3703	24.7656	24.8897	24.9378	25.1171	24.3899	24.252	25.0876	24.5485	NaN
P27338	Amine oxidase [flavin-containing] B	MAOB	23.4493	23.7296	23.4942	24.3437	23.9088	24.2894	25.0206	23.9367	24.8182	24.2505	25.2309	25.712	NaN	23.4447	NaN	23.4105	25.0283	24.2551
P61163	Alpha-centractin	ACTR1A	24.8152	25.4019	25.751	26.0546	24.879	25.6298	25.0238	24.5299	24.7151	26.2919	25.9338	26.8258	25.3035	25.2891	24.7092	24.7608	25.2764	24.4213
Q68CZ2	Tensin-3	TNS3	24.9029	24.4546	27.3607	24.3133	24.9061	23.9452	25.0273	24.6503	25.1478	25.146	24.9842	25.5843	25.1219	26.0821	24.2451	25.0768	25.1922	24.9051
Q13423	NAD(P) transhydrogenase, mitochondrial	NNT	NaN	24.7921	24.9423	24.8451	25.1462	25.183	25.0309	24.9013	25.3282	25.0923	25.4354	25.496	24.5772	25.0417	NaN	25.2256	25.3526	25.2367
H7BYY1	Tropomyosin alpha-1 chain	TPM1	NaN	21.435	21.0083	23.8356	NaN	22.7909	25.031	24.575	25.4681	25.1998	24.8615	25.3258	NaN	NaN	NaN	25.0103	24.9622	25.9042
A0A0C4DH72	immunoglobulin kappa variable 1-6(IGKV1-6)	IGKV1-6	25.6612	23.7903	25.5004	23.2791	25.4009	24.0302	25.0332	23.2539	23.9504	22.749	22.9914	NaN	25.5557	24.464	27.1487	24.0946	21.5281	25.1731
Q9UKG1	DCC-interacting protein 13-alpha	APPL1	24.2019	25.0602	23.4335	22.4568	23.5075	23.2966	25.0337	24.3453	22.5544	22.9482	23.4362	22.7388	24.5585	24.964	23.5398	23.3354	25.1316	22.858
Q96HY6	DDRGK domain-containing protein 1	DDRGK1	22.4553	23.4095	22.9876	24.1098	NaN	24.0027	25.0432	24.52	25.8059	26.0649	25.184	25.5307	NaN	23.5486	NaN	24.0468	24.8828	24.4553
Q9NR31	GTP-binding protein SAR1a	SAR1A	25.3658	27.2904	26.1129	24.4709	24.7886	24.2173	25.0475	25.688	24.8434	25.2364	24.5689	24.4428	25.007	25.9312	24.6779	25.6118	25.7939	25.8825
Q13885	Tubulin beta-2A chain	TUBB2A	23.432	NaN	NaN	NaN	NaN	NaN	25.0524	24.5161	24.4287	23.7788	25.0128	25.4625	23.665	23.6974	23.8283	23.9095	24.0572	24.6404
H0YAZ3	Vinexin	SORBS3	NaN	NaN	NaN	NaN	NaN	NaN	25.0535	25.4022	24.8015	24.451	24.3509	24.9677	NaN	23.8323	NaN	24.237	24.2334	24.5634
P46063	ATP-dependent DNA helicase Q1	RECQL	25.7706	25.5078	25.3162	25.3202	25.1856	25.1521	25.0541	25.4251	25.1496	26.0921	26.1239	25.5421	25.084	24.2944	24.7964	24.6803	25.0778	25.3565
Q9UBT2	SUMO-activating enzyme subunit 2	UBA2	23.409	NaN	23.2247	NaN	24.6905	22.9534	25.055	23.804	23.685	23.7268	NaN	23.7216	22.688	NaN	24.2071	22.554	23.8273	NaN
P12270	Nucleoprotein TPR	TPR	NaN	NaN	NaN	24.5526	NaN	NaN	25.0551	24.2908	24.7021	25.7786	25.0604	25.7956	22.5131	NaN	24.9507	24.6052	25.7263	25.2024
Q15008	26S proteasome non-ATPase regulatory subunit 6	PSMD6	25.6999	25.7017	25.6587	25.6664	25.6201	26.0471	25.0554	24.9496	25.1565	25.9105	25.3131	25.9603	25.3142	24.8171	25.611	24.8969	25.4111	24.6531
A0A087X2I1	26S protease regulatory subunit 10B	PSMC6	24.7966	25.3054	25.1595	24.3699	24.0154	23.8065	25.0556	24.6508	25.2825	25.5401	24.8837	25.3124	24.7589	24.5283	23.6434	24.7695	25.0513	25.4663
P61960	Ubiquitin-fold modifier 1	UFM1	NaN	NaN	NaN	23.945	24.9669	23.5292	25.0594	24.8909	25.7126	25.588	25.632	25.9123	NaN	24.32	NaN	25.57	24.75	24.4829
P07360	Complement component C8 gamma chain	C8G	28.6361	28.2026	29.0863	27.8982	28.5382	29.3483	25.062	25.0999	25.0848	24.775	25.0137	25.8116	29.2374	28.8422	30.5362	21.7565	24.0238	25.6259
P00748	Coagulation factor XII	F12	26.396	23.2829	24.7307	NaN	25.745	NaN	25.068	21.9482	22.8128	NaN	21.8822	NaN	27.3259	25.0917	27.3461	25.0796	22.9378	23.1948
Q9Y2V2	Calcium-regulated heat stable protein 1	CARHSP1	24.2207	24.9371	25.052	24.0478	23.5401	23.2876	25.0712	25.6433	25.3722	24.0274	24.3471	23.9475	24.4634	24.8812	24.024	24.4849	24.2208	25.9526
C9JRZ6	MICOS complex subunit MIC19	CHCHD3	24.3425	NaN	24.6141	NaN	24.273	24.703	25.0777	25.6016	25.5262	26.7442	26.423	25.3904	23.1781	24.3823	23.5191	25.3972	26.1496	26.0141
A0A087WT27	Phosphoacetylglucosamine mutase	PGM3	23.3202	23.7383	23.9754	22.8785	23.8607	23.3461	25.0782	25.092	24.6158	24.9982	25.4653	24.8279	22.7449	24.2667	25.4818	24.5611	24.4733	23.7487
P82979	SAP domain-containing ribonucleoprotein	SARNP	NaN	NaN	NaN	24.2115	NaN	NaN	25.0792	25.4717	26.0087	25.4966	25.6287	25.4085	NaN	NaN	NaN	25.8298	25.3315	25.357
Q9UHB9-4	Signal recognition particle subunit SRP68	SRP68	24.2379	24.4674	24.6085	25.0639	24.1911	25.2296	25.0851	23.7002	25.2114	25.8649	25.4995	25.3393	24.5388	NaN	NaN	24.7328	24.2971	25.1453
B4DGU4	Catenin beta-1	CTNNB1	NaN	NaN	NaN	NaN	NaN	NaN	25.0893	24.6364	24.8105	25.5913	24.639	NaN	NaN	25.2539	NaN	24.127	24.5285	25.0876
K7ES98	Minor histocompatibility protein HA-1	HMHA1	26.5983	27.0121	26.9947	26.4149	25.9009	26.0581	25.0982	25.4966	26.2839	26.5339	25.9271	26.2062	26.3938	25.1205	28.539	25.5365	25.6967	25.2322
K7ERP4	Glutathione peroxidase	GPX4	25.7644	25.9245	25.3617	25.5289	25.7782	25.6619	25.1058	25.2608	24.6366	25.8787	24.9339	25.3766	24.3879	25.9189	26.3115	24.8642	25.6129	24.7686
A0A0B4J1U7	immunoglobulin heavy variable 6-1(IGHV6-1)	IGHV6-1	25.5858	27.0808	28.1432	26.0989	26.1791	25.8763	25.1059	26.7652	26.907	24.3527	24.002	23.4646	26.6886	26.5443	24.8445	25.823	25.0155	24.4364
H7C3I1	Putative protein FAM10A4	ST13	23.8783	24.4157	23.2409	23.4966	23.5744	23.1731	25.1061	24.7194	24.4991	23.4458	24.5855	NaN	23.3322	23.9259	26.0922	24.8069	24.8433	25.2947
A0A0U1RQT9	Synaptophysin-like protein 1	SYPL1	NaN	26.0606	26.0639	25.9149	26.1098	26.4994	25.1102	24.5541	25.4624	25.1522	25.6304	25.1483	26.1125	24.8107	25.8289	25.107	24.8554	NaN
Q53EL6-2	Programmed cell death protein 4	PDCD4	NaN	NaN	NaN	NaN	NaN	NaN	25.1171	25.1717	25.6032	25.8764	25.7684	25.947	NaN	23.6624	NaN	25.0951	25.3245	25.8769
Q9Y265	RuvB-like 1	RUVBL1	25.3362	25.4206	25.0583	25.6504	24.6859	25.234	25.1218	24.6028	24.3089	25.0118	25.2624	25.3708	25.1576	24.7061	23.9115	24.767	25.1681	25.0184
A0A024RA52	Proteasome subunit alpha type	PSMA2	23.1443	23.7264	24.5911	23.7317	24.0099	23.0094	25.1266	25.8703	25.7327	26.1566	25.2391	24.8888	23.3848	24.9933	NaN	26.0513	26.4974	25.7821
Q92882	Osteoclast-stimulating factor 1	OSTF1	26.7206	26.6591	27.0109	27.2078	25.6894	25.1353	25.1266	25.8515	26.0623	24.9822	25.9669	NaN	25.9075	26.1931	25.6167	26.0211	26.6843	25.9309
Q5QPE4	Sorting nexin-5	SNX5	NaN	23.9918	24.1294	24.5453	NaN	NaN	25.1273	25.4028	25.5148	26.1449	25.7127	26.0294	23.1293	24.7424	NaN	25.8771	25.8004	25.8364
P13073	Cytochrome c oxidase subunit 4 isoform 1, mitochondrial	COX4I1	26.0395	25.7406	25.0823	24.9577	25.0103	NaN	25.1334	25.9419	25.0781	25.7179	24.3169	NaN	24.653	25.3866	NaN	26.8367	27.393	25.5432
Q96TA1-2	Niban-like protein 1	FAM129B	25.7279	NaN	25.86	25.3585	25.3982	24.0055	25.137	25.8137	24.7375	25.846	25.789	26.0297	25.651	26.3172	28.3005	26.2612	26.6067	26.463
C9JXB8	60S ribosomal protein L24	RPL24	26.2002	23.1503	24.0351	NaN	NaN	NaN	25.1374	25.7545	27.3388	26.5254	26.2802	26.3569	23.008	25.0044	25.7301	25.4935	25.5561	26.0088
P02747	Complement C1q subcomponent subunit C	C1QC	27.0194	26.9316	27.8721	26.5894	26.8528	26.989	25.1406	26.5266	25.7794	25.074	25.6908	25.7481	26.5828	28.3899	29.1808	26.3418	26.5616	26.2432
E5RHW4	Erlin-2	ERLIN2	26.6623	26.8077	26.2173	27.3213	26.9127	28.2558	25.1418	25.2375	25.2293	26.288	25.2633	25.981	26.5228	25.3905	25.6132	25.3187	25.4536	25.3824
Q96AY3	Peptidyl-prolyl cis-trans isomerase FKBP10	FKBP10	22.2671	22.7757	NaN	NaN	NaN	NaN	25.1466	25.7581	24.0905	23.2512	24.967	25.2577	22.7153	23.0303	NaN	24.3388	23.8256	22.1631
P04839	Cytochrome b-245 heavy chain	CYBB	28.6553	28.8794	28.9659	29.1985	28.7819	29.2275	25.1485	25.2989	25.1479	27.4379	26.2998	26.6984	28.6972	27.1248	27.5886	26.302	27.0835	25.882
O15305	Phosphomannomutase 2	PMM2	23.6146	NaN	24.4873	24.2524	24.3762	23.7509	25.1537	24.6113	24.2906	24.531	24.225	24.217	NaN	23.8871	23.9305	24.1917	24.0251	24.2674
P07814	Bifunctional glutamate/proline--tRNA ligase	EPRS	23.0166	23.5861	23.1954	24.0074	23.1289	23.7206	25.1592	25.0618	25.0735	26.0879	25.6881	25.8778	22.5772	24.5294	22.9559	25.3675	25.7261	24.9737
Q15459	Splicing factor 3A subunit 1	SF3A1	NaN	25.0135	23.8243	NaN	NaN	23.3511	25.1622	25.1197	24.759	24.8457	24.7851	24.7938	23.8319	24.0499	26.7376	25.6811	25.1291	24.8226
Q13630	GDP-L-fucose synthase	TSTA3	23.7864	24.6998	24.1956	25.1551	25.3042	24.9651	25.1622	25.5544	26.0923	23.6409	24.3894	24.532	24.121	24.3625	24.1598	25.1897	25.2596	26.0075
H3BQZ7	Heterogeneous nuclear ribonucleoprotein U-like protein 2	HNRNPUL2-BSCL2	25.8615	26.4998	25.0081	24.6885	24.0436	25.7648	25.1627	25.2623	25.9787	25.9643	25.6998	25.5784	24.5657	24.8268	23.9206	25.4777	25.5411	24.4945
F8VPF7	Voltage-gated hydrogen channel 1	HVCN1	26.2788	26.2889	26.0182	26.6116	25.4576	27.3695	25.165	25.5316	26.2313	27.3572	25.6526	26.2361	26.2332	24.6349	23.7918	25.5313	27.0233	26.336
Q02809	Procollagen-lysine,2-oxoglutarate 5-dioxygenase 1	PLOD1	25.0666	24.8527	25.0387	24.252	NaN	25.4077	25.168	25.69	24.4551	24.4969	26.0324	24.9361	24.8394	25.6663	26.4637	25.5155	25.1109	23.7982
F8W7C6	ribosomal protein L10(RPL10)	RPL10	24.7935	25.9153	25.0136	24.7468	24.5699	NaN	25.17	24.8431	25.5144	25.373	25.9979	26.0828	24.4911	24.6903	NaN	25.073	25.2472	25.3606
A0A087WUB1	coiled-coil domain containing 129(CCDC129)	CCDC129	NaN	NaN	NaN	NaN	NaN	NaN	25.1718	NaN	NaN	NaN	23.5923	NaN	NaN	NaN	NaN	NaN	NaN	23.3475
H0YMA0	U2 small nuclear ribonucleoprotein A	SNRPA1	23.6281	25.3844	23.7772	23.3964	24.6744	23.944	25.1748	25.3363	25.7325	25.0422	26.3638	24.6244	23.4732	23.2973	23.0326	24.2726	24.2409	25.48
Q9UGP8	Translocation protein SEC63 homolog	SEC63	NaN	NaN	NaN	NaN	NaN	NaN	25.175	25.0579	25.7945	NaN	25.5191	NaN	NaN	NaN	NaN	25.1125	24.8169	NaN
P30084	Enoyl-CoA hydratase, mitochondrial	ECHS1	24.6334	25.6738	24.1569	24.0519	NaN	NaN	25.1946	25.5316	25.835	25.4077	25.2298	23.6894	24.4985	25.1213	24.4387	25.2429	26.2437	26.2345
D6R9P3	Heterogeneous nuclear ribonucleoprotein A/B	HNRNPAB	24.9949	25.0845	NaN	24.89	23.8215	24.1892	25.1956	25.6879	25.476	25.5245	25.7199	25.7361	NaN	24.6855	NaN	25.4667	25.2669	25.5789
Q9UBG0	C-type mannose receptor 2	MRC2	NaN	NaN	NaN	NaN	NaN	NaN	25.2045	25.1399	24.8906	25.0748	25.4416	26.2566	NaN	23.9246	21.4464	24.6078	24.7876	23.4891
A0A0U1RRH1	Ryanodine receptor 3	RYR3	25.0977	23.8067	25.0068	NaN	NaN	25.8728	25.208	24.2009	NaN	24.5762	24.5647	NaN	25.0698	24.1605	28.33	NaN	24.179	NaN
Q14520-2	Hyaluronan-binding protein 2	HABP2	27.1214	25.3155	24.5714	25.7375	26.3226	25.9831	25.2128	26.2193	25.2337	25.4236	25.471	24.6294	26.6034	24.9715	25.9874	26.137	26.6798	25.4172
Q9P0L0	Vesicle-associated membrane protein-associated protein A	VAPA	NaN	NaN	20.7797	25.7958	24.5418	24.1797	25.2161	26.652	25.2867	26.0024	26.4105	25.3729	23.0135	24.6975	NaN	25.2495	26.6005	24.9976
H3BPE7	RNA-binding protein FUS	FUS	NaN	23.1109	23.1965	23.9143	NaN	NaN	25.2186	25.5409	25.658	25.2815	25.0658	25.0664	NaN	24.1131	NaN	25.6777	25.8313	26.055
C9JIZ6	Prosaposin	PSAP	23.0315	25.4704	23.7594	23.0455	23.7237	22.7168	25.2262	27.2878	26.421	26.2852	24.1975	24.7722	21.6756	23.9104	22.7441	25.6086	27.5403	24.0609
Q09028-3	Histone-binding protein RBBP4	RBBP4	25.7728	25.2145	25.3897	25.1145	25.1431	26.2717	25.2312	26.4035	27.0181	25.7905	25.9891	26.5481	26.1504	24.6588	24.552	25.4555	25.4653	26.9768
P13674	Prolyl 4-hydroxylase subunit alpha-1	P4HA1	24.6127	25.2143	24.4876	NaN	24.1993	NaN	25.2326	24.7117	24.3665	24.1765	24.5695	24.499	24.5388	25.1018	23.9376	25.3769	25.2494	NaN
P49720	Proteasome subunit beta type-3	PSMB3	21.5386	NaN	23.1131	24.4414	24.6154	NaN	25.2391	25.3107	25.2169	26.2423	25.552	25.4507	23.6177	24.2649	23.8443	25.1284	25.9849	25.6577
A0A0B4J1Y9	immunoglobulin heavy variable 3-72(IGHV3-72)	IGHV3-72	25.7435	25.0304	27.7215	24.0315	26.796	24.2761	25.2459	NaN	25.9329	24.4239	24.5208	NaN	26.2796	25.8641	26.4401	25.5562	24.6146	25.2593
K7EJC1	26S proteasome non-ATPase regulatory subunit 8	PSMD8	25.7452	25.9539	25.2947	25.4208	25.145	25.8355	25.2463	25.062	24.988	25.5674	25.3211	25.6408	25.238	25.3405	25.8934	25.6461	25.491	NaN
P62993	Growth factor receptor-bound protein 2	GRB2	24.7393	25.1538	24.5241	25.3281	25.4928	25.2706	25.2467	26.4885	26.0764	26.1668	26.539	25.4432	24.7823	24.9989	24.2998	26.2164	26.0712	26.2255
Q14254	Flotillin-2	FLOT2	28.433	28.2824	28.0528	27.8506	28.033	28.1558	25.2476	24.1374	24.6398	25.167	24.0266	23.9885	28.0752	25.7995	26.602	25.3467	24.4395	25.6414
Q96CT7	Coiled-coil domain-containing protein 124	CCDC124	22.2617	NaN	NaN	23.5092	NaN	NaN	25.2479	25.1155	24.5249	25.1496	25.0662	24.4094	NaN	23.8318	NaN	24.9707	24.3966	23.9056
A0A0J9YY99	Ig heavy chain V-III region CAM	IGHV3-23	26.852	26.4551	27.4377	NaN	27.3253	25.4995	25.2504	24.8623	25.8286	23.5476	24.1319	24.8707	27.721	25.7992	27.1883	26.6955	24.4083	24.2933
P01594	Immunoglobulin kappa variable 1-33	IGKV1-33	26.2119	25.5036	27.2975	25.5575	27.5208	25.4769	25.2588	24.7645	25.7925	24.7774	25.1458	24.9727	26.7997	25.4124	24.4844	25.4879	23.7238	25.3425
P49961-3	Ectonucleoside triphosphate diphosphohydrolase 1	ENTPD1	23.9549	22.2648	NaN	24.1112	23.0646	23.8618	25.2599	23.8809	23.4458	24.5893	24.5192	23.8106	NaN	NaN	NaN	NaN	23.6356	NaN
P13284	Gamma-interferon-inducible lysosomal thiol reductase	IFI30	23.2245	23.9393	23.8957	24.9222	24.7331	24.0692	25.2698	25.2301	23.5188	25.6489	26.6555	25.6602	25.0648	23.7562	24.2002	21.5489	24.0109	24.2534
D6RCD0	Estradiol 17-beta-dehydrogenase 11	HSD17B11	26.3234	26.2125	25.374	25.2987	24.8979	25.4347	25.2698	23.8072	24.732	25.3432	24.941	24.6477	25.7911	24.4514	24.5966	24.8127	24.3871	24.9188
Q04917	14-3-3 protein eta	YWHAH	27.3173	26.5433	27.0083	27.8272	27.5291	26.4848	25.2714	27.0989	26.9646	27.0689	27.1061	27.0687	26.7766	26.5861	27.6362	26.9147	26.5978	26.4582
P45974-2	Ubiquitin carboxyl-terminal hydrolase 5	USP5	24.517	25.0364	25.2531	25.6077	24.5085	24.7806	25.2738	25.0897	25.4169	26.6162	25.9842	26.4316	24.0874	24.6978	24.1357	25.5094	25.7113	24.815
Q15404-2	Ras suppressor protein 1	RSU1	22.8992	24.9167	NaN	NaN	23.7102	22.4992	25.2752	26.1816	24.9169	24.4334	24.7545	24.6039	24.7759	23.2893	25.7437	24.6522	25.5582	25.8333
A0A0R4J2E8	Matrin-3	MATR3	25.1227	25.3016	24.8505	23.8623	21.16	22.5714	25.2776	26.6414	25.9655	26.8249	26.3696	26.3092	23.8487	24.4129	20.2856	26.3194	26.8854	26.0724
P60228	Eukaryotic translation initiation factor 3 subunit E	EIF3E	24.9245	25.3155	24.6504	24.3204	24.5207	24.0712	25.2819	24.5827	24.3046	25.3875	25.0264	25.1331	24.5634	24.6598	24.6384	25.4062	25.2345	24.8166
F8VW96	Cysteine and glycine-rich protein 2	CSRP2	NaN	NaN	NaN	NaN	NaN	NaN	25.2887	24.3097	23.6872	23.1267	23.709	NaN	NaN	NaN	NaN	23.9423	NaN	24.2553
Q969V3-2	Nicalin	NCLN	25.0567	24.9855	25.2867	24.4723	24.5517	24.1393	25.2906	24.5123	25.0918	23.8644	24.792	23.7391	25.1877	23.9973	NaN	25.186	24.6256	24.019
Q96C23	Aldose 1-epimerase	GALM	22.9254	25.2249	NaN	24.387	21.0268	23.8046	25.2907	25.0274	25.4247	25.3856	24.1902	NaN	NaN	25.6859	29.5763	25.7208	26.1889	25.7014
Q92743	Serine protease HTRA1	HTRA1	23.2814	23.3403	24.9447	NaN	24.9137	24.1638	25.2909	25.6508	25.7763	22.1996	26.1636	26.5719	24.5681	30.8522	25.9898	26.3496	25.1897	26.9814
Q9Y305-2	Acyl-coenzyme A thioesterase 9, mitochondrial	ACOT9	25.0088	25.599	25.496	25.1739	24.6211	25.0485	25.2911	25.6847	24.1771	25.9034	26.135	26.2502	25.2055	24.8336	NaN	25.2051	25.4769	25.005
P11279	Lysosome-associated membrane glycoprotein 1	LAMP1	25.7886	26.283	26.6736	26.7842	25.6842	26.5126	25.2925	24.2067	25.2909	26.6607	26.1169	26.0988	25.7084	25.5913	24.728	26.2544	25.8479	25.77
H0Y4X3	RNA-binding protein 39	RBM39	24.9886	24.8507	24.5086	25.696	24.0606	25.5843	25.2975	25.1254	25.2463	25.8042	25.7607	25.9648	24.8797	24.1867	NaN	25.1172	25.6209	24.7443
A0A087X2D0	Serine/arginine-rich splicing factor 3	SRSF3	24.2676	25.0104	24.8374	26.9404	25.3631	26.7839	25.2982	26.0367	26.6013	27.3878	26.9985	26.9199	24.4558	25.7466	NaN	26.723	25.6595	26.5881
Q9BS40	Latexin	LXN	NaN	NaN	NaN	NaN	NaN	NaN	25.2989	26.9041	26.4509	NaN	24.1651	NaN	NaN	24.3956	23.9725	25.2389	24.9327	25.3567
P09917	Arachidonate 5-lipoxygenase	ALOX5	28.5073	27.7987	27.7422	28.2984	28.3027	28.0591	25.3034	24.739	24.4581	NaN	26.4569	25.954	28.0241	26.2869	25.7101	26.4506	26.2815	23.9015
A0A075B730	epiplakin 1(EPPK1)	EPPK1	24.1707	NaN	24.3852	25.1684	NaN	25.7054	25.3098	23.7504	26.6528	27.7679	24.5032	25.1344	24.0379	23.4296	24.4028	NaN	26.2815	26.3184
P38919	Eukaryotic initiation factor 4A-III	EIF4A3	26.2778	27.0673	26.6029	25.9045	25.0582	25.7712	25.3112	25.353	26.6734	27.0349	26.2067	26.4793	25.7745	25.983	24.4118	25.0142	26.7438	25.885
F5GZZ9	Scavenger receptor cysteine-rich type 1 protein M130	CD163	24.5479	23.1527	23.6588	NaN	25.9337	NaN	25.3134	26.575	25.6638	25.2117	24.9752	24.9246	25.2073	23.9194	NaN	26.4028	24.7772	23.5008
Q13492-3	Phosphatidylinositol-binding clathrin assembly protein	PICALM	24.7631	25.1462	24.0032	24.0946	24.1507	23.2595	25.3189	26.2066	25.2137	25.3765	25.9943	25.6661	23.7994	23.7883	24.0332	25.4425	25.8376	24.3215
Q01469	Fatty acid-binding protein, epidermal	FABP5	NaN	NaN	23.7649	24.5783	NaN	NaN	25.3193	25.3359	25.8281	26.7929	25.4553	25.9641	NaN	24.5424	NaN	25.3151	25.3421	25.8945
Q9HAV7	GrpE protein homolog 1, mitochondrial	GRPEL1	22.0762	21.7509	21.9605	21.9261	NaN	NaN	25.3199	25.2583	22.6399	24.3557	24.1319	24.4571	NaN	22.4917	22.9054	24.6022	24.9833	NaN
Q9UL25	Ras-related protein Rab-21	RAB21	26.7456	26.5878	27.1112	27.3628	26.4018	27.0841	25.321	24.8933	25.6982	25.3399	24.8912	25.4119	26.1987	25.4754	26.1885	24.9063	25.662	25.2091
P55884	Eukaryotic translation initiation factor 3 subunit B	EIF3B	24.959	24.7049	25.0501	NaN	25.7403	25.0864	25.3223	25.0388	25.5075	25.6058	25.4424	25.6806	24.7971	25.276	25.9308	25.2707	25.4937	25.9986
Q5T8U5	Surfeit locus protein 4	SURF4	25.3286	25.7042	24.0571	22.3167	23.2809	23.9736	25.3239	25.5414	25.2279	24.8977	25.0148	24.5959	25.6433	24.061	23.2475	25.8848	25.2787	25.0377
H0YN26	Acidic leucine-rich nuclear phosphoprotein 32 family member A	ANP32A	NaN	23.3738	NaN	NaN	NaN	23.9139	25.3243	25.6759	24.6867	24.7993	NaN	NaN	NaN	NaN	NaN	23.8489	25.338	24.6814
A0A0G2JHC2	Phostensin	PPP1R18	21.3974	NaN	22.2153	24.0971	NaN	22.7466	25.3267	25.4996	25.6697	26.1005	25.9822	26.2656	NaN	23.4247	NaN	25.6762	25.9079	24.6426
Q96C86	m7GpppX diphosphatase	DCPS	25.2074	25.1008	25.3554	NaN	NaN	NaN	25.328	25.5348	25.9464	25.0029	25.0118	24.8056	24.5634	24.0469	24.9313	25.1552	24.977	24.7451
Q9Y5M8	Signal recognition particle receptor subunit beta	SRPRB	24.8211	24.4751	23.5685	24.8094	NaN	NaN	25.3374	25.5333	25.5078	24.9601	25.823	NaN	24.2558	24.1853	NaN	25.0741	24.6647	24.3731
P55058	Phospholipid transfer protein	PLTP	28.6053	27.0811	29.2403	25.4788	29.4868	27.1045	25.338	24.7353	24.4389	23.0254	22.1793	19.6234	28.7588	28.9408	33.0912	24.781	22.7365	24.4553
C9JD84	Latent-transforming growth factor beta-binding protein 1	LTBP1	NaN	22.2398	23.5484	NaN	NaN	NaN	25.3394	26.2703	25.2876	NaN	25.0961	NaN	NaN	25.4442	NaN	24.8784	25.2448	24.4799
Q7Z406	Myosin-14	MYH14	26.303	26.6713	25.4546	25.7119	23.3415	27.4494	25.3401	26.2998	26.0079	28.2179	27.3846	27.4775	26.6364	23.4353	26.4469	24.7635	25.35	26.5818
Q8IZ83-3	Aldehyde dehydrogenase family 16 member A1	ALDH16A1	26.2021	25.7597	25.5846	23.6096	26.4059	24.3995	25.3413	25.1397	25.2086	23.9291	25.2686	25.0005	25.3455	24.9101	25.2695	25.0626	25.3093	25.5133
Q8WXF1	Paraspeckle component 1	PSPC1	25.4445	26.1282	23.2909	25.7677	NaN	NaN	25.3473	24.5713	25.2273	26.0738	26.1956	25.844	25.0572	NaN	NaN	24.9508	25.3631	25.0241
J3QLN9	Cyclin-D-binding Myb-like transcription factor 1	DMTF1	23.3819	22.1396	23.0153	21.0332	24.5718	NaN	25.3492	25.5441	24.9142	24.1964	25.2697	25.1144	24.1167	23.6175	22.8688	25.8303	24.3081	24.023
O00303	Eukaryotic translation initiation factor 3 subunit F	EIF3F	25.5691	25.4342	25.1991	24.7097	24.6952	24.8641	25.3508	25.0058	25.2377	26.6742	25.9086	26.2365	24.7509	24.8442	25.0912	25.175	25.3571	25.4836
Q8NCW0-5	Kremen protein 2	KREMEN2	23.469	NaN	NaN	21.3753	23.6632	NaN	25.3523	23.6509	24.4779	26.6674	27.2447	27.7981	25.1502	26.2531	NaN	NaN	25.5051	22.9263
C9JFR7	Cytochrome c	CYCS	NaN	20.4966	21.9255	22.7867	22.1252	NaN	25.3526	25.2326	25.1353	25.2078	25.7097	24.0198	NaN	24.4917	23.0909	26.1377	25.8658	25.6343
P41226	Ubiquitin-like modifier-activating enzyme 7	UBA7	25.7418	25.6024	25.6813	25.5313	25.1832	25.4059	25.3538	24.5116	25.1013	26.0271	25.5516	26.1002	25.8776	25.5894	26.0573	25.6626	25.6507	25.5256
F1T0B3	ATP-dependent RNA helicase DDX1	DDX1	25.2967	24.8433	24.7066	23.6905	25.4496	24.6184	25.3559	25.3036	25.6794	25.4158	24.9199	24.4401	24.9727	NaN	NaN	25.201	25.16	25.9691
E5RIW3	Tubulin-specific chaperone A	TBCA	23.8385	NaN	24.1356	NaN	NaN	NaN	25.3599	25.5122	26.2121	24.8824	24.578	24.3968	NaN	26.1992	NaN	26.0991	25.8097	26.1551
A0A087WUK2	Heterogeneous nuclear ribonucleoprotein D-like	HNRNPDL	NaN	25.0493	NaN	NaN	NaN	25.0453	25.3647	25.6047	25.3523	24.9339	25.3556	24.8941	23.6248	24.4876	24.0014	24.7977	24.7684	25.6652
F2Z2Y8	Toll-interacting protein	TOLLIP	25.5544	25.3907	25.652	25.749	25.6985	26.1646	25.3686	25.0646	24.4507	25.9859	25.2625	25.3542	25.8259	26.6705	25.6198	25.1155	25.4361	26.0181
P08237	ATP-dependent 6-phosphofructokinase, muscle type	PFKM	NaN	26.71	27.124	NaN	25.6274	25.5591	25.3723	25.6998	25.6628	25.2835	25.5266	NaN	25.1652	NaN	27.4079	25.8372	26.0831	NaN
Q9UH99-3	SUN domain-containing protein 2	SUN2	26.5037	27.4258	27.3231	25.9077	25.2871	25.3463	25.3724	25.948	26.0268	25.1158	25.5148	25.5151	26.8472	25.3164	24.2032	25.5572	26.1033	26.1441
P50402	Emerin	EMD	23.4697	21.3608	22.4585	22.6182	22.8398	23.3206	25.3735	24.8005	24.691	23.3635	24.5944	NaN	NaN	23.4035	23.1999	23.1237	24.7627	23.9333
D3DSM0	Integrin beta	ITGB2	28.6427	28.6756	27.7035	29.5777	28.2276	28.6479	25.3763	25.5576	25.4594	26.6913	26.13	26.3889	27.7649	26.821	26.0117	26.7832	26.9275	25.4204
P22102	Trifunctional purine biosynthetic protein adenosine-3	GART	26.3629	26.798	26.0327	25.2674	25.3885	26.015	25.3764	25.3198	25.2515	25.592	25.3564	24.668	26.2983	25.2061	27.1049	25.4029	25.49	24.2613
O43143	Pre-mRNA-splicing factor ATP-dependent RNA helicase DHX15	DHX15	26.0116	25.7231	26.058	26.1468	26.1604	26.8547	25.3781	24.4269	23.4124	26.6516	26.2773	26.6457	26.0217	25.1528	25.1046	24.5544	25.4735	24.3645
P30085	UMP-CMP kinase	CMPK1	25.0319	26.1179	24.5631	24.4865	24.8894	24.8579	25.3789	26.008	25.5236	24.7594	25.4401	24.6663	24.4738	24.692	24.9459	25.4364	25.8998	25.7
Q15118	[Pyruvate dehydrogenase (acetyl-transferring)] kinase isozyme 1, mitochondrial	PDK1	NaN	22.216	NaN	NaN	NaN	NaN	25.38	23.7923	24.739	24.428	24.4679	23.1427	NaN	NaN	22.8475	24.4493	23.1085	NaN
O15195-2	Villin-like protein	VILL	25.2948	NaN	24.574	NaN	NaN	NaN	25.3818	NaN	23.6531	23.2724	23.0009	24.3726	24.8254	26.0086	23.8752	NaN	NaN	24.0173
G5E9W9	GTPase IMAP family member 4	GIMAP4	25.957	26.5873	25.3856	24.7726	24.7906	24.9233	25.3824	26.9082	25.7979	26.7087	26.023	26.3868	24.9943	25.8047	26.4705	27.1299	27.3206	26.4857
Q10567-4	AP-1 complex subunit beta-1	AP1B1	25.2858	25.9779	25.5865	24.9661	25.3425	24.3473	25.3826	25.077	25.3118	26.7089	26.1069	26.6141	25.1015	25.3703	26.1517	25.476	26.2154	25.3745
P28070	Proteasome subunit beta type-4	PSMB4	NaN	23.7669	24.2638	24.2243	NaN	NaN	25.3857	26.5075	25.31	25.5775	25.0327	24.3969	24.0266	24.6144	NaN	25.545	26.7358	24.7975
P62081	40S ribosomal protein S7	RPS7	23.7586	24.6569	24.7778	24.8253	24.1221	24.2114	25.3892	25.0257	26.1884	27.0203	26.7443	27.2832	23.2336	24.6448	24.2663	25.1414	25.7555	25.4865
H7C2D6	Mesencephalic astrocyte-derived neurotrophic factor	MANF	NaN	NaN	NaN	NaN	23.0943	NaN	25.3913	23.9679	25.208	25.6343	25.0541	25.0244	NaN	23.3697	NaN	24.681	24.0239	23.838
A0A087WUV8	Basigin	BSG	26.5959	25.9199	26.3039	26.4701	25.931	26.312	25.3919	25.3611	24.9559	26.1877	25.9874	25.3622	26.3955	25.3575	25.1451	25.6644	25.3135	24.495
P43304-2	Glycerol-3-phosphate dehydrogenase, mitochondrial	GPD2	26.8674	27.4162	26.7383	27.0616	26.7166	27.5673	25.3947	26.1693	25.7567	27.9303	26.2475	27.1701	26.5958	26.1669	26.128	25.8226	27.2115	25.485
Q9Y3U8	60S ribosomal protein L36	RPL36	24.5149	24.8209	24.8181	24.2554	24.389	NaN	25.3981	25.2757	25.7683	25.7625	26.0313	26.3161	NaN	25.3124	24.532	24.4676	24.5126	25.2135
Q9UHG3-2	Prenylcysteine oxidase 1	PCYOX1	NaN	NaN	NaN	23.6502	NaN	NaN	25.3983	24.1716	24.2003	26.0287	24.8204	26.1252	24.3383	24.745	NaN	23.8049	24.3777	25.4896
Q5T6H7	Xaa-Pro aminopeptidase 1	XPNPEP1	26.112	26.7975	26.5668	25.5512	26.4296	25.6168	25.4053	25.682	24.1612	24.7308	24.6051	24.8155	25.614	26.7609	27.7801	25.3825	26.0966	24.7338
A0A0A0MS15	immunoglobulin heavy variable 3-49(IGHV3-49)	IGHV3-49	26.6695	25.6409	27.4175	25.5735	25.6642	25.4972	25.411	24.1247	26.0408	24.7992	24.0657	25.1888	27.4181	26.0527	26.5241	25.9727	23.8897	25.6254
O75368	SH3 domain-binding glutamic acid-rich-like protein	SH3BGRL	NaN	23.5367	NaN	NaN	NaN	24.3591	25.4119	25.8805	25.3294	25.8181	25.399	24.869	NaN	24.164	NaN	25.5386	25.6026	25.6098
P62191-2	26S protease regulatory subunit 4	PSMC1	24.6957	24.6998	24.4094	24.685	NaN	25.3165	25.4203	25.6059	25.4391	26.0744	25.661	25.6786	24.6729	24.1982	NaN	25.3472	25.4103	25.2692
Q7Z4W1	L-xylulose reductase	DCXR	25.4142	25.6367	25.1268	25.5941	25.7958	25.8042	25.4203	24.6905	24.775	26.7596	25.6221	26.3467	24.9221	24.7732	27.5463	25.296	24.4593	25.4201
Q9H3P7	Golgi resident protein GCP60	ACBD3	24.0382	23.8504	NaN	NaN	NaN	NaN	25.4311	24.9194	25.3735	26.0728	26.2501	25.3781	24.6025	24.6171	NaN	25.4937	25.1819	24.9636
J3QRN2	Beta-2-glycoprotein 1	APOH	27.1886	27.9655	28.2047	26.5978	26.1122	26.2397	25.4332	25.3843	25.661	25.4352	NaN	25.9403	27.4079	27.5112	27.5387	25.5188	25.7132	25.2594
A0A0C4DH36	immunoglobulin heavy variable 3-38 (non-functional)(IGHV3-38)	IGHV3-38	25.1969	23.4391	26.4838	23.1374	24.4606	NaN	25.4343	23.3477	23.2595	22.9482	22.2012	NaN	24.9981	NaN	24.4818	NaN	23.1623	NaN
C9JL30	Sulfatase-modifying factor 2	SUMF2	NaN	24.9568	24.7897	24.3914	NaN	24.9362	25.4373	25.4808	25.3695	27.0165	25.7649	26.9242	NaN	24.4408	24.5784	25.3815	26.1366	25.7798
K7ERI9	Apolipoprotein C-I	APOC1	26.6378	26.8421	25.7166	NaN	NaN	NaN	25.4393	24.8644	24.4217	NaN	NaN	NaN	26.1397	27.5518	29.0341	24.3845	24.2005	25.0283
E7ERK3	Voltage-dependent calcium channel subunit alpha-2/delta-1	CACNA2D1	NaN	NaN	NaN	NaN	NaN	NaN	25.4476	25.3564	25.1176	23.5884	NaN	25.1411	24.1195	NaN	24.37	26.77	24.721	25.5537
K7EL99	Tubulin-folding cofactor B	TBCB	24.3162	23.9669	NaN	23.9213	23.8775	NaN	25.4503	25.561	24.7907	NaN	NaN	NaN	24.3647	24.6675	25.9886	25.1623	25.555	24.6512
C9JJ34	Ran-specific GTPase-activating protein	RANBP1	23.9786	24.7292	24.1477	NaN	NaN	NaN	25.4514	25.1438	25.5372	24.7074	24.8366	24.8023	23.5081	23.6081	NaN	25.577	25.1804	25.4628
V9GYZ1	Integrin beta	ITGB5	28.723	28.648	28.844	28.7202	28.3753	28.8244	25.4569	25.0885	24.9552	26.9717	26.074	26.1438	27.9404	26.7471	26.3244	26.1966	26.5394	25.1971
P54136	Arginine--tRNA ligase, cytoplasmic	RARS	25.9898	26.4159	25.8136	25.6632	25.4864	25.0446	25.4574	25.0918	25.3031	26.0311	25.4539	26.4028	26.3051	25.5194	25.6719	25.2195	25.6087	25.6451
Q96RF0-3	Sorting nexin-18	SNX18	24.4917	22.1576	22.5988	24.7833	23.0436	24.295	25.4586	25.6092	25.5572	25.7748	25.2885	25.9676	NaN	23.8751	24.5861	24.8598	25.731	25.2238
P08559-3	Pyruvate dehydrogenase E1 component subunit alpha, somatic form, mitochondrial	PDHA1	25.399	24.7643	24.8534	25.5273	24.9038	25.0412	25.4623	25.1865	25.7953	26.3666	25.9879	26.0457	24.9775	24.4378	24.204	24.8001	25.2326	24.973
E9PMC9	Protein EMSY	C11orf30	24.7928	23.6417	24.4984	22.8119	26.8765	25.0211	25.4627	NaN	24.2523	26.2289	25.5797	26.3987	24.9291	27.221	25.1514	26.1012	26.1097	24.5249
J3KR24	Isoleucine--tRNA ligase, cytoplasmic	IARS	25.6366	26.0717	25.3287	25.4934	25.6558	24.8137	25.4629	25.066	25.4219	26.0761	26.1044	26.1746	25.4657	25.1479	25.589	25.4697	24.9595	24.2748
M0QXF7	Myeloid-derived growth factor	MYDGF	23.8759	NaN	23.164	NaN	24.5298	NaN	25.4754	24.8144	25.384	24.7404	24.6113	24.3735	23.3574	24.5591	NaN	25.4299	24.06	24.3747
Q13576	Ras GTPase-activating-like protein IQGAP2	IQGAP2	26.3666	26.627	26.113	26.683	25.7197	26.1148	25.4767	26.1841	25.3776	26.799	26.1147	26.7469	26.4378	25.707	25.2561	25.8606	26.7099	25.3938
P62195-2	26S protease regulatory subunit 8	PSMC5	26.1989	25.6848	25.1676	25.4908	24.8236	25.5398	25.4804	25.4001	26.0756	26.5686	26.0723	26.0711	25.7917	25.4541	25.0895	25.5875	25.9015	25.993
P07451	Carbonic anhydrase 3	CA3	23.4067	24.075	22.7496	22.8538	NaN	NaN	25.4889	NaN	NaN	24.2103	NaN	22.4533	NaN	26.3873	NaN	25.871	23.5898	28.0746
Q8WUK0-2	Phosphatidylglycerophosphatase and protein-tyrosine phosphatase 1	PTPMT1	25.224	NaN	NaN	24.495	NaN	24.6137	25.4902	25.5	25.037	26.6822	25.5492	NaN	26.3833	25.3499	25.4526	25.3331	26.5099	25.0205
P51991-2	Heterogeneous nuclear ribonucleoprotein A3	HNRNPA3	24.0965	24.3373	23.3235	23.3847	23.088	NaN	25.4923	25.207	25.0968	24.3115	24.6007	24.4044	24.3151	23.9361	22.5356	25.3363	25.133	24.9548
A0A0A0MRF9	Phosphoinositide phospholipase C	PLCG2	25.6972	25.3198	25.8341	26.475	24.8094	25.5879	25.5013	24.1166	25.1705	24.9174	25.2447	24.822	25.1577	24.6189	24.7404	24.9515	23.9199	23.8256
Q14344	Guanine nucleotide-binding protein subunit alpha-13	GNA13	26.9456	27.3405	26.8484	25.7033	25.2996	26.7627	25.5036	25.9792	26.6403	26.5103	26.1761	26.4896	27.4655	26.2324	25.5452	26.0049	26.5095	26.8601
E9PK54	heat shock protein family A (Hsp70) member 8(HSPA8)	HSPA8	23.4368	NaN	NaN	23.9331	23.8058	23.8831	25.5125	23.4726	23.647	23.8992	23.9792	23.6579	NaN	23.1868	23.5458	23.5007	23.7839	NaN
P31942-4	Heterogeneous nuclear ribonucleoprotein H3	HNRNPH3	23.6477	23.901	NaN	24.7326	23.8879	24.583	25.5126	26.0406	25.9666	26.3542	26.2206	26.1728	23.5692	24.8723	NaN	25.6329	26.1336	25.7484
J3KTA4	Probable ATP-dependent RNA helicase DDX5	DDX5	24.4502	25.8863	24.6136	NaN	24.5624	NaN	25.5172	26.1654	26.5669	25.133	26.0196	25.1434	25.0382	24.5171	NaN	25.5941	26.1339	26.251
A0A1W2PQS1	26S protease regulatory subunit 7	PSMC2	25.3014	26.0467	25.6658	25.4376	25.5177	25.539	25.5203	25.5626	25.6539	26.0096	25.5343	26.5488	25.1871	25.1473	25.5052	25.4365	25.8801	25.4037
Q9Y2W1	Thyroid hormone receptor-associated protein 3	THRAP3	22.8584	NaN	23.627	23.2075	NaN	21.4774	25.5214	24.7115	24.8008	24.15	24.4674	24.7736	23.2909	24.238	28.5814	25.7969	25.6029	24.6288
P11177-2	Pyruvate dehydrogenase E1 component subunit beta, mitochondrial	PDHB	24.5997	25.3436	24.9311	24.5161	24.1896	24.6516	25.5233	25.5259	26.1402	26.047	25.8942	26.0653	24.6494	24.6888	NaN	25.2292	25.8727	25.6637
C9J0K6	Sorcin	SRI	25.141	24.3695	25.4065	25.6535	24.6691	25.4103	25.5267	25.62	25.47	25.2043	24.7176	25.0362	25.2053	24.0891	23.5142	25.417	25.4325	25.4258
E7EPM6	Long-chain-fatty-acid--CoA ligase 1	ACSL1	29.2254	29.4063	29.2539	28.2485	28.1613	29.0168	25.5273	26.1713	26.0811	27.6653	27.2318	28.0623	28.6897	28.2592	29.2635	26.5552	27.6435	26.5851
P08754	Guanine nucleotide-binding protein G(k) subunit alpha	GNAI3	26.099	26.7167	25.8961	26.1301	24.7796	25.1413	25.5324	25.4693	25.3898	24.6307	24.7078	24.2787	26.2342	24.846	24.5423	25.167	25.5968	26.0054
A0A1B0GVU9	Glutamine--tRNA ligase	QARS	26.1934	26.4702	26.1667	25.9433	26.0705	25.8329	25.534	25.6508	26.2505	26.2938	26.2835	26.2479	26.0564	25.7873	26.6733	25.7029	25.9745	26.5046
Q16531	DNA damage-binding protein 1	DDB1	24.5206	23.9616	23.4166	23.3473	23.614	NaN	25.5351	25.2862	25.221	25.0235	24.5642	25.5236	23.8327	24.0982	24.1556	25.359	26.1601	25.7463
O75531	Barrier-to-autointegration factor	BANF1	NaN	NaN	NaN	22.2433	NaN	NaN	25.54	25.5188	25.5797	23.7603	25.8626	23.6009	NaN	23.2634	NaN	26.111	25.9129	25.617
P27487	Dipeptidyl peptidase 4	DPP4	23.9792	23.4994	24.46	23.5987	24.3883	23.5691	25.5418	23.3711	23.5256	24.6353	24.5896	23.8878	23.7017	24.8338	23.7184	24.059	23.6775	NaN
A0A1W2PQT3	NAD-dependent malic enzyme, mitochondrial	ME2	26.4035	26.6455	26.1621	26.028	25.8773	26.2169	25.5432	25.9114	25.97	25.8769	25.8704	26.1032	26.0158	25.4726	25.4783	25.7669	26.1328	25.999
Q15393	Splicing factor 3B subunit 3	SF3B3	25.0312	25.7753	24.8651	25.9018	25.3479	25.719	25.5468	25.6321	NaN	26.3039	26.4346	26.2387	24.9298	23.8491	NaN	25.4227	25.3752	26.032
E7EMB1	Switch-associated protein 70	SWAP70	22.9909	23.3028	23.7713	24.1352	24.8615	NaN	25.5534	26.0979	25.847	24.3697	24.3808	24.7109	NaN	NaN	NaN	24.9809	25.4403	24.3308
A0A140T9T7	Antigen peptide transporter 1	TAP1	26.5469	27.7684	26.6487	26.3842	25.6091	27.3579	25.5567	25.8645	24.9727	27.1191	26.0101	27.1276	26.5117	25.7215	24.6029	26.0744	26.807	25.7135
B1AKD8	Rootletin	CROCC	22.677	21.6321	21.9256	NaN	NaN	NaN	25.5582	25.4873	NaN	26.3069	25.7844	25.8525	21.896	NaN	NaN	NaN	NaN	26.2223
Q9Y394-2	Dehydrogenase/reductase SDR family member 7	DHRS7	25.7187	26.1572	25.0792	25.5594	25.7441	25.2018	25.5597	24.6018	25.3018	24.8613	25.159	24.4203	25.9029	25.0307	25.5627	25.4634	25.5319	25.6723
O75340-2	Programmed cell death protein 6	PDCD6	25.8523	26.3392	25.9259	24.7973	25.6878	25.0039	25.5685	25.5756	25.4681	25.1612	25.2299	25.0607	25.9544	26.8904	25.628	25.8363	25.8309	26.0095
Q9NRV9	Heme-binding protein 1	HEBP1	24.9288	25.1769	25.5449	NaN	25.3148	24.8864	25.5687	25.8713	26.2766	26.2837	25.9261	25.7124	24.8518	25.9098	27.359	25.2112	26.8193	25.282
O94874	E3 UFM1-protein ligase 1	UFL1	23.9505	24.9842	24.431	24.6323	24.6866	24.9244	25.5728	24.7842	25.1792	25.1303	25.2995	24.6091	24.4771	24.7211	24.7341	25.2401	24.6241	24.9673
O14980	Exportin-1	XPO1	26.0524	26.5159	25.7645	25.6087	25.7177	25.3173	25.574	24.7828	26.1797	25.4302	25.2828	25.6511	25.207	25.3915	26.5496	25.0912	25.5244	25.8866
A6PVN9	Serine/threonine-protein phosphatase 2A activator	PPP2R4	23.406	23.4012	22.5301	23.5631	24.301	22.9934	25.5774	25.3037	24.9428	25.1404	25.4781	25.034	22.6258	23.913	22.9821	24.95	24.9932	25.5802
Q13435	Splicing factor 3B subunit 2	SF3B2	NaN	22.9883	NaN	24.2703	NaN	NaN	25.5792	25.9172	25.5311	25.4893	25.2342	25.2158	24.6337	NaN	NaN	25.0838	25.7517	24.7913
G3V169	Caspase	CASP1	25.5315	26.6395	26.2544	26.107	25.3837	26.8113	25.5842	24.2875	24.8048	25.1406	25.4829	25.3334	26.0599	25.0897	25.3061	25.1441	24.735	25.2231
P62280	40S ribosomal protein S11	RPS11	25.8856	26.8457	25.4075	24.6517	23.4029	24.678	25.5881	24.897	25.6295	26.3169	26.5079	26.0135	25.6305	25.5235	26.3796	25.5139	24.9771	25.3722
Q9ULZ3-2	Apoptosis-associated speck-like protein containing a CARD	PYCARD	25.7246	25.8761	25.9757	26.0422	25.7677	25.9572	25.5936	25.8944	25.8802	26.7624	26.2441	26.4236	25.6204	25.8172	25.1048	26.4479	26.9373	25.8776
A0A0C4DH38	immunoglobulin heavy variable 5-51(IGHV5-51)	IGHV5-51	26.8076	NaN	27.3571	24.2437	25.5656	24.8542	25.6014	NaN	26.3529	24.1488	NaN	23.7337	27.197	25.5722	25.7468	26.2157	25.2909	26.131
Q9UQ35	Serine/arginine repetitive matrix protein 2	SRRM2	NaN	NaN	NaN	24.854	NaN	NaN	25.6026	25.8942	26.3398	26.3123	26.0988	26.308	NaN	NaN	NaN	25.7902	25.8629	26.0959
Q8NBJ5	Procollagen galactosyltransferase 1	COLGALT1	25.0662	24.3697	24.8095	25.2721	24.6095	25.7026	25.6051	25.2709	24.8958	26.1246	26.8147	26.9492	23.8203	25.1948	25.0716	26.6649	25.9476	24.0871
H3BNE1	Synaptosomal-associated protein	SNAP23	26.5936	25.6793	25.2264	26.0413	25.8126	25.984	25.6064	25.458	25.4726	26.1443	25.76	26.1176	26.1365	24.3784	25.5789	25.0848	26.0757	25.1029
A0A087WVC4	cAMP-dependent protein kinase catalytic subunit beta	PRKACB	25.7133	24.2599	25.2855	26.2305	24.3639	24.9018	25.6074	25.0321	25.3217	26.1515	26.1144	26.1955	25.4875	24.9508	25.7075	25.315	25.5013	25.3967
P43034	Platelet-activating factor acetylhydrolase IB subunit alpha	PAFAH1B1	24.7277	25.672	24.2515	NaN	23.7016	NaN	25.6086	25.6441	25.7402	24.1787	24.0465	NaN	24.8797	24.3494	25.8507	24.9908	25.1873	26.1718
Q93084-4	Sarcoplasmic/endoplasmic reticulum calcium ATPase 3	ATP2A3	26.8893	27.0214	26.9724	27.935	27.1175	27.8683	25.6101	25.0667	26.1271	26.2553	26.1315	25.7529	26.6512	24.8594	23.9823	25.8029	25.0135	25.782
P15144	Aminopeptidase N	ANPEP	28.201	27.0514	25.3712	26.4268	27.8824	26.7348	25.615	24.5369	NaN	25.7306	25.3377	25.6719	26.7982	24.5862	23.6708	23.8111	25.2342	NaN
Q6P2Q9	Pre-mRNA-processing-splicing factor 8	PRPF8	25.5766	26.1574	25.927	23.8792	24.0343	24.8785	25.6159	25.4098	25.8585	26.0944	26.1298	26.3728	25.2382	24.4458	23.9282	25.3827	25.7924	26.0374
D6RD69	GTP-binding protein SAR1b	SAR1B	23.9552	24.3128	24.5136	24.3847	25.1084	25.0039	25.616	24.4103	24.6718	25.3312	24.9332	24.8362	24.017	24.032	24.5122	25.1313	24.9182	23.8212
R4GMU1	GDH/6PGL endoplasmic bifunctional protein	H6PD	24.8621	25.9735	25.3782	26.7183	25.881	25.4522	25.6213	25.9187	25.2344	26.4263	25.8413	25.4033	25.1801	25.9591	25.3069	25.5619	26.5521	24.9928
H0Y653	Nucleolar protein 56	NOP56	24.2903	25.3001	23.4801	23.4806	23.2246	NaN	25.627	25.5626	25.924	25.3357	25.3132	24.8521	24.3116	24.1539	24.8423	25.3753	24.7652	25.0357
P11234	Ras-related protein Ral-B	RALB	25.2961	25.5668	25.6037	25.7517	25.0558	25.66	25.6297	25.0534	26.0097	25.4336	25.7034	24.7436	25.3499	25.5873	26.5321	25.3896	25.7313	27.0021
P42858	Huntingtin	HTT	25.4856	26.1548	26.1344	NaN	25.9875	26.6978	25.6311	25.4309	25.4123	27.2059	26.0842	26.1289	25.5063	25.6891	25.2342	25.8772	25.9603	25.7517
P52790	Hexokinase-3	HK3	31.1868	30.4916	31.2054	31.8664	31.3779	31.1357	25.6347	25.9123	23.5136	28.7723	28.4186	28.2332	30.7742	30.2657	31.8963	28.1864	28.7315	25.4957
G3V4P8	Glia maturation factor beta	GMFB	27.3143	26.2279	26.3652	27.1063	27.255	NaN	25.638	26.3888	25.4073	26.5073	26.268	26.047	26.6871	25.9099	27.8741	25.58	26.2473	23.8829
Q9BQE5	Apolipoprotein L2	APOL2	25.5692	26.851	25.7164	27.2918	25.0707	26.2226	25.6421	26.0971	25.2183	26.9555	26.2114	25.4335	26.3058	25.2447	25.3714	25.7225	27.0402	25.6939
O95831-3	Apoptosis-inducing factor 1, mitochondrial	AIFM1	23.5308	23.9646	23.7594	23.5546	23.7757	24.6511	25.6523	26.7106	26.5716	25.5807	26.1364	26.2621	24.123	24.4039	23.9973	25.465	26.4446	25.5005
P53396-2	ATP-citrate synthase	ACLY	27.0565	26.9768	27.2613	27.9665	27.2191	27.7633	25.6535	25.6913	25.198	27.2327	26.538	27.3598	26.5763	26.1928	26.4845	25.5485	26.0634	26.0474
H0Y8K3	Protein CDV3 homolog	CDV3	NaN	NaN	NaN	NaN	NaN	NaN	25.6542	25.8882	24.1009	NaN	22.7843	NaN	NaN	22.4376	NaN	25.4645	24.894	23.3547
A0A0A0MRJ6	Protein-L-isoaspartate O-methyltransferase	PCMT1	25.93	25.565	25.1971	26.2396	25.8791	25.6914	25.6545	25.6219	25.688	26.259	26.3011	25.9966	NaN	25.1797	26.0819	25.7149	25.7314	25.5379
M0QZR4	Rho guanine nucleotide exchange factor 1	ARHGEF1	27.5515	27.1765	27.1366	26.5099	26.0394	26.8318	25.659	25.8822	26.0134	26.8163	26.4878	26.6611	27.233	25.6189	25.855	25.8363	26.1884	25.972
P00918	Carbonic anhydrase 2	CA2	24.716	25.2726	25.4966	25.4084	25.936	25.2309	25.66	25.9327	27.408	25.3282	25.2781	NaN	24.7655	24.2827	NaN	25.4242	24.7001	27.8821
Q6UWY5	Olfactomedin-like protein 1	OLFML1	NaN	NaN	22.9958	NaN	20.8945	NaN	25.6634	23.3843	23.8607	24.3788	NaN	24.1482	NaN	26.3316	24.3859	26.158	25.5775	28.3962
Q96NH3	Protein broad-minded	TBC1D32	27.018	25.8551	26.8717	23.925	24.1951	NaN	25.6635	26.4452	NaN	NaN	24.2477	23.7422	NaN	23.6293	24.4329	25.8113	NaN	NaN
P61006	Ras-related protein Rab-8A	RAB8A	26.6	26.5073	26.5909	26.3955	26.1516	26.9504	25.6639	25.6265	24.9174	25.9349	25.461	25.9638	26.5432	26.0219	25.3717	25.6445	25.7259	24.6917
A6NHL2-2	Tubulin alpha chain-like 3	TUBAL3	24.9695	25.4605	25.0292	23.9408	24.8917	24.8911	25.6689	25.515	24.9221	25.4915	25.6115	25.6649	23.8262	24.2325	25.8401	24.4741	25.4033	24.2765
A0A0G2JKZ1	Tapasin	TAPBP	26.8007	27.634	26.9707	27.8881	26.9854	28.7867	25.6693	26.6284	25.1627	28.022	26.9803	27.8288	27.0975	26.2477	25.639	26.3536	27.5036	24.9227
C9JJT5	ATP synthase subunit f, mitochondrial	ATP5J2-PTCD1	25.7271	25.9132	25.6464	26.1397	26.0554	26.1551	25.6701	25.5731	25.678	26.5196	26.3036	26.4432	25.7572	25.2254	24.2631	25.4748	25.9862	25.8301
P20042	Eukaryotic translation initiation factor 2 subunit 2	EIF2S2	23.2048	NaN	23.4293	NaN	NaN	NaN	25.6739	25.0006	25.412	23.8738	NaN	NaN	NaN	NaN	NaN	25.7366	25.232	25.0895
J3KPD6	Non-specific protein-tyrosine kinase	HCK	27.9585	27.9125	27.7933	25.711	25.9436	25.8523	25.6788	25.429	25.169	23.8193	25.0461	NaN	27.0088	25.8273	23.1742	25.611	26.8136	25.139
P31153-2	S-adenosylmethionine synthase isoform type-2	MAT2A	24.7611	24.4942	23.2323	25.2786	25.0231	24.9009	25.6822	25.9402	25.6937	25.7683	25.5823	25.2426	NaN	24.8003	NaN	25.6282	25.9843	25.7102
P61769	Beta-2-microglobulin	B2M	27.3256	25.1186	26.6898	28.0902	30.4138	27.276	25.6843	27.5144	25.4773	27.8816	27.3783	26.8546	26.9127	26.9416	27.6597	23.6347	27.6872	24.9317
A0A1B0GUZ7	Protein EFR3 homolog A	EFR3A	23.2377	23.5434	23.1958	22.8466	26.4304	NaN	25.6849	23.8366	NaN	25.7393	24.476	24.0887	NaN	24.5783	25.5729	24.5022	24.975	NaN
J3QQN1	Proteasome subunit beta type-10	PSMB10	24.0175	24.2274	25.2037	25.6766	24.4444	25.0214	25.6861	25.7791	25.7459	27.4436	26.5305	27.1357	24.6729	25.6114	23.2967	26.3924	27.0743	25.9412
F5H2M3	Transmembrane protease serine 5	TMPRSS5	24.8382	NaN	24.8816	24.0889	25.4326	24.5014	25.6866	NaN	23.6935	24.504	24.4155	23.7833	25.2538	24.2321	25.8767	25.3961	24.2159	NaN
X5CMH5	Antigen peptide transporter 2	TAP2	27.1434	28.1003	26.2586	27.2998	26.767	28.6791	25.6888	26.7071	25.4648	27.2568	26.2392	26.3428	27.1512	26.0983	27.3187	26.8928	27.207	25.719
E9PB61	THO complex subunit 4	ALYREF	NaN	23.9734	NaN	NaN	NaN	24.6183	25.6968	26.1201	26.351	26.1459	26.2186	26.9283	NaN	24.59	NaN	26.0541	26.1831	25.646
P63000	Ras-related C3 botulinum toxin substrate 1	RAC1	26.0868	26.183	26.0315	25.9777	25.6304	26.4397	25.7027	25.7264	24.8782	24.5452	25.1635	24.5706	26.3984	26.9061	26.6415	26.3955	26.0222	25.002
Q96FJ2	Dynein light chain 2, cytoplasmic	DYNLL2	26.4341	26.9115	25.9403	24.3165	25.1823	24.2608	25.7037	26.1858	25.001	25.5584	25.0127	24.9042	26.3343	26.1843	25.3693	25.5451	25.7709	24.9355
P31150	Rab GDP dissociation inhibitor alpha	GDI1	24.5485	NaN	24.1216	24.9384	24.6474	25.0994	25.7074	25.7838	25.3113	25.3414	25.4739	NaN	24.6857	24.8335	25.2793	25.4371	25.5796	25.4943
Q9UQ80-2	Proliferation-associated protein 2G4	PA2G4	25.4144	26.0638	25.8889	25.9058	25.2634	26.1465	25.7089	26.0055	26.4442	26.2466	25.7096	25.8428	24.8469	25.5178	26.3509	25.8937	26.021	26.127
P68402	Platelet-activating factor acetylhydrolase IB subunit beta	PAFAH1B2	25.4595	26.3338	26.4244	25.9651	26.1219	25.7523	25.715	25.6515	25.9166	26.2235	25.7779	26.4555	25.1474	25.7821	26.0805	25.6512	25.7776	25.8405
P50213	Isocitrate dehydrogenase [NAD] subunit alpha, mitochondrial	IDH3A	26.059	25.9837	26.1343	25.0493	24.9313	25.0314	25.7162	24.5005	25.8298	25.7002	26.1473	25.8399	25.0282	26.0772	26.3179	25.574	25.6225	25.3902
Q00688	Peptidyl-prolyl cis-trans isomerase FKBP3	FKBP3	NaN	NaN	NaN	NaN	NaN	NaN	25.7163	25.8562	25.5926	NaN	25.402	24.7534	NaN	24.0194	24.5357	25.4439	24.8042	24.6004
H7C1D4	Translin	TSN	24.786	22.5847	24.2577	24.5281	24.3316	24.8082	25.7209	25.2696	24.8229	25.1901	24.6368	24.6976	25.1901	23.7467	25.5483	24.6214	24.992	24.307
Q14247-3	Src substrate cortactin	CTTN	NaN	23.0932	NaN	NaN	23.5584	NaN	25.7215	27.1803	25.733	NaN	24.3875	NaN	NaN	24.7928	22.2776	25.3394	26.0523	25.285
Q96CG8-3	Collagen triple helix repeat-containing protein 1	CTHRC1	25.1758	24.0597	24.391	22.5647	26.3751	23.528	25.7217	26.51	24.2383	23.829	26.2273	25.6907	24.7825	23.9732	25.4266	24.9278	23.5686	22.9915
O75323-2	Protein NipSnap homolog 2	GBAS	24.7821	25.8298	25.4438	NaN	24.4505	25.1307	25.7276	25.5315	25.7087	26.5154	25.9857	26.2426	24.5774	24.7502	24.6205	25.4974	25.7003	25.4829
K7ENX8	Cold-inducible RNA-binding protein	CIRBP	NaN	NaN	23.6112	NaN	NaN	NaN	25.7278	25.0961	25.1027	24.8489	24.9915	24.8892	NaN	23.5835	NaN	23.6393	24.0572	23.9566
Q5QPL9	RNA-binding protein Raly	RALY	25.3384	26.0035	24.9427	25.0705	24.4966	24.7597	25.7426	25.7449	26.1006	26.7429	26.2298	25.7424	25.3237	25.3953	24.2152	25.988	25.9163	26.0474
A0A0A0MT83	Isovaleryl-CoA dehydrogenase, mitochondrial	IVD	25.3109	25.3069	24.9202	NaN	NaN	NaN	25.7457	25.2198	25.4848	25.5613	25.4485	25.6255	NaN	25.2215	NaN	24.9677	25.4982	24.5865
E5RI99	60S ribosomal protein L30	RPL30	25.7424	26.4115	26.0728	25.0984	25.6606	25.1072	25.7473	25.2147	25.2195	25.6611	26.0501	25.698	25.5756	25.9629	24.3812	25.3269	25.3201	25.0631
Q9UJU6	Drebrin-like protein	DBNL	25.6086	26.47	25.9236	26.796	25.7755	26.8419	25.7477	26.7566	26.4404	26.3055	26.2063	26.4915	NaN	26.1324	NaN	26.2296	26.5779	26.5078
M0R3D6	60S ribosomal protein L18a	RPL18A	26.3366	26.6353	25.4302	25.3478	24.9805	24.6134	25.7523	25.5686	26.0468	25.5438	26.1645	25.6698	25.6294	25.301	25.9989	25.621	25.1153	25.0267
O43242	26S proteasome non-ATPase regulatory subunit 3	PSMD3	25.7526	25.9743	25.1462	24.7284	24.8685	25.1618	25.7541	25.0984	25.0692	25.5235	25.2098	25.1568	26.1549	25.8341	25.2425	25.5582	26.3384	24.5951
Q9Y230-2	RuvB-like 2	RUVBL2	26.0176	25.744	26.0299	26.33	25.3564	25.9678	25.7548	25.6514	25.6165	26.5562	26.398	26.6628	25.7828	25.2905	NaN	25.6839	25.6453	25.6484
O75533	Splicing factor 3B subunit 1	SF3B1	23.3848	25.1207	24.9156	22.6631	24.3256	NaN	25.7593	25.2863	25.2924	25.0628	25.3515	24.3657	25.0193	23.8472	NaN	25.9775	25.9382	25.7788
H7BXY5	Nexilin	NEXN	NaN	24.263	NaN	NaN	NaN	NaN	25.7618	26.083	23.8928	NaN	24.0632	22.6754	21.2993	NaN	NaN	22.3976	NaN	24.9057
C9J3L8	Translocon-associated protein subunit alpha	SSR1	24.7294	25.2825	NaN	25.184	25.1369	25.6519	25.7621	24.5437	24.852	25.7097	26.2177	26.2621	24.9261	24.6357	NaN	25.3211	24.2036	23.4733
Q14739	Lamin-B receptor	LBR	26.5966	27.2095	26.7888	27.217	25.7776	27.2487	25.7631	25.8261	25.2675	26.1217	25.675	26.2005	26.7166	25.6069	26.5059	25.7471	25.9209	26.0087
A0A0G2JMB2	Immunoglobulin heavy constant alpha 2	IGHA2	26.9308	25.6588	28.4472	25.9915	25.8235	NaN	25.7654	25.5702	26.8571	25.6644	NaN	NaN	27.2236	26.5693	26.7461	26.23	24.862	26.8664
E9PGF5	Tensin-1	TNS1	25.3374	26.4218	24.4724	24.3407	25.1546	25.2482	25.7691	26.4164	26.2027	25.8623	26.6312	25.9808	24.9316	25.3441	NaN	25.9187	26.2252	27.7762
Q1JUQ5	Peptidyl-prolyl cis-trans isomerase	FKBP12-Exip2	23.8083	23.6413	23.447	24.8207	24.4206	25.3807	25.7699	25.6279	26.4306	25.9404	25.9698	25.752	23.1108	24.557	NaN	25.278	25.3918	26.7768
A2ACR1	Proteasome subunit beta type	PSMB9	NaN	NaN	24.2263	26.4774	25.9857	25.3218	25.771	25.8429	25.2021	26.8879	26.0007	26.7859	23.6824	25.0755	24.2491	26.2894	26.8257	23.7455
H0YNX5	Signal peptidase complex catalytic subunit SEC11	SEC11A	26.3056	26.4941	25.7094	26.6799	26.4607	27.3676	25.7753	25.1871	25.3874	26.519	26.2649	26.7526	26.4184	24.5853	24.794	25.5593	25.3165	24.7408
A0A0C4DGR8	Liprin-alpha-3	PPFIA3	23.9043	NaN	25.4725	NaN	24.0785	NaN	25.7778	25.2125	26.9517	26.8702	26.926	26.298	NaN	26.2393	NaN	26.7882	26.4452	25.8973
Q4V9L6	Transmembrane protein 119	TMEM119	NaN	NaN	NaN	NaN	NaN	NaN	25.7787	24.68	25.1185	22.6307	23.2791	23.0945	NaN	NaN	NaN	NaN	25.5163	23.2041
P14927	Cytochrome b-c1 complex subunit 7	UQCRB	26.0846	26.7888	25.3815	26.2043	27.0047	26.7416	25.7793	25.5768	25.7482	26.7366	26.0821	NaN	26.2693	26.6446	26.8261	26.0533	26.175	24.9084
S4R460	immunoglobulin heavy variable 3/OR16-9 (non-functional)(IGHV3OR16-9)	IGHV3OR16-9	26.0697	25.6378	26.2799	23.6489	25.4613	NaN	25.7825	25.3292	25.7149	23.6048	NaN	NaN	26.5899	26.0297	26.1053	26.6075	25.1609	26.4752
F8W1A4	Adenylate kinase 2, mitochondrial	AK2	24.4627	NaN	NaN	25.6866	NaN	24.3389	25.7854	26.5548	26.3537	27.394	26.6422	27.1258	NaN	25.1632	NaN	25.9106	26.7045	26.15
Q8N1G4	Leucine-rich repeat-containing protein 47	LRRC47	23.0483	24.6853	23.9133	25.6824	25.2991	24.5279	25.7865	25.8746	25.9279	26.4883	26.7	26.7671	23.0514	25.37	23.6446	25.7729	25.4735	25.9221
A0A1W2PPX5	Lysosome membrane protein 2	SCARB2	24.3502	25.2049	24.5902	25.5226	24.7191	26.7146	25.7972	25.7963	25.7964	26.5448	26.1449	26.6148	25.0758	25.1084	24.9706	25.403	21.8388	25.5978
O14745	Na(+)/H(+) exchange regulatory cofactor NHE-RF1	SLC9A3R1	NaN	24.8926	NaN	25.5946	24.5012	25.4619	25.7982	26.0478	25.9372	25.7905	25.3732	25.2972	NaN	24.5628	NaN	25.6615	25.0748	26.7502
P27695	DNA-(apurinic or apyrimidinic site) lyase	APEX1	26.2395	26.6253	25.9974	24.8204	25.7663	NaN	25.7997	26.5086	26.2707	25.2124	25.1579	NaN	24.7204	25.1515	24.92	25.741	26.5125	25.843
P30153	Serine/threonine-protein phosphatase 2A 65 kDa regulatory subunit A alpha isoform	PPP2R1A	26.8544	27.6697	27.3664	27.5973	26.8523	26.5995	25.8067	26.2119	26.3967	26.0198	25.963	25.9082	26.274	26.039	27.0501	25.58	26.6857	27.2253
C9J9V0	Protein PRR14L	PRR14L	24.941	26.0943	24.345	NaN	NaN	23.957	25.8078	26.561	25.7971	NaN	NaN	NaN	25.4157	25.2887	NaN	25.7838	25.2979	24.9739
P10768	S-formylglutathione hydrolase	ESD	26.9811	27.3463	27.4084	23.9214	26.0272	24.8081	25.8087	25.9965	26.1192	25.5764	24.4227	24.2738	26.5426	26.7514	27.2471	26.494	26.8999	26.7462
Q16762	Thiosulfate sulfurtransferase	TST	NaN	24.2257	23.8241	NaN	NaN	NaN	25.81	25.9879	25.9831	26.0917	NaN	24.4396	23.0937	NaN	NaN	NaN	25.6764	24.7022
P25398	40S ribosomal protein S12	RPS12	24.6691	25.4228	25.3157	25.5198	24.5597	24.2428	25.8118	24.9097	25.2742	26.9642	26.211	27.0921	24.1078	25.5702	23.6644	25.8124	25.9889	22.0525
O00182-3	Galectin-9	LGALS9	26.4033	26.2143	25.8743	25.3297	26.4048	25.2863	25.8127	25.3401	26.3171	26.8797	27.0338	26.2095	26.2446	26.1335	25.4602	26.8924	27.1617	25.5879
Q15691	Microtubule-associated protein RP/EB family member 1	MAPRE1	24.3433	25.3167	24.7336	24.5912	24.1831	24.1608	25.8187	25.6029	24.9523	24.9966	25.9654	25.4949	25.3681	25.3169	24.8506	25.5773	25.1032	25.4779
Q96AG4	Leucine-rich repeat-containing protein 59	LRRC59	23.6693	24.6004	23.1214	23.4004	23.02	22.8422	25.8199	26.4054	26.0185	24.0746	25.9914	24.3884	23.0525	25.4154	23.5138	26.2515	25.5799	24.5861
Q14980-2	Nuclear mitotic apparatus protein 1	NUMA1	23.687	23.8278	23.8739	24.9148	NaN	25.483	25.8257	26.0916	25.7126	25.975	25.1886	25.7693	NaN	25.3425	NaN	25.56	26.8808	26.1669
Q9UBQ7	Glyoxylate reductase/hydroxypyruvate reductase	GRHPR	25.4565	26.8137	26.6446	25.6828	24.6101	25.6797	25.8329	25.926	26.0059	25.4284	25.4311	25.4572	23.5422	25.8986	25.3846	24.9732	26.3286	26.4383
C9JKI3	Caveolin	CAV1	NaN	23.6958	NaN	NaN	NaN	NaN	25.8331	26.0413	25.4097	NaN	NaN	NaN	24.564	NaN	NaN	25.7387	25.5049	25.9149
P16403	Histone H1.2	HIST1H1C	24.2989	24.6164	25.5387	28.6401	25.3472	28.5287	25.8333	25.4701	25.1033	29.3143	27.9685	25.6601	NaN	NaN	NaN	25.6191	25.5918	24.1318
A6NP24	Quinone oxidoreductase	CRYZ	23.6852	25.1452	24.9233	25.6452	NaN	NaN	25.8344	26.1725	26.2179	25.1258	26.318	24.1991	23.7798	24.6213	25.7797	26.2677	25.6644	26.4884
P09486	SPARC	SPARC	24.5772	25.3321	24.7655	26.3424	24.4827	25.5375	25.8367	26.4501	25.4934	23.8456	26.2326	26.0332	21.7109	25.3323	NaN	24.2435	25.0523	NaN
E7EPB3	60S ribosomal protein L14	RPL14	25.5364	25.7987	25.4014	25.158	25.0776	25.2656	25.8397	25.3289	26.062	26.2012	26.095	26.0341	25.5019	25.0083	25.3354	26.2262	25.4384	25.0868
P41218	Myeloid cell nuclear differentiation antigen	MNDA	30.2754	30.1977	29.2551	28.8638	27.334	29.0291	25.8456	26.2478	26.0488	26.483	26.9354	26.6521	29.1438	27.0679	28.1596	26.3586	26.3656	26.0638
H0Y7F0	Calpastatin	CAST	NaN	NaN	NaN	25.0498	NaN	NaN	25.8487	25.6414	25.5422	NaN	25.1381	NaN	NaN	25.063	NaN	25.7698	25.6106	25.8233
P01717	Ig lambda chain V-IV region Hil	IGLV3-16	26.2939	23.7208	26.1834	26.0558	27.1372	26.7802	25.8492	26.0185	24.8296	23.138	21.1791	NaN	27.2121	23.4169	25.7425	23.7804	23.4259	20.1924
A0A0A0MS41	Sideroflexin	SFXN3	25.3561	24.6144	25.0493	23.0028	24.3717	23.5907	25.8498	26.9947	24.8037	25.1071	25.6863	25.2452	25.1856	24.3348	NaN	25.3673	27.0897	24.2536
P27361	Mitogen-activated protein kinase 3	MAPK3	23.9195	24.2942	25.3133	25.5106	25.4716	25.5241	25.8536	25.7538	26.0737	26.0831	26.3415	25.6514	25.261	25.5614	24.7627	25.7191	25.6241	25.7743
A0A140T9C0	Tenascin-X	TNXB	23.285	23.3553	NaN	NaN	22.4059	23.9234	25.8623	NaN	25.3596	25.8585	NaN	26.1931	23.5927	24.5626	25.6988	25.5449	24.4832	28.2937
J3QLC9	Haptoglobin	HP	29.1264	27.203	29.1753	29.174	31.4587	27.9792	25.8677	24.1594	29.2881	26.724	27.8207	26.1848	27.3767	29.3506	23.7845	21.7763	26.0157	25.3105
O94973	AP-2 complex subunit alpha-2	AP2A2	26.1852	26.1292	25.6259	26.1421	25.521	22.8731	25.8716	25.8398	25.6006	26.2681	26.1493	26.5769	25.9564	25.7657	25.4335	26.0792	26.044	25.6257
Q9H3N1	Thioredoxin-related transmembrane protein 1	TMX1	27.108	27.442	27.1145	27.2101	26.8688	27.5612	25.8766	26.0128	26.1809	26.9528	26.6853	26.4425	27.0881	25.9332	24.785	26.2945	26.6092	25.7302
P84095	Rho-related GTP-binding protein RhoG	RHOG	28.3476	28.1853	28.4079	27.9861	27.1935	28.4804	25.8769	27.1136	26.4433	26.5747	26.513	25.7472	28.2668	27.4509	26.1315	27.0926	27.3292	26.0381
P10644	cAMP-dependent protein kinase type I-alpha regulatory subunit	PRKAR1A	27.1436	27.3448	27.6851	27.067	26.7505	27.1725	25.8772	25.891	26.2569	26.621	26.4228	26.2171	27.3034	26.5097	26.8434	26.2465	26.2285	26.0977
F8WCZ6	Complement C1s subcomponent	C1S	27.5887	25.5544	28.024	27.6689	27.2281	27.4737	25.8837	26.5123	26.1619	26.3773	26.0102	26.9159	26.2513	27.0008	27.0128	25.567	25.9377	25.9534
A0A087WXS7	ATPase ASNA1	ASNA1	25.3744	26.4942	25.6116	25.9104	25.8689	26.2978	25.8875	26.0241	26.7317	26.342	26.601	25.8618	26.3364	25.1177	26.2411	25.0033	25.1171	26.9564
Q8IV08	Phospholipase D3	PLD3	24.9385	25.7135	26.1536	25.5521	25.439	24.5938	25.8908	26.4153	27.0375	26.2497	26.0391	25.7355	24.8977	26.6734	27.6538	26.5764	26.4225	26.2141
P35754	Glutaredoxin-1	GLRX	28.1776	26.9792	26.1351	25.8189	26.9889	25.2236	25.8991	25.3538	26.2281	25.3659	25.964	24.73	26.8391	25.7273	28.287	26.061	26.2781	NaN
O95782-2	AP-2 complex subunit alpha-1	AP2A1	25.7945	25.8518	25.1481	25.7956	26.0728	26.2177	25.9035	25.4358	25.3276	26.1077	26.1569	26.0632	25.3858	25.1843	26.5901	25.3243	25.7468	25.421
P54886-2	Delta-1-pyrroline-5-carboxylate synthase	ALDH18A1	22.6947	23.8721	21.8603	NaN	NaN	NaN	25.9035	24.5052	25.4838	25.6416	25.7786	26.1884	22.4357	22.6669	NaN	24.6951	23.9495	23.8098
Q9BUN8-2	Derlin-1	DERL1	24.0144	24.3658	23.202	23.5582	23.0408	23.0288	25.9077	25.9926	25.8738	24.7548	26.0532	23.9143	23.9145	25.5431	22.1793	25.5213	25.9709	25.1217
P49588	Alanine--tRNA ligase, cytoplasmic	AARS	24.2243	24.7163	24.4654	24.1275	24.3404	24.1893	25.9181	24.9774	25.2394	25.1001	25.5175	24.5974	23.7728	25.2767	24.2185	25.3309	24.8312	25.3817
P50552	Vasodilator-stimulated phosphoprotein	VASP	26.707	26.0708	26.3738	26.7325	25.5302	26.0071	25.9256	25.8196	25.951	26.2501	25.641	25.7274	25.7473	24.9461	24.4291	25.9139	26.4334	27.0195
Q96L96	Alpha-protein kinase 3	ALPK3	22.6293	22.8853	23.4753	23.0484	NaN	24.0664	25.9294	25.9476	25.7462	25.5502	26.1674	NaN	24.8583	26.0474	NaN	26.3876	25.6325	25.2159
Q96BM9	ADP-ribosylation factor-like protein 8A	ARL8A	26.6299	27.1766	26.8939	25.6066	25.0809	26.1708	25.9325	26.3172	26.2902	25.5064	24.9946	25.1583	25.8989	25.6169	26.1263	26.1649	26.7923	26.9537
H7BZJ3	protein disulfide isomerase family A member 3(PDIA3)	PDIA3	23.2717	24.9367	23.4203	25.2857	23.2158	24.9213	25.9362	26.8977	25.257	26.3462	25.3483	26.8561	22.6726	24.3988	NaN	26.2759	26.172	25.938
H0YHC3	Nucleosome assembly protein 1-like 1	NAP1L1	24.2527	24.7805	25.0309	24.8045	24.1879	23.762	25.9384	25.9214	25.5485	25.0438	24.7049	24.954	25.028	25.6342	24.9507	25.4386	26.1118	25.6625
A0A0B4J231	Immunoglobulin lambda-like polypeptide 5	IGLL5	27.1226	25.3534	26.8423	25.5859	28.0549	24.9106	25.9389	25.1974	24.1193	24.5895	22.6008	NaN	28.5231	26.4313	28.6117	25.7357	24.1227	25.1368
P67775-2	Serine/threonine-protein phosphatase 2A catalytic subunit alpha isoform	PPP2CA	25.536	25.8344	23.7261	24.8541	24.8521	24.3118	25.94	25.4099	25.0576	24.1862	24.6793	NaN	25.6324	23.9714	25.6655	25.1081	25.0678	25.4305
Q9NZL9-3	Methionine adenosyltransferase 2 subunit beta	MAT2B	25.3293	25.183	24.7214	26.0965	NaN	NaN	25.9436	25.4597	25.2326	27.4776	26.672	27.4079	25.0597	25.0573	25.5673	26.1709	25.8633	25.5326
J3KSP2	60S ribosomal protein L38	RPL38	24.2013	23.9662	23.9679	25.4062	23.5659	24.6069	25.9483	25.7061	26.8387	27.5359	27.4727	27.6121	23.5537	25.1637	22.7822	25.9657	25.9079	25.6603
P04275	von Willebrand factor	VWF	22.3083	21.8146	21.5769	22.9614	22.8522	NaN	25.9719	23.6899	24.9597	23.4427	24.6493	NaN	24.0644	23.3352	24.178	26.3117	24.0146	27.892
Q01813	ATP-dependent 6-phosphofructokinase, platelet type	PFKP	28.5412	27.7955	27.9489	25.2628	28.2176	26.805	25.9766	26.8881	25.2699	25.8032	26.0397	25.34	27.2353	28.8021	29.6296	27.2239	27.6091	26.1819
Q15046	Lysine--tRNA ligase	KARS	25.6271	25.5881	25.1367	26.4267	24.5024	25.3749	25.9772	26.0673	26.4258	27.0022	26.7434	26.8754	25.0527	25.1695	25.3333	26.1464	26.489	26.5659
E7EX90	Dynactin subunit 1	DCTN1	23.7473	25.0443	24.2884	24.3159	24.0503	23.8111	25.9781	26.2138	26.1637	25.8132	25.3218	25.9026	NaN	25.0465	NaN	26.0999	26.5876	25.7919
A0A286YFA2	D-3-phosphoglycerate dehydrogenase	PHGDH	24.1581	24.3913	24.941	25.4338	24.9682	25.9118	25.9846	24.4816	25.8969	25.358	25.4769	25.4147	25.0425	23.1672	24.3159	25.8909	23.4806	26.067
Q16647	Prostacyclin synthase	PTGIS	24.1582	23.8824	NaN	NaN	22.1953	21.3298	25.9857	23.9083	25.453	24.6916	25.354	25.7817	24.4774	25.5579	NaN	25.8433	24.5967	24.5803
P54920	Alpha-soluble NSF attachment protein	NAPA	26.7632	27.1082	26.3417	26.7603	26.3546	26.0911	25.986	26.2142	26.1137	26.7031	26.329	26.6228	26.1453	25.9428	26.494	26.0844	26.437	26.3716
P13861-2	cAMP-dependent protein kinase type II-alpha regulatory subunit	PRKAR2A	25.6782	24.5378	24.3934	24.3672	24.7943	24.4312	25.996	25.7943	26.6786	25.6645	25.9312	25.6275	25.0928	24.2492	24.429	25.0448	25.9618	25.9203
P05546	Heparin cofactor 2	SERPIND1	27.6466	26.9652	27.8129	26.5254	28.5121	26.9707	25.9982	25.8348	26.2367	25.1401	25.1664	25.7688	28.474	27.5735	30.695	25.5968	25.1712	26.4429
A0A087X0K0	Collagen alpha-1(XV) chain	COL15A1	26.2201	25.2657	25.4479	25.391	27.1627	25.52	26.0008	24.7058	25.0774	23.1257	26.8472	26.6881	25.3574	26.1596	27.6974	25.7331	24.2656	25.2544
Q03135	Caveolin-1	CAV1	NaN	NaN	NaN	NaN	NaN	NaN	26.0044	25.6882	25.1736	NaN	NaN	22.1944	NaN	NaN	NaN	24.9081	25.1114	26.99
Q99613-2	Eukaryotic translation initiation factor 3 subunit C	EIF3C	24.4956	24.3929	24.0016	25.0435	25.472	24.6521	26.0087	25.8458	26.4233	26.1313	26.4476	26.0937	23.6764	24.8436	25.4195	26.1605	25.9742	26.1311
Q15121	Astrocytic phosphoprotein PEA-15	PEA15	25.2721	25.6888	24.3801	22.7163	24.9516	23.6005	26.0098	26.413	24.6912	23.8128	24.3976	24.3147	24.9	25.517	24.4563	26.295	26.3656	25.7909
J3QLI9	Small nuclear ribonucleoprotein Sm D1	SNRPD1	25.4779	25.9895	25.3091	26.035	23.981	25.3197	26.0113	25.923	26.3913	27.3778	26.9025	27.2897	24.9978	24.9538	24.4932	26.1861	26.2668	25.9758
P25311	Zinc-alpha-2-glycoprotein	AZGP1	26.5741	26.5787	27.1112	25.1943	25.5524	25.5182	26.013	25.7646	26.2628	25.0922	23.9562	25.587	26.8056	26.1283	25.828	25.3174	25.1513	25.9829
A6NJA2	Ubiquitin carboxyl-terminal hydrolase	USP14	25.4358	25.7237	25.3541	25.4784	25.4467	25.5855	26.0141	25.5195	25.6913	25.7709	25.8661	25.9911	25.0841	25.4677	26.7246	25.9586	25.4343	26.2008
Q96HE7	ERO1-like protein alpha	ERO1L	26.4501	26.9456	26.4828	27.8554	26.8548	27.6351	26.0185	25.6168	25.4548	27.2316	26.5316	26.7924	26.9383	26.685	26.8947	27.1415	26.7811	25.7193
G3V1D3	Dipeptidyl peptidase 3	DPP3	26.5789	26.0668	26.0564	25.2699	25.7693	24.5286	26.0221	26.3821	25.6708	26.022	25.6295	NaN	25.8105	25.3805	25.1851	26.1139	27.0513	25.8642
G5E972	Lamina-associated polypeptide 2, isoforms beta/gamma	TMPO	23.5951	24.5761	26.1393	24.2407	24.3627	23.5419	26.0266	26.641	26.8839	26.4392	26.8751	26.1411	25.0745	24.491	NaN	26.2643	27.5088	26.5389
P14866	Heterogeneous nuclear ribonucleoprotein L	HNRNPL	24.9108	23.7484	24.3152	26.5428	24.3915	26.4159	26.0303	26.8644	26.5127	25.344	25.9028	25.6967	23.837	24.8646	24.4162	25.9606	26.5747	25.9095
P22087	rRNA 2-O-methyltransferase fibrillarin	FBL	23.104	25.3982	24.0643	24.8835	24.7338	NaN	26.0305	25.2439	25.6418	25.6366	26.4613	26.3086	24.5173	24.4037	22.6453	26.1089	25.7255	25.2352
P13716	Delta-aminolevulinic acid dehydratase	ALAD	NaN	24.4527	NaN	24.2898	23.3584	25.4746	26.0309	25.0547	26.4489	24.5052	25.9007	25.0119	NaN	24.6702	NaN	25.2642	24.4427	27.615
A0A0B4J2A4	3-ketoacyl-CoA thiolase, mitochondrial	ACAA2	24.3516	22.2153	23.0899	25.1287	23.2435	24.5074	26.0349	26.74	26.2421	27.5462	27.1091	27.6782	23.808	25.3203	NaN	25.9193	28.0232	26.0559
P17655	Calpain-2 catalytic subunit	CAPN2	23.808	24.2542	25.1427	NaN	24.4595	NaN	26.036	24.7406	25.1426	25.3375	24.9783	24.821	NaN	24.9294	24.2785	25.3284	24.7839	25.8371
Q15056-2	Eukaryotic translation initiation factor 4H	EIF4H	25.3438	24.6827	NaN	24.4892	NaN	NaN	26.0376	25.9982	26.0325	25.6393	26.0811	27.2048	NaN	25.1381	NaN	26.007	25.9837	24.7735
A0A0A6YYL4	Coronin	CORO7-PAM16	27.77	27.7352	27.7085	27.2916	27.1287	27.4534	26.0384	26.5574	27.0196	27.041	26.7242	26.4991	27.9674	26.8453	27.1025	26.3743	26.8826	26.8131
P42126-2	Enoyl-CoA delta isomerase 1, mitochondrial	ECI1	NaN	NaN	22.9765	24.6051	24.3617	23.8752	26.0392	24.5635	25.8673	25.8117	25.5128	25.2051	NaN	23.7835	NaN	25.5289	24.89	24.782
Q9UBS4	DnaJ homolog subfamily B member 11	DNAJB11	23.0289	24.8785	24.6745	26.2643	23.8411	NaN	26.0441	25.4963	26.2452	24.9005	24.9492	NaN	23.8191	24.5253	NaN	25.5629	25.183	24.9778
P84090	Enhancer of rudimentary homolog	ERH	26.5427	NaN	26.2335	27.2837	26.6703	26.314	26.0468	26.699	26.2958	27.2374	27.2015	26.9947	26.1966	NaN	25.3016	26.3302	26.2315	25.9446
Q9NP97	Dynein light chain roadblock-type 1	DYNLRB1	NaN	NaN	NaN	25.8429	25.7732	NaN	26.0488	25.9636	25.9207	26.6744	26.3801	26.756	NaN	NaN	25.17	26.0158	25.8994	NaN
Q96JY6	PDZ and LIM domain protein 2	PDLIM2	NaN	NaN	NaN	NaN	NaN	NaN	26.054	26.9166	25.555	25.1344	25.6735	25.4466	NaN	25.1307	NaN	25.066	25.2338	25.9026
Q15063-2	Periostin	POSTN	23.1972	23.1143	22.9239	NaN	23.1715	NaN	26.0579	27.5444	25.5481	NaN	23.8973	NaN	24.9535	25.4335	22.9016	27.1421	25.7775	23.3206
Q96S97	Myeloid-associated differentiation marker	MYADM	26.9903	27.168	26.7851	27.6234	27.2697	27.8851	26.0589	25.8576	25.543	25.7294	26.241	25.8167	26.8649	25.6289	25.6928	25.4912	25.3219	25.9845
P24752	Acetyl-CoA acetyltransferase, mitochondrial	ACAT1	24.6135	24.6208	25.464	26.5042	25.7926	25.6628	26.0674	25.5666	26.3542	27.1771	26.1909	27.6522	24.0761	24.5607	23.6597	26.3289	26.6651	26.4178
Q9TQE0	HLA class II histocompatibility antigen, DRB1-9 beta chain	HLA-DRB1	27.0986	26.9721	27.1202	27.4217	NaN	27.8661	26.0679	27.1273	26.0044	28.4966	NaN	26.7484	NaN	27.6031	27.5039	NaN	28.8578	27.9087
P05556	Integrin beta-1	ITGB1	24.7318	24.7433	24.7845	24.1632	23.2152	24.1651	26.0753	26.5061	26.4945	24.3995	25.931	25.6652	24.9414	25.5459	23.9362	25.3551	25.1948	27.3774
Q14005-3	Pro-interleukin-16	IL16	24.3699	22.9145	23.8104	23.8895	NaN	23.3602	26.0758	26.0816	25.6367	24.9691	25.3537	24.4616	23.8422	23.8412	24.3222	26.1196	26.5853	25.2302
Q16778	Histone H2B type 2-E	HIST2H2BE	24.7549	24.4068	23.4646	24.1293	NaN	NaN	26.0761	26.3653	25.8095	NaN	25.2924	23.6802	24.4575	25.1219	24.4753	26.4227	26.975	27.7444
P30508	HLA class I histocompatibility antigen, Cw-12 alpha chain	HLA-C	25.2203	24.2379	25.7956	25.7407	23.45	27.2856	26.0793	24.4408	26.0076	25.7006	NaN	26.6088	25.4025	27.0959	29.144	26.6728	26.4794	26.4025
Q08380	Galectin-3-binding protein	LGALS3BP	27.6208	27.409	28.8472	25.3695	28.5933	27.1366	26.082	26.4681	26.3738	26.2021	26.0964	25.99	28.4028	28.7866	29.6291	26.3015	27.0013	26.9029
G3XAI2	Laminin subunit beta-1	LAMB1	23.1199	25.3636	24.3409	24.2666	NaN	24.7064	26.0826	26.5587	26.3323	26.4304	26.6179	27.1059	24.7567	25.6893	NaN	25.6911	26.1222	26.2054
B8ZZQ6	Prothymosin alpha	PTMA	22.4154	NaN	NaN	NaN	NaN	NaN	26.0854	25.6512	25.0367	23.6819	23.3964	NaN	NaN	23.1972	NaN	26.3171	25.1541	NaN
P30046	D-dopachrome decarboxylase	DDT	25.7707	24.479	25.5259	25.1593	25.6457	25.3447	26.0886	25.4939	25.8391	26.4738	25.9286	26.2725	25.4471	25.525	25.7886	25.9909	25.8609	25.895
A8MUA9	Small ubiquitin-related modifier 2	SUMO3	NaN	23.695	NaN	22.6589	22.9485	NaN	26.0887	26.5618	26.3022	24.7655	24.0527	24.2505	NaN	24.4375	NaN	25.363	25.9464	26.4693
Q16401-2	26S proteasome non-ATPase regulatory subunit 5	PSMD5	25.7362	25.8727	25.6216	26.146	25.6677	26.5545	26.0938	25.9557	26.1714	26.8957	25.8381	27.0929	25.5043	25.2081	26.5525	26.1649	25.9352	26.0867
O75489	NADH dehydrogenase [ubiquinone] iron-sulfur protein 3, mitochondrial	NDUFS3	25.6073	25.9139	25.8801	26.1139	25.0622	25.0675	26.0951	25.8937	26.2737	27.2769	26.8566	26.5517	24.8784	25.2951	NaN	26.191	26.6	25.3134
O75348	V-type proton ATPase subunit G 1	ATP6V1G1	24.1507	25.4399	24.7737	25.1937	25.117	24.6865	26.0961	26.6933	26.7565	25.939	26.2612	24.7423	NaN	24.4312	24.2185	26.3364	26.2255	26.5802
F5H0C8	Enolase	ENO2	NaN	25.3585	NaN	23.2547	NaN	NaN	26.0962	26.699	26.6933	28.0788	27.4798	26.0295	24.5349	25.3501	27.9702	27.8394	26.9775	26.7682
Q92896	Golgi apparatus protein 1	GLG1	NaN	23.7499	23.7621	21.8567	NaN	23.7038	26.1046	24.77	25.0431	26.1683	25.9545	26.3092	NaN	24.6812	NaN	25.577	25.1341	24.5509
A0A1B0GTP7	Acid ceramidase	ASAH1	24.9832	25.8947	24.7395	23.805	25.1775	NaN	26.1046	26.268	26.3757	25.8449	25.6692	NaN	24.1971	25.6066	24.7104	25.919	26.6804	26.9415
P09496-2	Clathrin light chain A	CLTA	NaN	NaN	22.708	26.5454	NaN	25.3313	26.1082	26.8003	26.1742	26.5051	26.4834	26.1599	24.57	25.2564	NaN	26.3774	26.4452	26.0055
P30040	Endoplasmic reticulum resident protein 29	ERP29	24.0869	23.8737	25.1106	26.0506	24.2427	NaN	26.1083	26.2297	26.3725	26.4318	26.1651	25.7151	23.6693	25.5543	23.6161	26.6033	26.215	26.4656
P15121	Aldose reductase	AKR1B1	25.7572	26.734	26.7247	26.1546	26.4091	25.0152	26.1104	27.5611	26.5364	25.549	26.3057	25.7316	25.2192	26.9058	29.2147	26.3779	27.3449	26.7494
Q15113	Procollagen C-endopeptidase enhancer 1	PCOLCE	27.6617	28.0129	29.5048	27.4039	28.6137	28.6579	26.1118	26.4933	26.2928	24.3847	26.0138	27.1234	28.4815	29.0199	30.745	26.8358	25.7546	25.2165
Q96RQ9	L-amino-acid oxidase	IL4I1	27.2317	28.2875	28.5833	28.5646	28.4793	28.5758	26.1196	26.2362	25.4846	28.7181	27.9579	27.3772	27.7533	28.8497	30.0292	28.2744	28.5457	26.4054
A0A0U1RRM4	Polypyrimidine tract-binding protein 1	PTBP1	24.7116	25.9687	25.9715	26.0801	24.8307	25.766	26.1249	25.9961	26.529	27.7222	26.9686	27.6519	24.5201	25.1905	21.719	25.8007	26.4997	26.3842
Q29974	HLA class II histocompatibility antigen, DRB1-16 beta chain	HLA-DRB1	27.1173	29.786	29.0621	28.4069	NaN	28.3413	26.1323	28.364	28.1148	28.827	26.2893	27.8198	28.5513	27.8043	29.1931	28.436	28.6758	28.7214
P54577	Tyrosine--tRNA ligase, cytoplasmic	YARS	26.1953	25.9134	26.6174	25.3295	26.0154	26.3668	26.1334	25.4813	25.9357	26.4592	26.0443	26.2137	25.2119	26.035	27.2867	26.085	25.6454	25.5717
E7EVW7	Hematopoietic lineage cell-specific protein	HCLS1	22.0097	22.5394	23.6976	25.4429	23.3359	24.5028	26.1365	27.7871	28.4316	27.5287	26.7732	27.7097	NaN	25.6003	NaN	27.6777	27.72	27.7878
H0YNE9	Ras-related protein Rab-8B	RAB8B	27.0955	26.5685	27.1462	27.2898	27.2573	27.8341	26.1368	25.993	25.6794	26.2594	26.0991	25.9043	27.239	26.7617	26.3373	25.1676	26.6051	25.1912
I3L1N9	CDGSH iron-sulfur domain-containing protein 2	CISD2	25.2737	24.9502	24.9672	26.6738	25.0231	26.9162	26.138	25.6703	25.9277	27.1943	27.1731	27.223	24.7136	25.0024	24.7337	26.4495	25.8677	25.6045
Q9UIJ7-3	GTP:AMP phosphotransferase AK3, mitochondrial	AK3	24.1766	24.421	23.8684	25.1684	23.7918	24.3056	26.1398	25.3993	25.8109	26.5736	25.6322	26.1181	24.3304	23.8985	25.2961	25.3535	25.4327	25.2326
M0QXB4	Coatomer subunit epsilon	COPE	25.0723	24.8793	25.5899	24.8936	24.8124	24.4654	26.141	25.8759	26.0084	25.548	25.6002	25.474	24.2332	25.1142	25.6171	25.6121	25.5283	25.2016
K7EM02	Katanin p60 ATPase-containing subunit A-like 2	KATNAL2	25.6876	NaN	25.2002	25.9549	25.9927	NaN	26.1498	25.9121	NaN	NaN	25.9146	NaN	25.46	25.1437	24.6957	26.0749	26.0134	26.1215
A0A024QZX5	Serpin B6	SERPINB6	23.6574	23.0595	23.5237	24.9849	24.3183	24.8551	26.1515	26.2865	25.99	26.0292	25.9679	26.3051	23.1788	24.8294	24.1461	25.9892	25.5295	26.9173
Q9BVK6	Transmembrane emp24 domain-containing protein 9	TMED9	26.5011	26.8119	24.8211	25.8675	25.6616	26.9198	26.1525	26.3805	26.4023	25.7852	26.1557	25.4328	26.3267	25.3354	25.5828	26.6606	25.8633	26.4837
Q93052	Lipoma-preferred partner	LPP	NaN	NaN	21.9912	22.0623	24.442	NaN	26.1533	26.8959	24.4594	24.3087	26.1861	24.2705	NaN	23.6987	24.3158	23.2519	24.9824	25.3564
P01019	Angiotensinogen	AGT	27.8361	27.3953	27.4709	26.6122	27.8383	25.4239	26.1541	25.3191	25.9017	25.171	24.9367	25.6243	27.6466	26.7052	28.5386	25.0061	24.8131	26.298
M0QXB5	Persulfide dioxygenase ETHE1, mitochondrial	ETHE1	26.6826	26.0828	26.028	26.8077	26.4817	26.459	26.1564	25.8972	25.6247	26.602	26.156	26.7255	26.4532	25.9546	26.5965	26.7015	26.7829	25.3571
B0I1T2	Unconventional myosin-Ig	MYO1G	28.0804	28.7836	28.0047	27.0989	26.7484	28.2618	26.1564	26.541	26.8393	26.8316	26.8553	26.1319	27.8539	26.5846	26.4757	26.3099	26.8404	26.4373
P00491	Purine nucleoside phosphorylase	PNP	24.0236	24.1659	24.1996	26.4237	27.135	26.4681	26.157	26.1615	26.8704	26.5257	26.6473	26.5349	23.3448	23.785	22.5656	26.743	25.4943	26.658
P07954-2	Fumarate hydratase, mitochondrial	FH	24.8956	24.5257	24.7868	25.8422	24.7495	24.6588	26.1615	26.1322	26.3478	26.6907	26.6562	26.5863	23.744	24.7887	NaN	25.7888	26.6065	25.7623
Q13011	Delta(3,5)-Delta(2,4)-dienoyl-CoA isomerase, mitochondrial	ECH1	23.7577	24.6301	NaN	24.9219	25.1197	25.5103	26.1632	25.9694	25.1819	25.9964	26.1229	26.3693	23.3712	24.7419	23.8133	25.722	25.9767	26.4245
O43776	Asparagine--tRNA ligase, cytoplasmic	NARS	26.79	26.7515	26.8121	26.1314	26.8522	25.9491	26.1644	25.8339	25.6185	26.2246	26.5744	26.6558	26.4065	25.7508	26.8515	25.9989	25.9025	25.6934
H0YI09	Methyltransferase-like protein 7A	METTL7A	23.7031	23.0395	22.4505	NaN	22.6435	23.6564	26.1781	24.8482	25.8623	25.0712	25.1745	25.2828	23.48	24.7767	NaN	25.3637	24.9242	26.2696
P30490	HLA class I histocompatibility antigen, B-52 alpha chain	HLA-B	26.7392	26.3179	25.4006	25.3193	22.0155	25.879	26.1786	27.5853	22.745	24.7017	NaN	24.4057	25.4719	27.97	24.6611	23.1416	30.4574	22.79
O14818	Proteasome subunit alpha type-7	PSMA7	24.3121	24.1119	23.277	25.1999	25.1994	24.3057	26.1787	27.1115	26.5477	26.6129	26.0772	25.7899	25.0453	25.8365	24.8318	26.6364	27.2459	26.015
P47985	Cytochrome b-c1 complex subunit Rieske, mitochondrial	UQCRFS1	26.1349	26.4564	25.7673	23.8526	25.296	26.0986	26.182	26.0319	26.033	25.8395	25.5947	24.9923	24.8593	24.9146	NaN	26.1108	26.8085	25.7725
O60493	Sorting nexin-3	SNX3	26.8676	25.4729	26.0911	25.9317	26.2601	26.089	26.1876	26.7111	26.3268	26.0063	26.1011	26.4029	26.5265	22.6391	25.647	26.3308	26.2581	25.1122
F8VZJ2	Nascent polypeptide-associated complex subunit alpha	NACA	24.4387	24.8921	24.9469	25.1984	NaN	NaN	26.188	NaN	26.4251	26.642	26.7137	27.0337	23.9103	25.383	NaN	25.9911	26.2635	25.985
H3BPE1	Microtubule-actin cross-linking factor 1, isoforms 1/2/3/5	MACF1	26.0283	26.6169	26.2195	25.646	25.9325	25.6015	26.1894	25.4141	25.2043	26.0831	25.9577	26.1579	25.5148	24.9125	25.0887	24.7823	25.5812	25.147
Q02388-2	Collagen alpha-1(VII) chain	COL7A1	25.0326	25.7847	NaN	NaN	NaN	25.0508	26.1993	24.7863	24.7799	25.1421	25.2114	26.4691	25.4296	25.3898	24.0144	26.197	25.1676	24.4849
Q96IJ6	Mannose-1-phosphate guanyltransferase alpha	GMPPA	25.8294	26.1441	26.278	26.4223	26.3232	25.8792	26.2061	25.474	26.0304	25.6474	26.2741	25.6113	25.982	26.1436	24.9102	26.0596	25.1832	25.4189
K7EM18	Eukaryotic translation initiation factor 1	EIF1	NaN	22.6986	NaN	NaN	NaN	NaN	26.2074	24.8267	25.1566	NaN	23.7218	22.5736	NaN	24.1828	NaN	25.1184	24.7481	24.3292
A0A087WVV1	Proteasome subunit beta type-2	PSMB2	24.4889	24.2523	25.0003	26.0488	26.0415	25.3403	26.2078	25.9518	25.942	27.5179	26.5151	27.0644	24.8236	24.6768	24.434	26.3343	26.8573	26.1948
G3V511	Latent-transforming growth factor beta-binding protein 2	LTBP2	NaN	NaN	NaN	21.6427	NaN	NaN	26.2078	28.2143	27.1779	25.0364	26.8873	25.1934	NaN	25.724	23.7257	27.451	26.3491	27.0231
Q16698-2	2,4-dienoyl-CoA reductase, mitochondrial	DECR1	25.5492	26.3617	25.518	24.8986	25.0053	24.8433	26.2082	26.2541	24.2833	25.6618	25.7526	24.2399	25.9647	26.2999	NaN	26.3389	26.8595	25.9693
Q9UHL4	Dipeptidyl peptidase 2	DPP7	NaN	23.25	NaN	NaN	23.3465	NaN	26.2114	22.9583	24.7254	23.471	23.8442	NaN	21.8976	22.7757	NaN	23.9716	22.9699	23.512
P62913	60S ribosomal protein L11	RPL11	25.746	25.567	25.7426	24.8013	24.2332	NaN	26.214	26.611	28.0206	26.6338	27.4775	26.6113	25.6107	25.7146	25.4073	26.9777	26.5704	27.4878
Q13151	Heterogeneous nuclear ribonucleoprotein A0	HNRNPA0	25.4099	24.7314	23.2269	25.0524	24.2277	24.2186	26.2169	26.2408	25.9174	26.144	25.897	25.9238	25.1143	24.6854	24.8047	25.82	26.1394	25.439
P04233-2	HLA class II histocompatibility antigen gamma chain	CD74	25.8594	26.0821	25.7335	24.9088	24.6945	25.7771	26.2194	26.8563	26.9103	27.3108	27.0228	26.3043	25.0096	25.9022	24.9173	26.8761	27.5666	27.3498
P60953	Cell division control protein 42 homolog	CDC42	27.4368	27.9704	28.0016	28.4803	27.5477	28.0431	26.2207	26.3479	26.4507	27.2579	26.4369	27.007	27.2423	27.1634	26.8528	26.3904	27.0799	26.2386
P49327	Fatty acid synthase	FASN	26.5865	26.881	26.7542	26.513	26.5186	25.4102	26.2256	26.4339	27.2407	28.4988	26.603	27.3013	25.8784	25.953	25.317	26.0545	27.2617	27.8707
O15230	Laminin subunit alpha-5	LAMA5	23.722	27.6364	25.604	22.9308	24.2798	27.6027	26.2272	27.6486	26.7459	26.3	26.2456	28.7889	25.0383	29.5081	24.211	25.6711	26.1795	28.6017
O60506-4	Heterogeneous nuclear ribonucleoprotein Q	SYNCRIP	25.4531	25.6409	25.8635	26.2183	26.108	25.8723	26.2289	26.4497	26.5188	26.7539	26.7515	27.109	25.1904	25.9456	24.5755	25.9437	26.3296	26.6
Q96I99	Succinyl-CoA ligase [GDP-forming] subunit beta, mitochondrial	SUCLG2	24.855	25.4739	25.0008	24.5129	NaN	NaN	26.2345	25.9626	26.2517	26.5692	26.1292	26.4287	23.3275	NaN	NaN	25.1332	26.1776	25.7439
E7ETB3	Aspartyl aminopeptidase	DNPEP	NaN	26.0614	24.3046	25.6815	26.1289	26.004	26.2356	25.7297	26.6043	26.2831	26.9912	25.4213	25.2217	26.4471	25.8707	26.427	26.5162	27.2837
P17661	Desmin	DES	24.1947	22.9953	23.7106	27.6431	26.1444	25.099	26.2362	24.5748	25.3924	28.0994	25.6394	27.6759	23.3935	24.1323	23.2597	25.3532	26.2881	30.1799
P05534	HLA class I histocompatibility antigen, A-24 alpha chain	HLA-A	26.6513	NaN	NaN	NaN	NaN	27.5955	26.2362	NaN	NaN	NaN	NaN	27.0172	26.657	27.3131	28.2437	26.5226	27.9074	26.237
Q99832	T-complex protein 1 subunit eta	CCT7	25.9286	26.2991	26.7538	26.7199	25.5656	26.5378	26.2368	25.2729	26.3123	26.7677	25.4625	26.5126	26.0802	25.49	26.1894	25.946	25.9429	25.9547
Q5W0H4	Translationally-controlled tumor protein	TPT1	24.8441	24.9389	25.3916	24.5993	25.274	24.7913	26.2373	26.3953	26.6454	25.2097	26.0153	25.415	23.759	25.4974	24.9208	26.2698	25.9859	26.1728
P12081-3	Histidine--tRNA ligase, cytoplasmic	HARS	24.6365	24.58	23.0797	25.8358	NaN	25.2192	26.2446	25.6934	25.9097	26.6755	26.4306	26.2493	24.924	24.9581	25.9042	26.4978	25.9409	25.5455
P60468	Protein transport protein Sec61 subunit beta	SEC61B	23.9946	24.7442	23.5674	NaN	NaN	NaN	26.2508	25.7809	25.9004	NaN	24.434	NaN	24.1806	24.3404	NaN	26.444	25.6598	25.3514
Q14315-2	Filamin-C	FLNC	23.2545	NaN	23.8648	NaN	NaN	23.9482	26.2527	26.0045	23.9245	24.0741	25.6259	23.9989	NaN	23.7171	23.9783	23.8322	23.6528	24.7228
P20073-2	Annexin A7	ANXA7	27.0842	27.606	26.3445	27.4447	26.7813	27.4832	26.2581	26.6508	26.5562	27.0041	26.8479	27.0395	27.1713	26.3008	NaN	26.4394	26.7266	26.7656
Q15181	Inorganic pyrophosphatase	PPA1	26.1287	26.4736	26.6064	26.7818	26.247	25.7697	26.2594	26.4008	26.3628	26.694	25.9762	26.3849	26.1707	26.6377	26.2374	26.4433	27.3234	26.4508
P32455	Interferon-induced guanylate-binding protein 1	GBP1	26.9263	27.8628	26.9083	27.5854	26.1705	26.1624	26.2618	28.5089	26.3426	28.0792	27.0853	25.7942	26.2229	27.0897	27.1783	27.3965	28.7046	26.9213
Q07021	Complement component 1 Q subcomponent-binding protein, mitochondrial	C1QBP	25.3788	26.1531	25.8301	25.3314	25.8006	25.1345	26.2678	26.415	26.3577	26.1779	25.9811	25.9952	25.5352	25.1133	23.7079	26.2351	26.6554	25.6512
P51608-2	Methyl-CpG-binding protein 2	MECP2	NaN	NaN	NaN	NaN	NaN	NaN	26.268	25.9319	26.2911	26.7389	26.571	26.1721	NaN	NaN	NaN	26.1484	25.9608	26.4487
P19623	Spermidine synthase	SRM	24.4849	24.1674	23.9262	23.5135	NaN	NaN	26.2715	25.2817	25.5041	25.0358	26.1169	25.3738	24.513	24.3502	24.7654	25.4982	24.0281	24.1933
A0A0A0MR02	Voltage-dependent anion-selective channel protein 2	VDAC2	27.0751	27.5645	26.5744	25.8305	26.3189	26.3381	26.2798	26.6592	26.2341	25.7914	25.7134	25.4038	26.8603	26.1191	25.9378	26.4284	26.7507	26.3509
O75947-2	ATP synthase subunit d, mitochondrial	ATP5H	24.1818	25.7388	25.4856	24.7681	NaN	24.9207	26.2804	26.5401	26.4532	25.9893	26.3527	25.6956	NaN	26.0296	NaN	26.4602	26.8247	25.7961
E9PEB5	Far upstream element-binding protein 1	FUBP1	24.6916	24.0659	NaN	25.2275	NaN	24.6001	26.2818	26.5142	27.2827	26.913	27.0125	27.0396	24.4681	24.2075	22.4008	26.4424	27.3296	25.8977
Q5URX0	Beta-hexosaminidase subunit beta	HEXB	24.2168	25.1588	24.6356	24.2388	24.8537	24.8206	26.2829	24.8003	25.5561	24.8867	25.5913	24.729	24.0871	25.4563	24.8945	25.4441	25.4516	25.8449
O95865	N(G),N(G)-dimethylarginine dimethylaminohydrolase 2	DDAH2	23.8619	NaN	24.0506	NaN	NaN	NaN	26.2944	25.3851	26.1569	25.0735	24.6116	25.5491	NaN	24.9793	NaN	25.6752	25.3177	26.4765
C9JZI7	Nucleosome assembly protein 1-like 4	NAP1L4	25.4015	25.502	24.9737	24.8672	24.8577	24.4638	26.297	26.2411	26.7231	26.2387	26.1147	25.6582	24.8372	25.7626	25.6266	26.9742	26.6976	26.626
P43490	Nicotinamide phosphoribosyltransferase	NAMPT	29.0755	29.1016	28.7116	29.5769	29.0533	29.1389	26.3003	27.4641	26.7066	27.1951	27.4155	27.6562	28.6982	27.5233	28.2641	26.5253	26.7332	26.6109
I3L1P8	Mitochondrial 2-oxoglutarate/malate carrier protein	SLC25A11	26.7889	27.0324	26.4672	26.6469	26.2145	27.0451	26.3077	26.2642	26.3996	27.5287	26.9484	26.8571	26.604	26.0291	25.1129	26.399	26.874	26.1154
A6NI56-2	Coiled-coil domain-containing protein 154	CCDC154	25.6151	NaN	NaN	27.3239	NaN	NaN	26.3202	NaN	26.0301	NaN	25.9465	NaN	22.5935	NaN	NaN	NaN	NaN	27.4865
P36542-2	ATP synthase subunit gamma, mitochondrial	ATP5C1	27.1803	27.222	26.5921	25.1717	25.5384	25.4037	26.3287	26.2721	26.5139	26.3061	26.4072	25.611	26.848	24.9308	25.1082	26.4533	26.8448	26.1698
J3QLE5	Small nuclear ribonucleoprotein-associated proteins B and B	SNRPN	24.9991	25.536	24.6258	25.4605	24.6161	25.0802	26.3415	25.8931	25.9814	26.4142	27.2639	26.6335	25.3009	24.8022	23.8165	25.413	25.0694	26.0937
H3BLU7	Aflatoxin B1 aldehyde reductase member 2	AKR7A2	26.2193	26.4202	26.4195	25.8732	26.5053	25.7666	26.3447	26.1624	26.6547	26.3315	26.4023	26.3286	26.0232	26.7032	27.1591	25.7792	26.2046	26.178
P04217	Alpha-1B-glycoprotein	A1BG	29.2408	27.8664	28.5886	28.1287	29.3717	27.1396	26.3687	25.9282	27.1423	21.3023	23.8463	25.8297	30.4992	27.2881	28.5253	26.2347	25.8156	27.2561
Q5VZR0	Golgi-associated plant pathogenesis-related protein 1	GLIPR2	26.5911	25.9895	25.9113	26.0568	26.5516	26.2615	26.3739	26.6204	26.5346	26.2229	26.1795	26.0591	26.3098	26.0867	27.0679	26.2961	26.7427	27.0544
A0A0U1RR32	Histone H2A type 1-J	HIST1H2AJ	25.9808	25.3228	27.1953	28.414	26.3071	28.8654	26.3821	28.4578	29.5012	27.1704	27.3033	26.8362	NaN	26.2421	22.4412	27.4962	26.3766	28.0448
P05362	Intercellular adhesion molecule 1	ICAM1	27.6499	28.5811	27.6875	27.5591	27.155	28.6509	26.3862	26.6364	26.6811	27.6579	26.913	27.5311	27.8154	27.4669	27.8046	27.0292	27.3899	26.838
E7EX17	Eukaryotic translation initiation factor 4B	EIF4B	NaN	NaN	20.8294	NaN	NaN	22.8577	26.3872	25.7513	25.2616	24.6003	24.6683	24.6801	NaN	22.8141	NaN	25.0619	25.1803	23.4774
A0A087X271	Calponin	CNN2	26.16	26.4664	25.8377	25.4708	25.3104	25.7079	26.3897	27.7617	26.6241	25.1491	26.0388	25.77	25.1978	25.7059	24.098	25.781	25.9171	25.985
Q9Y5P6	Mannose-1-phosphate guanyltransferase beta	GMPPB	25.1966	26.1704	26.1896	25.2286	26.7058	25.3165	26.3936	25.9413	26.0718	24.9405	25.7185	24.3176	25.2123	25.8228	25.684	26.4115	25.2069	23.3441
J3QTS8	Tryptase alpha/beta-1	TPSAB1	NaN	26.0908	25.1809	22.5229	NaN	22.3292	26.3953	27.8994	29.4955	25.7616	26.7655	26.4012	24.7202	25.467	23.3847	28.6047	28.8734	30.5266
P61353	60S ribosomal protein L27	RPL27	24.1017	24.7217	NaN	NaN	NaN	NaN	26.4057	26.255	26.4267	26.7494	26.527	26.1787	NaN	24.5914	NaN	26.378	26.116	25.2438
Q16822	Phosphoenolpyruvate carboxykinase [GTP], mitochondrial	PCK2	26.0015	26.0541	26.6547	26.1701	26.1188	25.567	26.4078	26.6497	26.8295	27.4717	27.2125	27.1343	25.5345	26.8033	26.6283	26.8206	27.5756	26.6017
Q02952-3	A-kinase anchor protein 12	AKAP12	NaN	NaN	NaN	NaN	NaN	NaN	26.4176	26.8555	25.7685	NaN	NaN	NaN	NaN	NaN	NaN	26.0597	24.9158	27.1875
Q8TCJ2	Dolichyl-diphosphooligosaccharide--protein glycosyltransferase subunit STT3B	STT3B	25.4091	26.7305	25.3092	26.2813	26.1159	25.6599	26.4272	25.1756	26.2466	25.3173	26.4446	26.0737	25.8136	24.8347	24.1905	25.8276	24.9834	24.8617
P53004	Biliverdin reductase A	BLVRA	27.4297	27.7349	28.2242	27.9135	27.1363	27.9437	26.436	26.526	26.7652	27.5972	26.6287	27.8891	27.1061	27.6815	28.7175	26.7544	27.2281	26.8321
Q9H223	EH domain-containing protein 4	EHD4	25.5773	25.9339	24.9246	24.8229	NaN	26.0165	26.4424	25.8075	26.4105	26.7822	26.272	25.7959	25.5163	26.0381	25.9272	25.8819	26.3305	26.6587
P01780	Ig heavy chain V-III region JON	IGHV3-21	27.788	26.7913	27.3944	25.1774	26.8722	25.0103	26.4522	26.315	26.2716	24.2919	24.8694	23.8611	28.8538	26.5439	27.5665	27.8893	24.7157	26.4016
Q5SSJ5	Heterochromatin protein 1-binding protein 3	HP1BP3	NaN	25.8315	25.1377	25.3367	24.4614	25.3692	26.4532	26.5361	26.9529	26.0772	25.7334	26.3776	NaN	25.1016	26.4794	26.4531	26.5265	26.6277
P55268	Laminin subunit beta-2	LAMB2	NaN	27.2866	25.9709	24.66	NaN	27.055	26.4598	27.3368	27.1464	27.8267	26.4286	28.6896	25.0011	25.7932	23.9453	26.0836	26.7148	28.8766
P08571	Monocyte differentiation antigen CD14	CD14	29.0443	27.5059	28.88	28.3783	30.9418	28.4014	26.4601	26.4715	27.083	27.1972	27.4787	27.5073	29.5016	28.4399	32.436	27.354	27.1509	26.489
E9PMV2	major histocompatibility complex, class II, DQ alpha 1(HLA-DQA1)	HLA-DQA1	27.1848	28.1636	26.7212	25.715	25.9398	26.3027	26.4605	27.0623	26.9964	26.3945	26.2124	25.8645	25.8794	27.0212	25.6432	26.7239	28.1328	27.1374
P42704	Leucine-rich PPR motif-containing protein, mitochondrial	LRPPRC	26.6484	26.7154	25.8584	25.4038	26.0273	25.4696	26.4717	26.1641	26.1609	26.6436	26.9812	26.7291	26.2369	25.6935	23.2333	26.1951	26.4142	26.2103
A8MVZ9	Fructose-bisphosphate aldolase	ALDOC	26.2403	25.9947	25.747	26.5674	26.6773	25.9998	26.474	26.2327	26.1359	27.2575	26.5282	26.5838	26.1683	26.5664	25.8418	26.5583	26.6671	26.6424
O00151	PDZ and LIM domain protein 1	PDLIM1	NaN	24.0453	NaN	23.8326	NaN	NaN	26.4757	26.4093	26.5738	26.1823	25.9959	25.8227	24.4831	25.6293	NaN	26.0991	25.6088	26.8605
I3L3P7	40S ribosomal protein S15a	RPS15A	26.7183	27.3834	26.2816	25.852	25.7063	25.7895	26.4834	27.1913	27.2145	27.0911	27.2673	26.7804	27.0746	26.8179	26.8055	26.9709	26.8037	26.867
Q7L576	Cytoplasmic FMR1-interacting protein 1	CYFIP1	27.0976	27.416	27.0753	27.4964	26.6253	27.3229	26.4881	27.0469	26.9882	27.3916	27.311	27.0893	26.9492	26.6589	27.0245	27.0997	27.2719	26.8289
Q9H4M9	EH domain-containing protein 1	EHD1	28.6767	29.0176	28.6008	28.238	27.9248	28.1889	26.4908	26.4964	26.9893	27.2321	26.9032	26.849	28.3876	26.3357	26.6661	26.7562	27.1512	27.9389
I3L397	Eukaryotic translation initiation factor 5A	EIF5A	25.4306	27.2392	26.3627	26.6942	26.267	NaN	26.4917	26.7511	27.2198	26.552	27.1486	26.5507	25.5194	25.8427	25.7279	26.7894	27.0011	27.2868
A0A087WYS1	UTP--glucose-1-phosphate uridylyltransferase	UGP2	26.8467	27.0523	26.6771	27.5007	27.9335	27.0502	26.5005	26.8473	26.657	27.4661	26.6072	27.167	26.6608	26.5376	26.2333	26.9273	27.4524	26.9637
O15511	Actin-related protein 2/3 complex subunit 5	ARPC5	27.7292	26.5891	26.3361	28.3558	27.5281	28.2598	26.5037	26.8765	26.8506	28.1313	27.6659	27.9555	26.7025	26.3266	27.7689	27.1689	27.4934	26.6768
H7BYH4	Superoxide dismutase [Cu-Zn]	SOD1	NaN	NaN	22.4759	22.8292	23.2182	NaN	26.505	25.4884	NaN	NaN	NaN	NaN	NaN	23.0467	NaN	23.6515	24.9098	24.2943
B7Z9I1	Medium-chain specific acyl-CoA dehydrogenase, mitochondrial	ACADM	25.9523	26.1309	25.2816	25.4058	25.3254	25.4537	26.5131	25.062	26.5331	23.7944	25.5157	25.3372	25.9888	25.0512	25.0872	25.6655	26.0358	24.9313
P62318-2	Small nuclear ribonucleoprotein Sm D3	SNRPD3	26.3161	27.0677	25.8971	26.2554	25.4823	25.6799	26.5197	26.8051	26.6319	27.227	27.1329	27.1561	26.1183	25.5709	25.1759	26.1068	26.4764	26.4098
B4DJ81	NADH-ubiquinone oxidoreductase 75 kDa subunit, mitochondrial	NDUFS1	25.6504	26.2312	25.5083	25.7599	25.2807	25.7312	26.5236	25.4874	26.3126	27.267	27.3493	25.9439	22.3008	25.9201	23.9862	27.3194	27.6256	26.4355
A0A0B4J1V0	immunoglobulin heavy variable 3-15(IGHV3-15)	IGHV3-15	27.794	26.012	26.9007	25.3996	26.3049	25.3292	26.528	25.9575	26.3111	NaN	23.7609	23.5127	27.1496	26.4414	26.9688	26.4198	25.3521	26.0627
P55327-2	Tumor protein D52	TPD52	NaN	22.0682	NaN	NaN	NaN	NaN	26.5323	25.0187	26.5696	25.1239	25.1796	NaN	NaN	23.0239	NaN	26.0441	24.5116	25.7331
H0Y6E7	RNA-binding motif protein, X chromosome	RBMX	23.1882	25.4645	23.5898	25.5794	22.3112	25.315	26.5408	26.4101	27.6162	28.029	27.4	28.3296	NaN	25.1462	NaN	26.803	27.1758	26.8235
E9PPC8	Serine/threonine-protein phosphatase	PPP3CA	25.6953	NaN	25.3892	26.3437	26.0739	25.986	26.5414	25.7926	25.3458	25.4179	25.6541	25.9838	24.939	24.8845	25.4636	24.9632	25.5559	24.8648
A0A0A6YYA0	Transmembrane emp24 domain-containing protein 7	TMED7-TICAM2	25.6305	26.6258	25.9266	NaN	24.1083	25.0086	26.5441	25.8305	25.8154	24.8643	25.8914	25.0531	25.9367	25.7575	22.8581	25.76	26.0421	25.8182
Q13263	Transcription intermediary factor 1-beta	TRIM28	24.8239	23.6557	24.0513	NaN	NaN	23.7731	26.5464	26.8991	26.4841	25.6477	26.7864	24.7731	NaN	24.5381	23.7499	26.2906	26.8225	26.3696
P31939-2	Bifunctional purine biosynthesis protein PURH	ATIC	25.7659	26.0675	27.0653	27.0461	27.0087	26.6421	26.5499	26.7407	27.1266	27.5869	27.2559	27.7197	25.3295	26.9261	26.9052	26.7628	27.3085	27.3241
E5RIF1	Ubiquitin-conjugating enzyme E2 variant 1	UBE2V2	NaN	NaN	NaN	25.2453	24.7331	24.3987	26.5504	26.3883	NaN	24.3266	25.6851	25.63	23.5552	NaN	25.3427	26.299	23.7796	26.869
Q9NUQ9	Protein FAM49B	FAM49B	27.2233	27.2522	26.4399	25.4815	26.9832	26.2529	26.5546	27.1195	26.7428	27.093	26.9045	27.0536	26.5904	26.6542	26.7362	27.2194	27.5334	26.9897
B5MBZ0	Echinoderm microtubule-associated protein-like 4	EML4	26.3618	25.8919	26.116	25.7141	26.2061	25.6486	26.5602	26.3987	26.2121	25.9898	26.1482	25.73	25.7557	25.7873	26.7648	26.4421	26.7035	26.1343
D6RJA6	Probable ATP-dependent RNA helicase DDX46	DDX46	26.6366	27.034	27.352	26.0923	25.3368	NaN	26.5602	25.31	NaN	NaN	NaN	NaN	25.9316	25.423	24.4516	25.5927	21.0313	25.2288
Q71U36-2	Tubulin alpha-1A chain	TUBA1A	26.7991	26.5345	26.8723	25.2144	26.5393	25.5356	26.5629	25.9903	26.236	26.898	27.142	27.5167	26.7451	26.6771	28.0096	25.4848	26.4011	26.2578
P50453	Serpin B9	SERPINB9	25.2399	25.9612	24.4997	25.9598	25.5963	25.4559	26.5637	26.1446	26.271	26.6054	26.5457	26.4993	25.414	25.0172	26.7376	26.8845	25.8906	26.8193
Q96IU4	Alpha/beta hydrolase domain-containing protein 14B	ABHD14B	25.5826	25.3003	25.2455	25.6588	25.9978	25.5761	26.5641	25.8251	27.2611	26.7065	26.773	26.8013	24.8514	24.8297	27.3122	26.0137	25.5396	27.6878
Q5T123	SH3 domain-binding glutamic acid-rich-like protein 3	SH3BGRL3	25.7671	25.0202	25.5473	25.8873	25.3442	25.0159	26.5681	26.6725	26.6484	26.814	26.7847	26.4837	25.0866	26.3714	24.6504	26.3963	26.9504	27.3767
P13804-2	Electron transfer flavoprotein subunit alpha, mitochondrial	ETFA	26.0903	26.2448	26.1552	25.5113	25.815	25.6612	26.5782	26.3162	26.4615	26.944	26.5195	26.8193	25.8282	26.6084	26.9836	26.3898	27.246	26.4331
Q13561	Dynactin subunit 2	DCTN2	23.0887	23.7387	24.1289	NaN	24.2611	NaN	26.5786	26.9925	27.1015	27.0274	26.0599	26.7366	24.2726	25.6008	NaN	27.1494	26.8434	26.9258
I3L0N3	Vesicle-fusing ATPase	NSF	27.6977	27.5941	26.7231	27.1483	24.8304	27.4559	26.5806	25.8553	26.5035	26.9497	26.7962	26.7331	27.5012	26.0859	23.5165	26.3074	26.3004	26.2683
P29350	Tyrosine-protein phosphatase non-receptor type 6	PTPN6	28.4963	28.516	28.9204	28.6145	28.294	28.6122	26.5833	27.0559	27.1356	27.8628	27.475	27.0694	28.6131	27.4629	28.1735	27.6296	28.1455	27.2135
Q15233	Non-POU domain-containing octamer-binding protein	NONO	27.0382	27.5434	26.8232	25.6421	23.689	26.1642	26.5841	27.6775	27.766	27.8639	28.2344	28.4187	26.7226	26.1883	24.8491	26.8741	27.4094	26.3894
P41091	Eukaryotic translation initiation factor 2 subunit 3	EIF2S3	26.4736	26.7704	26.3977	26.0736	25.5217	25.4667	26.5845	26.3697	26.5281	26.4284	26.9694	26.0887	25.7185	26.4555	26.8622	26.6514	26.3661	26.3487
P62136	Serine/threonine-protein phosphatase PP1-alpha catalytic subunit	PPP1CA	28.006	27.9551	27.8932	27.3341	27.0707	27.0668	26.5879	26.3622	26.0229	26.3215	26.8235	26.7748	28.0021	27.3516	27.3256	26.6729	26.8057	25.7936
H0Y4R1	Inosine-5-monophosphate dehydrogenase 2	IMPDH2	26.3142	25.5863	26.6555	26.7205	26.6847	25.7928	26.5951	25.0559	25.1913	25.4559	26.3108	24.8373	26.436	25.0053	24.4494	25.6458	25.9039	23.9776
O00764	Pyridoxal kinase	PDXK	27.9356	27.6972	28.3343	27.649	27.7054	27.3355	26.5956	26.4008	26.8093	27.3509	26.852	26.9862	27.2456	27.3511	28.1441	26.9773	27.3098	26.4276
P26885	Peptidyl-prolyl cis-trans isomerase FKBP2	FKBP2	23.3286	22.3421	22.7483	23.9212	23.2453	NaN	26.598	26.25	26.3011	24.9207	25.6485	24.1613	23.2077	24.9472	22.6316	26.667	25.9308	25.8089
O75915	PRA1 family protein 3	ARL6IP5	25.1276	26.0343	25.958	25.752	25.6597	25.9223	26.6023	26.7099	26.7889	26.7946	26.3527	26.5357	25.1143	26.7158	24.5987	26.7603	27.4267	26.6516
P28066	Proteasome subunit alpha type-5	PSMA5	25.4577	26.2887	24.8409	25.4348	26.0602	25.1096	26.6087	27.4178	25.1205	27.1183	26.8777	26.4579	25.2157	26.9529	24.4709	27.1213	27.4686	27.7801
P68366-2	Tubulin alpha-4A chain	TUBA4A	27.4608	27.4906	27.2286	27.5216	26.9692	27.6569	26.6108	26.2904	26.6027	27.0198	26.8708	26.9351	27.2923	25.5062	25.9887	26.1739	25.7826	26.0687
P05787	Keratin, type II cytoskeletal 8	KRT8	21.6677	27.5931	24.0212	22.9641	25.2864	26.0112	26.6327	29.5336	30.0743	29.8839	26.7064	27.0763	25.4172	NaN	22.2693	24.8573	29.0911	29.9035
Q15063-3	Periostin	POSTN	NaN	20.5113	23.8946	NaN	22.8572	23.1236	26.6334	28.4695	26.512	NaN	26.7998	24.493	23.4158	23.8315	22.0969	27.8946	26.3302	24.1439
F5H365	Protein transport protein Sec23A	SEC23A	25.5871	25.8577	25.758	26.1195	25.9582	26.3901	26.6337	26.2413	26.5148	26.4298	26.8281	26.9269	26.1511	25.5034	24.9635	26.1692	25.8843	25.3944
P01700	Immunoglobulin lambda variable 1-47 (Ig lambda chain V-I region HA) (Ig lambda chain V-I region WAH)	IGLV1-47	28.0494	27.2148	28.2448	28.6047	28.4876	28.2489	26.6367	26.393	26.6893	27.075	25.9551	26.8744	29.3004	28.0425	27.7085	27.4782	25.6127	27.9659
A0A0A0MTH3	Integrin-linked protein kinase	ILK	26.932	27.1599	27.0226	26.3253	26.6513	26.499	26.6602	26.9257	26.6284	26.9595	26.919	27.2072	27.3319	26.9974	26.4742	26.3042	26.5651	27.4727
O15173	Membrane-associated progesterone receptor component 2	PGRMC2	24.6347	25.3377	23.2238	25.4973	24.8306	25.6067	26.6649	26.1931	26.5465	26.5273	26.6974	26.3657	24.0233	25.289	NaN	26.1933	25.693	26.0435
P25788-2	Proteasome subunit alpha type-3	PSMA3	NaN	24.8143	24.1907	25.3849	23.9451	NaN	26.668	26.452	25.9888	26.7604	26.1625	25.9459	NaN	25.3326	NaN	26.7416	26.9668	26.4108
P21399	Cytoplasmic aconitate hydratase	ACO1	25.8284	25.7395	26.7806	26.7142	26.5102	24.2761	26.6709	26.8001	26.7341	28.0601	27.042	27.4834	25.8667	27.024	27.6794	27.034	28.424	26.9075
P27658	Collagen alpha-1(VIII) chain	COL8A1	24.3633	24.4815	NaN	NaN	26.6235	NaN	26.6772	25.8814	26.743	NaN	26.8994	25.8062	26.2663	30.9795	25.6181	27.2228	26.5369	27.9334
P62879	Guanine nucleotide-binding protein G(I)/G(S)/G(T) subunit beta-2	GNB2	28.8387	28.4822	29.0744	29.2616	29.0508	28.9226	26.6777	27.7435	27.3896	28.0312	27.1359	27.7079	29.1568	28.5525	29.275	27.5856	27.8446	27.7496
P50570-5	Dynamin-2	DNM2	27.44	27.521	27.6231	27.6384	27.0458	27.8281	26.6887	26.8843	26.8471	27.7562	27.4094	27.8073	27.3043	26.7173	26.2004	26.7383	26.9336	27.1661
P05386	60S acidic ribosomal protein P1	RPLP1	25.5268	26.1557	26.0089	24.829	25.6667	24.7832	26.691	26.8933	26.7657	26.1187	26.2343	26.1541	25.2019	25.1519	24.9589	27.0285	26.5283	25.5022
Q96C19	EF-hand domain-containing protein D2	EFHD2	26.638	26.971	26.9339	27.322	27.2577	27.5359	26.6915	27.6537	27.1646	28.6765	27.7512	28.2015	26.6549	26.9755	24.6054	27.5407	28.0756	27.4708
P62906	60S ribosomal protein L10a	RPL10A	25.4321	24.9595	25.148	25.2295	24.6333	24.786	26.6958	26.1423	26.7738	26.3697	26.7674	26.6155	24.3463	25.9461	26.5555	25.9566	26.1983	26.2776
F2Z2V0	Copine-1	CPNE1	27.0396	27.2981	27.7686	28.3363	27.3857	27.5822	26.6976	26.5231	26.9586	27.3222	26.9098	27.5706	25.29	26.9487	25.4497	24.1013	26.7062	26.8715
O60749	Sorting nexin-2	SNX2	26.538	26.4697	26.3517	25.7773	26.4863	25.9883	26.6992	27.1476	26.5572	25.9958	25.9276	25.7936	25.9129	26.2332	27.9905	27.1326	27.0577	26.6239
Q86UE4	Protein LYRIC	MTDH	25.4385	26.3601	25.4547	24.5451	NaN	NaN	26.7117	26.6122	27.2804	26.6175	26.4041	26.4934	25.8035	24.8594	NaN	26.6153	26.3536	26.0593
G3V1N2	hemoglobin subunit alpha 2(HBA2)	HBA2	20.7897	25.3315	22.8573	22.4492	23.4335	24.8441	26.7131	25.7427	26.9739	21.2511	25.5869	25.0722	21.1538	22.2859	NaN	23.4297	22.245	28.8307
F5GYN4	Ubiquitin thioesterase OTUB1	OTUB1	26.7589	26.9702	26.729	26.0957	26.2848	26.1448	26.7133	26.876	26.8633	26.472	26.5727	26.4622	26.7944	26.3694	27.646	27.0261	26.9495	26.807
O75955	Flotillin-1	FLOT1	29.2592	29.2766	29.0795	29.3734	29.047	29.5131	26.7149	26.12	26.7	26.7851	26.0105	25.6717	28.7561	26.937	27.1554	26.1049	25.841	25.7281
P24534	Elongation factor 1-beta	EEF1B2	25.0237	24.698	NaN	25.6875	25.0403	NaN	26.7153	26.611	26.7848	24.4832	25.8569	24.3207	24.8637	24.664	NaN	25.326	26.339	25.9939
P62917	60S ribosomal protein L8	RPL8	24.4776	24.1301	24.9888	26.614	25.685	25.6327	26.7166	26.9125	26.8192	28.0913	28.469	28.1051	23.8501	26.1138	23.5476	26.0441	27.0231	25.7059
Q15717	ELAV-like protein 1	ELAVL1	25.5209	25.9425	25.3084	25.8958	25.5918	25.6157	26.7227	26.7384	27.0594	27.3686	27.1375	27.3982	25.2694	25.2052	24.1832	26.4859	26.5433	26.8584
P28482-2	Mitogen-activated protein kinase 1	MAPK1	27.3473	26.8261	27.1462	28.085	27.991	27.5969	26.7229	26.6839	27.0261	27.6197	27.8396	27.8784	27.0174	27.7134	27.9976	27.3271	27.2441	27.4083
O00232	26S proteasome non-ATPase regulatory subunit 12	PSMD12	26.6553	27.4027	27.113	26.832	26.3973	25.9579	26.7247	26.0337	26.6005	27.267	26.6706	26.6811	26.641	26.3848	26.674	26.6564	26.6237	26.1703
Q14152-2	Eukaryotic translation initiation factor 3 subunit A	EIF3A	26.7081	26.8682	26.8075	26.3724	26.6088	26.5566	26.7247	26.5078	26.7954	27.6153	27.3596	27.5293	26.5532	26.5352	26.3491	26.8533	26.5284	26.7259
Q16643	Drebrin	DBN1	NaN	NaN	NaN	24.345	NaN	NaN	26.7301	25.9356	25.0571	24.3939	25.4656	24.6663	23.9393	23.2869	NaN	23.668	24.6016	23.9747
Q13247-3	Serine/arginine-rich splicing factor 6	SRSF6	22.7823	NaN	23.0497	23.4517	NaN	NaN	26.7309	26.3939	26.8214	25.6849	26.7246	25.5232	22.5282	23.8711	23.0381	25.3157	25.1595	26.5888
P11216	Glycogen phosphorylase, brain form	PYGB	26.4838	26.3649	26.3501	26.8345	26.0698	26.0445	26.7365	26.3151	26.5695	27.5308	26.3176	26.8005	26.051	26.8421	26.9954	26.3172	26.4674	27.03
M0QZN2	40S ribosomal protein S5	RPS5	26.071	26.5886	26.7734	26.0206	25.5834	25.9686	26.7406	26.1779	26.9045	27.0637	26.9903	27.0173	26.3966	26.42	25.0607	26.7462	26.1623	25.8881
P08311	Cathepsin G	CTSG	32.0067	31.6716	32.1079	32.4745	31.2637	32.5414	26.7427	23.9553	26.9425	27.2198	27.3479	27.0277	30.7978	30.2867	30.3867	27.3392	26.1968	29.0402
E7EQG2	Eukaryotic initiation factor 4A-II	EIF4A2	24.7711	25.8604	24.4186	25.0903	24.3335	24.1569	26.7493	25.8562	26.1861	25.9247	25.9921	25.7033	25.2493	25.3536	25.395	26.3871	25.9663	26.1373
P01042-2	Kininogen-1	KNG1	29.0271	28.4277	28.8422	28.0129	29.8065	28.6182	26.7557	26.0553	26.9519	25.6109	24.4788	26.9586	29.7259	28.6852	28.7995	27.4795	26.2561	27.673
Q12805-2	EGF-containing fibulin-like extracellular matrix protein 1	EFEMP1	25.6049	26.116	26.8164	23.332	27.2299	26.4479	26.7595	26.9431	26.9449	25.4866	27.3495	25.9322	26.27	27.8486	28.3406	25.9847	26.0451	27.1342
P24666	Low molecular weight phosphotyrosine protein phosphatase	ACP1	25.5842	26.1637	26.6544	27.5314	26.7951	26.4081	26.7601	26.4687	26.7295	27.9648	27.3995	27.5603	25.098	26.0163	26.4159	26.663	26.512	26.4644
P06312	Ig kappa chain V-IV region	IGKV4-1	28.9027	26.3885	28.2777	NaN	27.877	26.7505	26.7767	24.9874	25.2137	NaN	NaN	NaN	27.6636	27.4018	31.4561	26.2309	24.3697	25.5932
Q13200	26S proteasome non-ATPase regulatory subunit 2	PSMD2	26.5985	26.9844	26.9976	27.6878	27.1324	27.8367	26.7771	26.8894	26.8353	27.7767	27.2257	27.9125	26.9534	26.5317	25.3138	27.0184	27.2908	26.8153
P61106	Ras-related protein Rab-14	RAB14	26.5281	26.9303	26.4192	26.8066	26.5055	26.756	26.7781	26.2847	27.0819	27.2519	26.7754	27.3458	26.0029	26.537	26.1818	26.3501	26.9691	26.642
P80748	Immunoglobulin lambda variable 3-21	IGLV3-21	27.5313	26.9958	24.9109	NaN	24.7209	NaN	26.7852	27.2297	26.8413	24.6426	26.5946	25.0055	27.855	25.9197	NaN	26.6006	24.5028	26.1612
P20340-4	Ras-related protein Rab-6A	RAB6A	28.1	26.057	27.8457	25.8476	26.6306	26.5027	26.8007	26.8446	26.7079	25.4984	26.4551	25.8393	27.5547	27.466	29.0954	26.6955	26.876	26.9639
P00403	Cytochrome c oxidase subunit 2	MT-CO2	28.4651	28.9448	28.3411	28.1813	28.6394	29.434	26.8012	27.0029	27.4916	28.3113	28.1766	27.3623	28.4057	27.495	27.1665	28.6399	28.9753	28.4478
Q9BTV4	Transmembrane protein 43	TMEM43	27.0829	26.9741	26.4403	25.6234	26.6421	26.807	26.8013	26.5387	26.2933	25.6417	26.1178	26.7266	27.7441	25.5842	24.5146	26.5471	26.39	26.6845
E7EQV9	Ribosomal protein L15	RPL15	26.2686	27.1827	26.3149	26.4343	24.7782	NaN	26.8059	27.087	26.8624	28.1394	28.0061	27.4755	26.0298	25.3177	26.0499	26.8266	26.7465	26.1519
P04196	Histidine-rich glycoprotein	HRG	27.8376	27.904	28.0341	27.7193	28.6924	28.8579	26.8062	26.7279	26.529	26.7511	26.303	27.623	28.5319	28.6045	28.8715	26.2484	26.3679	26.2729
Q8WVC2	40S ribosomal protein S21	RPS21	23.5519	22.7968	24.0069	25.5384	23.7176	23.6299	26.8131	26.7375	27.2496	26.372	25.8563	26.0925	NaN	24.3448	23.2434	26.8763	25.9533	26.6899
P30481	HLA class I histocompatibility antigen, B-44 alpha chain	HLA-B	26.6481	27.3583	26.1502	26.5009	25.3807	26.3313	26.8147	27.3213	27.0764	26.3289	26.5916	25.7555	26.6944	28.1691	26.9415	27.8116	28.9028	27.4572
P05198	Eukaryotic translation initiation factor 2 subunit 1	EIF2S1	25.2099	25.3151	26.192	26.6392	25.7741	26.1912	26.8216	26.3058	26.7816	27.3567	27.2836	26.9181	25.5276	26.5951	25.769	26.4653	26.4134	26.2565
P19827	Inter-alpha-trypsin inhibitor heavy chain H1	ITIH1	28.7735	29.5195	28.6432	29.3709	28.9446	29.5467	26.835	26.4501	27.2528	27.0352	26.5009	26.8711	28.9572	29.3731	27.597	27.3181	27.0466	27.2157
Q04941	Proteolipid protein 2	PLP2	27.4058	27.1582	27.2392	27.369	26.8535	27.3679	26.8374	25.5678	26.612	NaN	25.7835	NaN	26.8523	25.8027	26.7923	26.3895	25.4374	25.3453
P27348	14-3-3 protein theta	YWHAQ	25.896	26.4962	24.8568	24.8143	26.0879	25.2809	26.8376	26.2208	25.0337	24.152	24.4465	24.3316	24.3291	25.003	25.3314	25.5055	26.3872	24.7447
G3V5Z7	Proteasome subunit alpha type	PSMA6	24.3433	NaN	23.8375	26.3932	25.9083	26.1851	26.8387	26.3248	25.2714	27.968	26.9404	27.9189	25.1796	25.0423	25.2573	26.8066	26.761	25.5031
P30049	ATP synthase subunit delta, mitochondrial	ATP5D	25.2597	24.7171	24.6959	25.988	25.5652	25.653	26.8455	26.8876	27.0264	27.6519	27.3009	27.8436	25.5259	25.0436	NaN	26.8012	27.0348	26.502
B7ZKJ8	Inter-alpha-trypsin inhibitor heavy chain H4	ITIH4	30.1284	28.0616	29.3548	28.6356	29.2743	28.1389	26.8563	24.7517	27.0926	25.0465	25.032	25.6983	30.0157	28.913	29.9428	26.0979	25.1689	26.6886
P62241	40S ribosomal protein S8	RPS8	24.5642	26.3091	25.0768	24.7872	23.4916	24.4611	26.8585	26.5299	27.2446	26.9085	27.0958	26.7285	24.0429	24.9604	NaN	25.9977	26.1439	26.8293
J3QL05	Serine/arginine-rich splicing factor 2	SRSF2	NaN	NaN	NaN	NaN	NaN	NaN	26.8627	26.6737	26.6668	27.2278	26.9018	27.3709	NaN	NaN	NaN	27.0766	26.9502	26.2646
A0A0C4DH25	immunoglobulin kappa variable 3D-20(IGKV3D-20)	IGKV3D-20	27.6157	25.1901	27.6505	26.2529	27.3166	26.8646	26.8753	24.6249	26.4685	25.0132	24.8805	25.4438	27.1548	26.8827	29.6502	25.6884	24.1615	26.7048
Q96G03	Phosphoglucomutase-2	PGM2	26.0805	24.3	24.6392	25.4689	26.4656	26.3693	26.8754	27.5326	27.1128	27.7193	27.5907	27.9098	24.7789	25.4091	NaN	26.2733	27.6415	27.104
P08729	Keratin, type II cytoskeletal 7	KRT7	NaN	27.951	23.5438	NaN	24.066	NaN	26.8868	30.17	30.5548	29.8942	27.1411	27.796	23.9677	NaN	21.2922	25.0747	29.7123	28.6145
P07741	Adenine phosphoribosyltransferase	APRT	27.6707	27.6224	27.9942	27.726	27.828	28.2873	26.8894	27.1384	26.8363	27.7837	27.125	27.7833	27.6253	27.7859	28.1479	26.979	26.6188	27.427
P30050	60S ribosomal protein L12	RPL12	25.9778	25.5969	26.759	25.9239	26.3053	25.8277	26.8925	26.8267	27.0542	27.2491	27.2941	27.623	25.7422	26.8049	25.9822	26.6105	26.6528	26.7229
E9PLK3	Puromycin-sensitive aminopeptidase	NPEPPS	28.0407	27.5832	27.2413	26.8447	27.3057	26.2898	26.8933	26.9028	26.8722	27.1214	26.3199	26.7799	27.5804	26.8891	28.1552	26.9467	26.6744	26.9988
P16615-5	Sarcoplasmic/endoplasmic reticulum calcium ATPase 2	ATP2A2	25.3553	26.4703	25.2474	25.7308	24.5949	26.6749	26.9017	26.6374	26.9295	27.0041	27.3001	26.9768	25.0811	26.2666	22.9486	27.1831	27.2557	27.3589
P51858-2	Hepatoma-derived growth factor	HDGF	25.3004	NaN	23.2486	NaN	NaN	NaN	26.9048	25.5306	25.0789	24.7064	NaN	NaN	NaN	NaN	NaN	NaN	25.4662	24.3922
P38117	Electron transfer flavoprotein subunit beta	ETFB	23.9055	26.1472	24.6719	25.9292	25.2376	25.9308	26.9096	26.1925	26.6371	27.1357	26.6572	26.3629	NaN	25.0677	26.8048	26.5352	27.2313	26.1439
Q99714	3-hydroxyacyl-CoA dehydrogenase type-2	HSD17B10	26.9815	27.2783	26.6847	26.7899	26.0408	26.6935	26.915	26.651	27.2128	28.1291	27.5539	27.959	26.7439	26.2097	26.1469	26.6462	26.6787	26.852
Q02818	Nucleobindin-1	NUCB1	24.377	25.7459	24.9614	26.2955	24.379	25.7677	26.9215	26.7441	25.9173	28.1693	27.7956	28.1469	24.7216	26.5071	27.7582	26.4016	27.2512	25.909
A0A0D9SFB3	ATP-dependent RNA helicase DDX3X	DDX3X	26.8385	27.3605	26.7314	26.628	26.4623	26.7436	26.9278	26.6266	26.6958	27.7948	27.6395	27.5207	26.8029	26.1812	24.345	26.7816	27.1217	26.7366
Q9NR12	PDZ and LIM domain protein 7	PDLIM7	NaN	25.0176	23.2432	NaN	23.6522	NaN	26.9297	28.6594	25.1518	23.9004	27.3644	26.3501	24.0743	25.1933	NaN	26.0105	25.5771	25.7108
P07858	Cathepsin B	CTSB	27.3107	28.277	29.2021	28.4689	28.0647	27.9675	26.9333	28.3235	27.9756	27.5581	27.8986	27.2642	26.7843	28.5654	29.2891	28.1338	28.3752	27.8128
H0YMZ1	Proteasome subunit alpha type	PSMA4	23.5861	24.5973	24.4998	25.4359	25.3258	NaN	26.937	26.9802	26.7124	27.3531	25.851	26.4529	24.647	24.6788	23.794	27.1559	27.4163	26.0785
P33241	Lymphocyte-specific protein 1	LSP1	23.838	25.7779	25.6266	24.8599	24.7659	NaN	26.9416	27.9185	27.0782	25.7649	NaN	NaN	NaN	24.9657	25.6859	26.1946	28.0303	27.0216
B4DI03	Signal peptidase complex catalytic subunit SEC11	SEC11L3	23.6048	NaN	NaN	22.7701	NaN	NaN	26.9505	24.7306	26.5184	26.2655	26.3014	23.0211	23.0827	22.989	NaN	26.9796	23.1138	24.6041
Q9UHD8-7	Septin-9	SEPT9	25.7849	26.5581	26.2119	26.1693	25.4779	25.7147	26.9547	26.9087	26.5909	27.0677	27.068	26.5946	25.1531	26.076	24.6688	26.9432	27.4055	26.6738
Q02218	2-oxoglutarate dehydrogenase, mitochondrial	OGDH	26.0873	26.736	26.2434	24.7721	24.4501	24.8428	26.9548	26.1986	26.3029	26.7982	26.696	26.4546	24.7052	24.6836	22.4896	26.2032	27.6555	26.1412
Q99459	Cell division cycle 5-like protein	CDC5L	28.8894	25.2586	28.2102	25.7635	28.6663	26.9606	26.9556	25.9194	26.8893	25.6627	26.013	26.058	28.5561	26.0752	30.1981	26.9358	25.3587	26.8197
P47914	60S ribosomal protein L29	RPL29	NaN	NaN	22.2456	24.5653	NaN	22.5473	26.9573	27.0207	27.9365	26.8986	26.9352	25.7788	NaN	24.2343	NaN	27.0435	26.6857	25.5839
E7EV99	Alpha-adducin	ADD1	24.2389	23.6261	23.7532	25.0022	25.1728	23.9977	26.9577	25.9219	26.1046	25.6078	25.3597	25.3426	24.1528	NaN	NaN	26.7179	26.134	26.6079
Q13228	Selenium-binding protein 1	SELENBP1	22.5816	24.0759	22.3933	23.131	23.2227	24.1182	26.9589	26.3048	27.5326	28.6883	26.1517	26.9478	NaN	25.3854	22.946	26.1115	27.407	29.7618
Q9BSJ8	Extended synaptotagmin-1	ESYT1	27.224	27.4276	27.0769	26.6954	26.5351	27.074	26.9608	26.4259	26.4802	27.8004	27.5298	27.8342	26.8921	26.6199	25.2309	27.336	27.531	27.0223
Q92597	Protein NDRG1	NDRG1	26.9104	27.3577	27.9167	27.4848	26.7645	27.1112	26.9686	26.8596	26.1928	26.9888	25.9511	26.6763	27.3933	28.1726	29.9517	27.7671	27.961	26.7488
Q9H4A4	Aminopeptidase B	RNPEP	28.7679	28.08	28.149	28.3094	28.4156	28.0893	26.9713	26.945	26.6346	27.4241	27.0744	27.6373	28.2507	27.0636	29.5262	26.822	27.4674	27.1374
C9JV77	Alpha-2-HS-glycoprotein	AHSG	29.5154	28.3901	29.2292	27.8511	30.1597	28.2982	26.9749	26.9889	27.262	24.8481	24.6951	26.4557	30.171	27.7974	26.7053	27.5091	25.388	27.5987
Q9BUF5	Tubulin beta-6 chain	TUBB6	26.4299	26.4038	26.768	25.6881	25.9706	24.8027	26.976	27.5257	26.7548	26.1577	26.7381	26.6402	26.2459	26.8932	26.4943	26.6838	27.145	26.7876
Q7Z5L7-4	Podocan	PODN	23.4628	NaN	23.8857	26.1855	23.4601	25.1693	26.9824	25.2658	26.5401	24.7039	25.6162	25.5968	NaN	28.371	24.0207	26.6791	24.8054	26.2061
O60664-4	Perilipin-3	PLIN3	24.0497	24.1596	24.889	24.2784	24.5036	24.0924	26.9864	27.7169	26.8787	26.7505	26.4579	26.2367	23.5892	24.4717	23.9966	27.4965	27.1896	26.8887
P08294	Extracellular superoxide dismutase [Cu-Zn]	SOD3	24.1881	23.0252	24.2857	NaN	25.9132	23.6937	26.9878	24.9083	26.6546	24.3455	26.0759	26.9439	23.8664	26.6802	NaN	27.364	24.5343	27.0907
O75367-2	Core histone macro-H2A.1	H2AFY	26.1913	26.0945	25.5552	27.3759	26.4191	26.4865	26.989	27.4184	28.0481	28.3204	27.9538	27.799	25.7266	26.4343	24.3213	27.1428	27.8447	28.1738
P17987	T-complex protein 1 subunit alpha	TCP1	27.3955	27.6885	27.4105	27.6633	25.436	27.1667	26.9903	27.1484	27.5272	28.16	27.9935	28.0576	26.8906	27.1052	26.8346	27.159	27.3265	27.2877
Q02878	60S ribosomal protein L6	RPL6	26.322	26.7684	26.6181	25.3276	25.5541	26.0678	26.9925	26.3886	26.7701	27.6799	27.6506	27.7956	26.4583	26.3389	26.6054	27.0898	26.5483	25.7405
P13010	X-ray repair cross-complementing protein 5	XRCC5	26.2809	27.3583	26.6352	26.1809	25.6605	23.9614	26.9964	27.3857	27.1911	28.0122	27.648	27.167	26.9212	26.2175	22.1214	27.1811	27.6098	27.4843
P01008	Antithrombin-III	SERPINC1	28.8448	28.3758	28.7678	28.1853	28.7024	28.5257	27.0006	27.6489	27.9329	26.2858	25.2488	27.2799	30.3282	28.907	29.7313	27.5988	26.654	28.6186
P20618	Proteasome subunit beta type-1	PSMB1	25.9944	23.7942	25.6001	25.8807	25.7107	25.2618	27.0077	27.4021	26.9339	27.47	27.1611	26.2896	25.6607	26.2673	25.4119	27.1155	27.535	27.106
O75874	Isocitrate dehydrogenase [NADP] cytoplasmic	IDH1	25.918	23.4991	25.3716	26.9727	26.3701	25.7973	27.0104	27.6624	27.3283	27.9394	27.7165	27.8139	25.8221	27.2026	24.9793	27.8653	28.1313	26.6629
A0A087WTP3	Far upstream element-binding protein 2	KHSRP	21.7624	23.1439	23.8734	25.63	23.9268	24.5444	27.0133	27.4891	27.6958	27.9916	27.5838	28.1909	22.834	25.8611	22.479	26.8832	27.3376	26.6455
Q5SU54	major histocompatibility complex, class II, DQ beta 1(HLA-DQB1)	HLA-DQB1	27.8082	28.3758	27.6796	27.0523	27.4262	27.9047	27.0148	27.231	27.7105	28.8353	27.5836	27.8132	27.305	27.3632	27.6825	27.389	28.4109	27.4512
H3BRU6	Poly(rC)-binding protein 2	PCBP2	26.9662	27.3948	26.7025	26.5928	26.3235	26.641	27.0219	26.511	26.5665	27.1154	26.7701	27.2113	26.7589	26.3238	25.5108	26.8344	27.0241	26.9602
P61088	Ubiquitin-conjugating enzyme E2 N	UBE2N	26.0184	24.7646	25.6901	26.9891	27.3145	26.4252	27.023	26.7961	26.6937	27.035	26.7645	26.6657	26.2885	26.4207	26.5733	26.628	26.7967	27.1948
Q96D15	Reticulocalbin-3	RCN3	NaN	NaN	NaN	22.4584	22.0355	NaN	27.0241	26.7828	25.6868	24.9835	27.0321	26.7153	NaN	25.4383	NaN	25.912	25.2893	23.9305
Q07954	Prolow-density lipoprotein receptor-related protein 1	LRP1	24.8563	24.708	25.5843	25.2269	26.9092	25.0472	27.0276	26.6288	26.5054	27.1619	27.9614	28.0582	26.0454	26.386	27.8544	27.4529	26.8381	26.5502
P00167-2	Cytochrome b5	CYB5A	24.2174	26.922	24.7276	24.7717	NaN	24.4627	27.0324	27.8445	27.8071	28.3873	26.7025	27.4042	24.5225	25.6123	23.8453	27.3512	28.5814	28.8241
P80723	Brain acid soluble protein 1	BASP1	25.6495	24.5133	24.3353	24.2537	24.2173	23.5464	27.0325	28.4466	26.0679	24.5142	24.0906	NaN	25.4347	25.6275	23.5187	26.8688	27.0031	24.6592
Q9NR99	Matrix-remodeling-associated protein 5	MXRA5	25.4716	23.9573	26.0287	22.6757	26.2058	NaN	27.0343	28.5533	25.9048	22.9754	27.541	26.8066	24.0026	27.6153	29.2442	27.5818	24.5685	NaN
P31948	Stress-induced-phosphoprotein 1	STIP1	23.7592	NaN	24.1611	26.3309	24.5453	24.9593	27.0353	27.3944	27.2889	27.2405	27.1475	26.2433	21.6899	24.8242	22.4062	27.3175	27.3738	27.2656
J3KTL2	Serine/arginine-rich splicing factor 1	SRSF1	NaN	NaN	24.1266	24.8225	23.3788	22.9349	27.0376	26.6333	26.7446	27.7779	27.352	26.0971	21.4016	24.2007	22.7983	26.2037	26.6729	22.7949
D6RF35	Vitamin D-binding protein	GC	29.1286	29.8881	29.938	31.003	30.7963	28.6769	27.0432	27.0244	27.3243	25.3251	24.7161	25.1257	28.8657	28.4424	28.1019	26.765	27.4666	27.8216
Q13724-2	Mannosyl-oligosaccharide glucosidase	MOGS	25.8346	26.7954	26.6278	26.6447	26.5099	26.2794	27.047	26.7646	26.6987	27.1701	27.4002	26.9416	25.9389	26.1214	25.9319	26.646	26.5142	26.1707
P16402	Histone H1.3	HIST1H1D	23.6546	NaN	NaN	25.5851	22.8837	24.8714	27.0503	27.49	27.3836	27.3685	27.7251	27.5324	NaN	24.7654	NaN	27.3348	27.1937	27.441
H0Y8L7	40S ribosomal protein S3a	RPS3A	25.33	23.7129	25.5722	25.801	NaN	24.2733	27.0513	25.7871	26.5254	26.4223	26.319	27.0404	25.3265	25.2531	27.0382	26.6873	26.0035	26.6125
A0A0C4DGQ5	Calpain small subunit 1	CAPNS1	26.8771	23.9673	23.8832	25.694	24.3384	25.4648	27.0527	26.6947	26.6292	25.336	25.9237	25.4238	NaN	26.0854	23.2493	27.7508	26.1531	26.9963
E7EQR4	Ezrin	EZR	25.3451	24.6321	25.5132	26.3408	25.9608	25.6609	27.0532	27.4806	28.1291	28.1487	28.5048	27.5275	24.5171	26.4569	25.4506	27.6912	27.4003	27.7526
P09874	Poly [ADP-ribose] polymerase 1	PARP1	NaN	23.6992	23.7206	25.0711	NaN	NaN	27.0617	27.0266	27.9185	27.7081	27.3907	27.4025	NaN	24.7854	NaN	26.5427	26.8192	27.3748
A0A0B4J1Z1	Serine/arginine-rich splicing factor 7	SRSF7	24.5886	25.656	25.285	26.4516	25.0222	25.2822	27.0645	27.1655	27.469	27.9035	27.7094	27.9256	24.0163	25.7585	24.1374	27.0466	27.3038	27.1258
P25786	Proteasome subunit alpha type-1	PSMA1	25.1984	23.9457	25.2526	27.6279	26.7402	27.2366	27.0677	27.8979	27.1709	28.3354	27.7777	27.9308	25.3412	26.0975	25.9431	27.4825	27.9988	27.4892
P51659	Peroxisomal multifunctional enzyme type 2	HSD17B4	26.3769	27.7398	26.9179	27.8526	27.1721	27.6375	27.068	27.5226	27.6954	29.5881	28.2369	28.4932	26.2408	26.9409	25.8704	27.2212	28.3224	27.7927
P21281	V-type proton ATPase subunit B, brain isoform	ATP6V1B2	28.118	28.6072	28.6063	28.5034	28.1233	28.0369	27.0684	27.8764	27.776	28.7677	28.3793	28.7902	27.562	27.9246	28.1252	27.5897	28.6772	27.5174
P63313	Thymosin beta-10	TMSB10	23.953	25.3887	25.5176	25.8589	25.7755	25.0421	27.0696	27.1109	27.2809	27.7737	27.1921	26.6889	23.7457	26.2159	24.1942	26.7924	26.8817	27.24
P47755	F-actin-capping protein subunit alpha-2	CAPZA2	26.5067	26.7769	26.5229	27.6391	27.2548	26.8514	27.0745	26.9244	26.9884	27.2874	27.4679	27.6587	26.1344	26.7891	26.8663	27.0331	27.0145	26.9649
B4DY09	Interleukin enhancer-binding factor 2	ILF2	26.3598	26.7203	25.5686	26.5739	26.4344	26.1139	27.0768	27.4294	27.3847	28.1118	27.9384	28.308	26.4305	26.3481	25.9678	27.3649	27.2812	27.2968
P02760	Protein AMBP	AMBP	28.3491	27.5604	30.241	28.2811	28.6601	29.0211	27.0779	26.5752	28.1606	26.5135	27.5387	27.8305	28.4014	30.99	32.2481	26.849	27.4572	29.3972
B0YIW6	Coatomer subunit delta	ARCN1	26.4857	26.3816	26.0824	26.8201	26.1068	26.2683	27.0787	26.5956	26.9539	27.0055	27.2257	26.9412	25.9591	26.0005	25.2084	26.9326	26.622	25.9995
Q3KQV9-2	UDP-N-acetylhexosamine pyrophosphorylase-like protein 1	UAP1L1	24.4918	NaN	NaN	24.7257	25.4836	26.7264	27.0791	26.5589	27.6501	27.9168	NaN	29.2031	26.4873	27.0797	27.7767	27.5091	26.4682	27.8555
Q9NR45	Sialic acid synthase	NANS	24.9865	25.946	25.3391	25.8271	25.6615	24.1661	27.081	26.4353	27.0497	25.7191	26.4363	25.1962	24.7892	26.016	25.3196	26.5948	26.398	26.2272
Q16891-2	MICOS complex subunit MIC60	IMMT	26.4206	24.3609	25.7085	26.2515	25.43	25.2033	27.0834	27.2083	27.1069	27.7845	27.2388	27.5644	25.633	25.3817	23.5064	27.3385	27.8434	25.5005
A0A087WUQ6	Glutathione peroxidase	GPX1	27.016	27.804	27.6151	27.1717	27.565	27.5804	27.0867	28.2513	27.7681	27.7526	27.8574	28.1492	26.6486	27.7354	27.8171	27.7362	28.2405	27.136
O19617	HLA class I histocompatibility antigen, Cw-7 alpha chain	HLA-C	27.8504	26.3847	27.4136	25.4643	27.1978	25.3744	27.0945	27.5751	25.8296	25.4755	27.5813	24.6565	28.0989	23.6765	23.9722	27.3624	25.0132	23.6757
O75131	Copine-3	CPNE3	29.3479	29.3047	29.1296	30.4937	29.6322	30.1801	27.0966	26.6356	27.0245	28.1257	27.4622	27.9214	29.2793	26.8795	27.3906	26.7438	26.9091	27.0293
P05997	Collagen alpha-2(V) chain	COL5A2	24.855	24.3064	24.7459	NaN	NaN	25.3952	27.1169	26.7227	26.6917	25.918	26.7892	27.2117	24.544	25.9673	NaN	27.1389	26.3218	25.8091
P01721	Immunoglobulin lambda variable 6-57	IGLV6-57	24.3629	24.0162	24.0326	NaN	NaN	NaN	27.1184	27.1051	26.4023	NaN	22.9646	NaN	26.5772	26.9676	26.7459	26.8182	26.5266	25.2442
P14543-2	Nidogen-1	NID1	23.1639	26.8437	25.037	24.9634	25.2483	27.9029	27.1199	27.382	27.5225	27.4594	27.4398	28.783	25.7497	25.9093	NaN	26.5272	26.0552	28.6848
B4E1Z4	Complement factor B	CFB	27.2109	26.2765	27.4686	27.4039	27.5654	23.8697	27.1258	26.0294	26.2636	24.8374	25.5034	26.6315	27.8524	27.469	28.1172	25.898	26.0548	26.8605
Q9ULV4	Coronin-1C	CORO1C	27.5888	26.8812	27.5814	27.4246	27.7468	27.3611	27.1263	27.2407	26.5763	27.7905	27.5345	27.5871	27.1928	27.1956	29.2296	27.7887	27.8023	26.812
P61586	Transforming protein RhoA	RHOA	28.0366	28.2122	28.2453	28.5126	27.8646	28.0782	27.1335	27.4287	26.9833	26.8677	26.9981	27.525	27.3916	27.7505	26.2901	27.2615	27.8932	27.6137
P36957	Dihydrolipoyllysine-residue succinyltransferase component of 2-oxoglutarate dehydrogenase complex, mitochondrial	DLST	25.4725	26.212	25.9629	26.4996	26.2739	27.4323	27.1398	27.0168	27.1211	27.8151	27.4946	28.0573	25.5202	26.3793	24.7943	27.0671	27.3679	27.2065
Q14112-2	Nidogen-2	NID2	24.5744	26.3627	24.776	25.3972	24.9753	25.9146	27.141	27.3127	26.9638	27.1636	27.1433	27.7225	25.6497	26.4154	23.6508	26.1216	26.6484	27.9924
O60701	UDP-glucose 6-dehydrogenase	UGDH	25.5826	24.151	24.3937	23.7859	24.4725	24.3441	27.143	27.1427	26.0917	26.6084	26.9045	27.1285	25.7587	25.6826	24.396	26.6827	25.5336	25.8091
Q8WX93-4	Palladin	PALLD	NaN	23.4543	NaN	NaN	24.488	24.7789	27.1432	29.0283	26.1482	NaN	26.4465	24.582	23.2647	25.5735	24.3199	25.4554	25.2565	26.3681
F6RFD5	Destrin	DSTN	25.4972	25.7631	25.5031	24.843	25.8464	24.8408	27.1453	26.5785	25.5258	24.9376	25.9102	25.5049	24.5558	25.8198	26.6642	25.9338	25.2231	26.4295
Q8WUM4	Programmed cell death 6-interacting protein	PDCD6IP	27.1746	27.7702	27.6847	27.2026	27.1653	26.1509	27.1467	27.4551	27.4612	26.6991	27.0067	26.9086	27.2241	26.899	28.5001	27.1287	27.2381	27.5358
H7BY10	60S ribosomal protein L23a	RPL23A	NaN	NaN	NaN	24.4373	NaN	NaN	27.1476	27.6601	27.8227	27.6526	27.9	26.9075	NaN	25.7406	NaN	27.5314	26.9101	27.1665
P35527	Keratin, type I cytoskeletal 9	KRT9	25.8445	NaN	25.218	25.3124	25.0261	26.4118	27.1543	27.4972	23.5915	25.5018	NaN	22.8857	24.5083	25.92	27.9812	27.6933	24.837	27.053
A6NMB1	Sialic acid-binding Ig-like lectin 16	SIGLEC16	30.2546	29.9913	30.0783	29.4865	28.572	30.9342	27.1573	26.7119	27.0847	26.6012	26.151	26.7004	30.3902	29.4418	28.0452	27.0784	26.1476	26.374
A0A0A0MSV6	Complement C1q subcomponent subunit B	C1QB	28.1954	26.524	28.3897	28.5467	28.4007	28.0101	27.1602	27.8058	26.2554	26.9118	26.6425	26.9409	28.0269	29.1568	29.7094	27.3777	28.0636	27.4045
Q9UJ70	N-acetyl-D-glucosamine kinase	NAGK	28.4969	28.411	28.0841	28.3873	28.5156	28.1615	27.1712	27.2651	27.4155	27.7212	27.3976	27.6895	27.7786	27.8285	29.4898	27.0955	27.8432	27.1298
P01591	Immunoglobulin J chain	IGJ	27.9267	26.6592	29.104	27.9396	27.9372	26.2791	27.1802	26.7987	28.2744	28.5287	25.9696	25.7558	28.6474	27.8611	29.7792	27.548	26.6532	29.3528
X6R433	Protein-tyrosine-phosphatase	PTPRC	28.4985	29.0118	28.5769	28.6805	28.0821	28.3471	27.1875	27.4025	27.4552	28.0761	27.6919	27.9842	28.2975	27.401	27.3224	27.612	28.0754	27.5764
O60763	General vesicular transport factor p115	USO1	26.1211	26.7115	25.6309	25.8023	26.3721	25.3328	27.1903	26.5671	27.1189	26.605	26.7381	26.6551	24.9035	25.7002	25.7002	27.3056	26.864	26.4654
Q9UBG3	Cornulin	CRNN	26.3231	NaN	NaN	NaN	NaN	24.5686	27.1912	NaN	26.213	NaN	NaN	NaN	25.05	NaN	NaN	27.4672	27.9793	25.9025
A0A075B7B8	immunoglobulin heavy variable 3/OR16-12 (non-functional)(IGHV3OR16-12)	IGHV3OR16-12	27.9207	26.91	28.7639	27.6157	28.3859	27.5479	27.1951	25.9929	27.5468	26.6484	25.9405	NaN	NaN	27.7154	28.6452	28.2291	26.0431	27.8517
Q9NZ08	Endoplasmic reticulum aminopeptidase 1	ERAP1	26.4903	27.1491	25.6471	27.2187	26.2159	25.4388	27.2026	27.6148	26.6421	28.1756	27.599	27.2578	26.5471	26.0383	27.3202	26.6303	27.526	26.1628
P14174	Macrophage migration inhibitory factor	MIF	25.4734	24.2816	25.9605	26.1024	25.9163	25.8627	27.206	27.1823	27.677	26.8506	26.7443	26.3542	25.4735	27.5842	25.9692	27.6858	27.0893	27.3277
Q14974	Importin subunit beta-1	KPNB1	27.2804	27.6073	27.78	27.8817	27.6624	27.7467	27.2127	27.4488	27.2282	28.0275	27.4155	27.8365	27.0015	27.1691	27.9609	27.4185	27.7914	27.2507
Q15293	Reticulocalbin-1	RCN1	NaN	23.2161	NaN	NaN	NaN	NaN	27.2278	27.2456	26.078	25.7002	25.9143	25.5208	NaN	24.7101	NaN	26.2752	26.3911	27.1813
Q99497	Protein deglycase DJ-1	PARK7	26.5317	27.2315	25.8072	26.3667	26.989	25.809	27.2307	27.7593	27.4642	27.3909	27.1369	27.3133	26.0202	26.7886	25.2597	27.7725	27.5034	27.8432
Q15417	Calponin-3	CNN3	24.8885	25.3547	23.1649	24.7169	NaN	23.2477	27.2347	29.7968	26.4433	24.4459	26.0449	24.2121	24.843	26.251	24.1982	27.1967	25.7426	25.9489
P40261	Nicotinamide N-methyltransferase	NNMT	25.1027	26.7393	25.5568	22.8602	24.9681	NaN	27.2452	27.7018	26.4227	25.7893	25.9877	26.5369	25.7783	25.6342	NaN	26.9836	26.6676	25.9484
P78417	Glutathione S-transferase omega-1	GSTO1	29.8302	28.9023	29.1317	28.5727	29.7022	28.3613	27.2504	27.9847	27.0473	27.594	26.8446	27.5774	28.9789	28.955	31.165	28.0411	27.9726	27.3081
P05107	Integrin beta-2	ITGB2	30.8858	30.7592	30.5237	31.0302	30.8809	30.748	27.2691	28.0097	27.4636	28.7807	28.1428	28.3702	30.4558	28.8081	28.811	28.6254	29.0216	27.3046
A0A087WUC6	Signal peptidase complex subunit 2	SPCS2	24.1008	25.1268	23.564	NaN	NaN	NaN	27.2808	26.2083	26.4653	23.899	25.5828	NaN	22.8758	23.9389	NaN	25.4144	24.2748	25.4397
P40227	T-complex protein 1 subunit zeta	CCT6A	26.8975	27.5089	27.4224	27.3175	26.7844	27.0731	27.2883	26.5858	27.0559	27.7414	27.3654	27.2697	26.7154	26.0847	26.8175	26.8627	27.008	26.7374
D6RG15	Twinfilin-2	TWF2	27.8618	27.6554	27.8777	27.0015	27.3683	26.5772	27.2902	27.5193	27.0365	26.9141	27.074	26.5178	27.524	27.745	29.0824	27.8255	28.4463	27.4352
A0A0C4DH31	immunoglobulin heavy variable 1-18(IGHV1-18)	IGHV1-18	26.9853	27.1856	26.7534	24.5594	28.0028	25.0949	27.2918	26.7479	27.2464	NaN	27.049	26.7842	28.3762	27.2866	26.4688	26.9844	25.5501	26.4386
P00734	Prothrombin	F2	30.7639	30.5019	31.3711	30.7961	30.4278	30.72	27.2932	25.8327	26.7145	24.3005	26.0806	25.8447	30.5125	30.6926	30.7429	27.255	26.3314	26.6396
D6REX3	Protein transport protein Sec31A	SEC31A	26.6136	27.0054	26.3831	26.3037	25.2907	25.4869	27.2989	26.7613	27.0957	27.0735	26.874	27.0555	26.4321	25.6356	25.7018	27.099	26.463	25.9181
P35625	Metalloproteinase inhibitor 3	TIMP3	24.9771	25.5757	24.59	21.5868	23.3939	NaN	27.3016	24.1152	26.8638	22.5909	24.6755	23.9584	28.1953	33.5382	26.5003	29.9326	29.9154	29.8476
P28907	ADP-ribosyl cyclase/cyclic ADP-ribose hydrolase 1	CD38	24.2167	26.5704	23.8822	23.8667	NaN	25.2563	27.3021	25.6752	26.548	25.1255	24.6774	24.1181	24.1112	24.449	22.6897	25.5601	25.0147	25.5683
H0YEN5	40S ribosomal protein S2	RPS2	26.6204	27.0073	26.9074	26.1826	26.1314	25.96	27.3035	26.846	27.3567	27.4101	27.0535	27.0638	26.8208	26.9266	26.9295	27.401	27.0262	26.6239
P13797	Plastin-3	PLS3	24.3117	24.2703	24.1888	26.2891	25.6762	26.5546	27.3042	29.0946	27.6909	27.0534	27.6807	27.5747	23.932	26.2266	24.5981	27.1316	27.393	27.6869
P21796	Voltage-dependent anion-selective channel protein 1	VDAC1	27.8445	28.8227	26.8612	25.3158	27.3342	26.132	27.3156	28.1342	25.8336	25.2508	25.7365	NaN	27.6773	26.1661	25.2039	27.7976	28.2589	25.8827
O95336	6-phosphogluconolactonase	PGLS	28.0002	26.7352	27.0615	27.7701	28.325	28.4375	27.3184	27.0294	27.0785	28.0986	27.7766	28.2468	27.4269	27.2311	28.4778	27.2438	27.2655	26.9729
P62424	60S ribosomal protein L7a	RPL7A	25.8129	26.4575	25.6039	26.0909	25.1665	24.0899	27.3216	27.0239	27.4169	28.3156	28.2476	28.2608	25.4009	26.1412	25.7281	26.9408	26.7114	26.2638
P23381	Tryptophan--tRNA ligase, cytoplasmic	WARS	27.8079	28.8181	28.4748	29.0544	28.1008	27.4266	27.3219	29.0325	28.4382	29.7183	28.3468	28.5763	27.8464	28.9762	29.3073	29.056	30.1821	29.2028
Q86VP6	Cullin-associated NEDD8-dissociated protein 1	CAND1	27.5744	27.7823	27.1798	26.9581	27.2482	26.5494	27.3264	27.3876	27.39	28.0288	27.3397	27.9917	26.8156	26.7757	28.7806	27.5811	27.4433	27.718
P02730	Band 3 anion transport protein	SLC4A1	24.528	29.4472	27.2615	27.7408	26.9376	30.1595	27.3271	26.9096	29.7003	27.4297	27.8805	26.6891	25.8754	25.4405	24.2032	24.7957	24.8379	30.6794
P07951-3	Tropomyosin beta chain	TPM2	NaN	NaN	NaN	NaN	NaN	NaN	27.3336	27.4724	25.2256	24.3465	26.7808	25.4528	NaN	24.5132	NaN	23.899	24.3642	26.9627
P61019	Ras-related protein Rab-2A	RAB2A	26.9716	27.7027	27.5853	27.3699	26.832	27.3065	27.3376	27.1637	26.9884	26.7338	27.3943	26.6479	27.298	27.1833	27.4924	26.8435	26.7787	27.0209
P46783	40S ribosomal protein S10	RPS10	25.7987	25.5303	25.0663	25.5788	25.0605	25.2793	27.3483	26.956	27.439	27.858	27.743	27.6952	25.4165	26.3039	25.136	27.0805	26.7566	26.8065
P61026	Ras-related protein Rab-10	RAB10	26.8304	26.6763	27.2736	27.001	27.0517	27.3311	27.3514	27.0232	26.7622	26.8005	26.7919	26.4205	26.6512	26.4586	26.7343	26.5895	27.2244	25.9827
H0Y8D1	Putative trypsin-6	PRSS1	25.8009	26.8075	26.0265	26.4252	27.6059	27.8	27.355	27.1012	26.9235	27.1588	27.1349	27.4393	25.4401	27.0543	28.2361	26.2236	27.119	27.3235
Q96QK1	Vacuolar protein sorting-associated protein 35	VPS35	28.1745	28.6323	28.8003	28.6126	28.4084	28.2586	27.3563	27.2624	27.0334	28.5615	28.0024	28.4576	28.1018	27.9109	29.1457	27.2992	27.7698	26.9158
O15143	Actin-related protein 2/3 complex subunit 1B	ARPC1B	29.6584	29.3282	28.5773	28.6005	29.1237	28.4079	27.3599	28.4694	27.2857	27.5805	27.7744	27.6391	29.6483	28.2669	28.5779	28.1779	28.4395	27.4407
Q07960	Rho GTPase-activating protein 1	ARHGAP1	27.4328	27.7425	27.7665	26.8342	26.6494	26.9255	27.3648	27.5365	26.4209	27.1054	27.6908	27.6257	27.3083	26.6716	27.0349	26.2947	26.7704	26.4577
P19367	Hexokinase-1	HK1	27.9997	28.2325	27.7706	28.2072	28.0944	28.2842	27.3655	27.5281	27.3556	28.32	27.8671	28.5516	27.8442	27.1796	26.9466	27.5549	27.8756	27.0579
P06737-2	Glycogen phosphorylase, liver form	PYGL	30.0977	28.0536	28.7274	28.3801	29.6898	28.5987	27.3815	26.534	27.1622	27.2547	26.9772	25.0799	29.5682	27.8838	29.2184	26.9612	26.8104	27.4166
F8VU90	Peptidyl-prolyl cis-trans isomerase	FKBP11	NaN	23.7561	NaN	NaN	NaN	NaN	27.3848	25.8579	27.1187	25.217	26.6231	23.7739	22.659	23.9236	NaN	26.9488	24.3869	24.297
P62263	40S ribosomal protein S14	RPS14	25.1143	23.1293	25.3416	27.3421	26.0827	26.0263	27.3853	27.6682	27.7112	28.7342	28.5207	28.6547	25.2966	26.166	24.1879	25.9216	27.2457	26.46
F5GXX5	Dolichyl-diphosphooligosaccharide--protein glycosyltransferase subunit DAD1	DAD1	26.2626	26.0109	25.5117	26.3113	26.5111	26.3554	27.3855	26.0503	26.5929	26.7361	27.046	26.3719	26.7074	25.4138	27.5513	26.709	25.7822	25.5119
P30837	Aldehyde dehydrogenase X, mitochondrial	ALDH1B1	24.1855	26.2454	NaN	NaN	NaN	NaN	27.4031	28.0583	24.6652	24.6709	26.4599	25.6599	23.0382	25.1067	NaN	25.5203	25.0924	24.4934
P29590	Protein PML	PML	27.3097	28.6401	26.8596	25.2726	25.1299	27.0444	27.4077	28.3772	27.822	27.4758	27.5423	28.0111	27.1824	26.7966	24.7583	27.2488	27.8348	26.9192
Q9BVC6	Transmembrane protein 109	TMEM109	26.2562	27.0729	26.6466	26.307	25.671	27.238	27.4095	27.0086	27.4861	27.248	27.1358	27.4372	26.4516	NaN	25.485	27.3227	26.6538	27.1203
E7ES33	Septin-7	SEPT7	26.2111	26.753	26.3996	25.764	25.693	25.7731	27.4143	27.7382	27.8081	26.7764	27.3843	26.345	26.5054	26.7588	25.6332	27.4946	27.3729	28.0968
Q9NQC3-2	Reticulon-4	RTN4	25.1858	25.9801	25.2951	27.1073	NaN	26.9942	27.4157	27.7253	27.7236	28.0794	28.1235	28.4005	26.2099	26.7044	24.0758	27.779	28.136	27.1104
P61224-3	Ras-related protein Rap-1b	RAP1B	28.4769	29.0376	28.8571	28.3116	28.0814	27.8906	27.4186	27.5327	27.3656	27.4298	26.9567	26.7054	28.4526	28.0735	28.263	27.3633	28.1105	27.4713
O43390	Heterogeneous nuclear ribonucleoprotein R	HNRNPR	26.933	27.7187	27.349	27.3201	27.0512	27.1247	27.4195	27.6146	27.909	27.516	27.5267	27.663	26.8697	27.2099	26.7436	27.4971	27.6041	27.9064
Q9BXX0	EMILIN-2	EMILIN2	26.8748	25.9894	26.0645	NaN	NaN	NaN	27.4251	27.1962	26.1238	NaN	26.563	27.5555	26.3642	28.0404	25.4538	27.7112	27.17	26.6918
P49189	4-trimethylaminobutyraldehyde dehydrogenase	ALDH9A1	27.5337	26.7277	26.9623	27.8148	28.2481	27.2961	27.4319	26.8893	26.7958	27.9232	27.567	26.8528	26.804	27.0401	27.5559	27.8744	27.3847	27.0235
Q53GG5-2	PDZ and LIM domain protein 3	PDLIM3	NaN	23.3691	NaN	NaN	NaN	NaN	27.4331	28.2421	25.9318	NaN	26.9853	25.4418	NaN	25.1613	NaN	26.2117	25.7084	26.6341
Q9Y2Q3	Glutathione S-transferase kappa 1	GSTK1	27.8618	28.3674	27.9195	27.1818	26.902	27.3854	27.436	27.7195	27.7144	28.2065	28.0942	28.4499	27.0816	27.5266	26.4812	27.7291	28.3368	28.0896
G8JLG1	Structural maintenance of chromosomes protein	SMC1A	28.7564	27.607	29.4847	28.863	28.4968	30.1597	27.438	27.4846	28.4371	27.9954	27.495	28.029	28.8634	29.1677	26.9088	27.8304	27.4209	28.6968
Q9BS26	Endoplasmic reticulum resident protein 44	ERP44	26.8363	27.2378	26.0737	27.6381	26.9829	27.1463	27.4413	27.0786	27.2561	27.6214	27.3844	27.4898	26.4426	26.7243	NaN	27.1534	27.1265	26.4687
Q2TAM5	Transcription factor p65	RELA	27.0003	28.7072	27.4386	27.6796	26.9729	28.3796	27.4488	26.5963	26.2816	27.8982	27.6825	26.0998	26.9615	25.9889	NaN	28.2299	25.657	28.0979
P15531	Nucleoside diphosphate kinase A	NME1	24.4298	NaN	23.2157	24.6305	24.645	24.0353	27.4491	26.5701	25.9476	26.4635	26.6088	26.281	24.4519	24.5368	NaN	27.541	26.3039	25.5899
P61626	Lysozyme C	LYZ	30.7683	29.9704	30.407	30.6539	31.0049	30.2609	27.4518	27.6963	27.3593	27.5039	28.489	27.2967	30.5173	32.4431	33.2718	28.4252	28.645	28.4209
P40925	Malate dehydrogenase, cytoplasmic	MDH1	24.9322	24.9744	25.1651	25.8176	26.2526	25.5929	27.4607	27.2874	26.5806	27.5093	26.9274	25.8452	NaN	26.5077	27.2142	27.993	27.4435	27.6871
E9PJD9	60S ribosomal protein L27a	RPL27A	25.8238	25.9136	NaN	26.4944	25.8288	NaN	27.4658	27.3456	28.2214	28.1931	28.5164	28.5223	25.3938	26.6769	25.9975	27.3857	27.3261	27.1763
P36871	Phosphoglucomutase-1	PGM1	28.3375	28.1996	27.6852	27.7474	27.8028	27.5707	27.4694	27.2097	26.869	26.9767	27.0633	27.3939	27.7839	27.0432	28.6635	27.1523	26.7604	26.9762
F5H2F4	C-1-tetrahydrofolate synthase, cytoplasmic	MTHFD1	27.8672	28.112	27.7362	27.8713	27.5746	27.2727	27.4742	27.2988	26.9374	28.0922	27.4894	27.5245	27.4606	27.814	28.0293	27.2831	27.7306	27.5076
P62277	40S ribosomal protein S13	RPS13	26.7349	26.9218	26.2471	25.8962	25.6042	25.7983	27.4807	27.0617	27.3328	27.8669	27.6682	27.5936	25.8891	26.4256	26.4403	27.2185	27.0959	26.8131
P11215	Integrin alpha-M	ITGAM	32.2771	31.6769	31.7861	32.4412	31.7867	31.9285	27.4891	26.6607	26.9715	28.3995	28.4058	28.0679	31.5133	29.3969	29.414	28.7365	28.1556	26.0852
K7EJT5	60S ribosomal protein L22	RPL22	26.436	26.6804	26.1726	26.6071	25.9756	25.9102	27.5138	26.9941	27.8081	28.3215	28.0389	28.3093	25.4288	26.9931	26.7922	27.3879	26.9476	27.2511
P11413	Glucose-6-phosphate 1-dehydrogenase	G6PD	30.4667	30.3184	30.5731	31.1004	30.4812	30.5343	27.5239	27.8143	27.3302	28.76	27.9747	27.9775	30.1783	28.8286	29.9904	27.9411	28.3476	27.7735
P62701	40S ribosomal protein S4, X isoform	RPS4X	26.7789	27.4485	27.2855	26.5769	26.9157	26.924	27.5253	27.1915	26.9122	28.2633	28.3857	27.8945	27.1511	27.1726	26.9882	26.6711	26.7849	26.1093
P07996	Thrombospondin-1	THBS1	25.2247	26.1861	26.304	25.0571	27.3179	26.8415	27.5264	30.3682	26.5786	25.7004	28.0891	26.0507	27.1085	26.2297	27.3361	25.3322	24.7547	25.809
A0A087WYR3	Tumor protein D54	TPD52L2	22.7588	25.4166	25.355	26.1997	25.1678	26.2647	27.5272	27.4794	27.8363	27.6946	27.3573	27.9728	24.1209	25.9777	24.1789	26.6982	27.4607	27.3559
Q9NZU5	LIM and cysteine-rich domains protein 1	LMCD1	NaN	23.7727	23.3012	NaN	NaN	NaN	27.529	27.7419	25.9857	23.6574	26.3535	25.343	NaN	24.4173	NaN	25.7626	25.483	25.4753
P18124	60S ribosomal protein L7	RPL7	26.0017	25.6232	26.2543	27.1923	25.3634	26.8297	27.5305	27.0148	27.762	28.8933	28.9198	29.0119	26.2444	26.4712	24.0516	26.9755	27.0401	26.9823
P02748	Complement component C9	C9	31.4335	30.2961	31.7126	31.4692	32.3936	32.9027	27.5335	26.2673	27.5725	26.334	26.5848	26.6535	32.215	31.8801	34.5699	25.0876	26.3585	27.5045
O43491	Band 4.1-like protein 2	EPB41L2	24.9074	25.4012	24.7007	NaN	NaN	NaN	27.5335	27.2649	27.0517	25.0349	25.1844	25.1578	25.6013	26.0563	25.3996	26.4848	26.4764	27.2052
P30048-2	Thioredoxin-dependent peroxide reductase, mitochondrial	PRDX3	25.0002	25.2563	24.9763	27.4227	26.918	25.5601	27.5441	27.6479	27.5915	28.7954	28.11	27.9127	24.0926	26.3668	23.0533	28.175	28.2703	27.0431
A0A087WTT1	Polyadenylate-binding protein	PABPC1	26.8229	27.4253	26.8291	27.2095	26.1911	26.7948	27.5448	27.4979	27.9027	27.8446	27.8551	27.8168	26.9362	26.9449	25.4493	27.8556	27.6485	27.4905
P23141-3	Liver carboxylesterase 1	CES1	NaN	25.5405	23.9763	26.1933	23.2329	21.9517	27.5453	28.2998	27.112	28.8244	26.9439	26.5143	20.9669	26.8208	NaN	26.2589	26.1516	28.1515
P23526	Adenosylhomocysteinase	AHCY	27.9982	28.1332	27.536	27.5813	28.3275	27.2575	27.5553	27.4731	27.3034	27.3984	27.4703	26.9652	27.4401	27.1881	28.8326	27.1773	27.1506	27.4806
Q9UBR2	Cathepsin Z	CTSZ	26.0134	26.7593	26.5458	27.0336	26.9869	27.115	27.565	27.1689	27.7148	27.3819	27.844	27.2097	25.7397	26.1436	27.8149	27.8249	27.7992	26.9474
Q5T9B7	Adenylate kinase isoenzyme 1	AK1	25.4525	25.5249	25.1009	27.1572	26.3158	25.5687	27.5717	26.8783	26.9018	26.8382	25.4115	24.911	24.9139	24.6375	25.0175	25.6536	26.6326	27.7897
B4DJV2	Citrate synthase	CS	28.105	27.952	27.9058	27.4696	27.572	27.6834	27.5774	27.5458	27.7178	27.8721	27.7827	27.6931	27.5246	27.4505	27.0003	27.7702	28.0905	27.338
P24844	Myosin regulatory light polypeptide 9	MYL9	NaN	24.5661	NaN	NaN	NaN	24.3638	27.5795	28.1987	26.5831	24.5891	27.9796	25.7543	NaN	26.4004	NaN	25.1313	25.4818	28.7419
H0Y8G5	Heterogeneous nuclear ribonucleoprotein D0	HNRNPD	26.1812	26.7275	26.0279	26.9639	26.7505	26.7634	27.5848	27.7432	27.941	28.2318	27.9247	28.291	26.6607	26.7497	25.4826	27.6108	27.6241	28.0854
G3V4U0	Fibulin-5	FBLN5	25.2971	26.5942	26.6072	23.468	27.3009	26.026	27.5851	26.8841	28.059	25.9083	28.1884	26.5892	25.074	27.6838	26.6256	26.5196	25.7915	28.9606
P05023-3	Sodium/potassium-transporting ATPase subunit alpha-1	ATP1A1	27.0998	28.4696	27.156	27.7003	26.3389	27.436	27.5852	28.3345	27.9016	28.3934	27.3255	27.3838	26.8358	26.0438	24.6236	27.5394	27.7044	28.4446
P04433	Ig kappa chain V-III region VG	IGKV3D-11	28.2949	26.9302	29.1131	28.6578	29.3236	28.4202	27.595	26.751	27.9613	27.6643	27.1946	26.5103	29.3403	28.4898	30.496	28.3775	26.332	27.4237
X5D2R7	Proteasome subunit beta type	PSM8	25.7889	26.1861	25.1204	25.4086	24.1315	24.3142	27.6016	27.378	26.8923	25.6884	25.7384	24.6409	25.0599	26.2165	24.9748	27.7417	27.9088	27.2853
P07099	Epoxide hydrolase 1	EPHX1	26.5344	26.8254	26.1823	26.3063	25.9693	26.7336	27.6061	26.1579	27.2326	28.1803	27.165	27.6317	26.2962	26.9619	25.5279	27.072	27.7003	28.4107
Q9Y678	Coatomer subunit gamma-1	COPG1	27.3948	27.8492	27.5491	27.579	27.3612	27.5561	27.6126	27.3058	27.3097	27.777	27.892	27.9315	27.1628	27.0618	26.8363	27.6525	27.4138	26.3834
Q5T7C4	High mobility group protein B1	HMGB1	27.1821	23.3684	25.4747	24.5584	23.5327	24.8388	27.6153	28.0179	27.201	27.2711	27.1575	NaN	23.8736	25.1551	24.3669	27.4198	27.6118	26.8527
P48047	ATP synthase subunit O, mitochondrial	ATP5O	27.0587	27.5975	26.3177	27.048	26.7847	26.757	27.6167	27.3683	27.632	28.0243	27.682	28.0535	26.5567	26.5025	25.6393	27.6528	27.5058	27.2307
P49755	Transmembrane emp24 domain-containing protein 10	TMED10	27.2989	27.6085	27.0069	26.4663	26.4609	27.0271	27.6188	27.5584	27.574	26.5945	27.0846	25.7963	27.6638	26.5826	25.4447	27.8909	27.2779	27.0963
H7C2W9	60S ribosomal protein L31	RPL31	23.1934	22.9246	23.6607	26.3404	24.3844	NaN	27.6228	27.0818	27.4927	28.1616	28.1511	27.9022	NaN	26.0145	23.4891	27.4283	26.8055	26.2863
Q6NZI2	Polymerase I and transcript release factor	PTRF	24.747	23.7137	22.5719	24.1755	NaN	24.2107	27.6306	26.8006	27.0297	24.6197	26.0456	25.5465	23.6899	25.8693	24.2959	26.6188	26.5103	28.7765
P35606-2	Coatomer subunit beta	COPB2	27.37	27.4667	27.3472	28.2199	27.5831	28.0664	27.6316	27.4895	27.4921	27.7744	27.7056	27.733	27.2005	26.8961	27.601	27.5993	27.2836	26.8299
E9PIM6	Thy-1 membrane glycoprotein	THY1	23.869	25.6476	NaN	23.2905	NaN	NaN	27.6388	27.2474	26.8919	24.7739	26.8863	25.5856	25.0554	26.8374	NaN	27.5477	26.718	25.8543
Q9HDC9	Adipocyte plasma membrane-associated protein	APMAP	30.0893	29.8689	29.9299	30.8921	30.2846	29.63	27.6464	27.5009	27.3853	28.6956	26.4428	27.9453	29.8472	27.9569	28.4571	27.7904	28.0183	26.508
H0YD13	CD44 antigen	CD44	28.1516	28.9613	27.3779	25.5729	26.0362	26.5785	27.6465	28.1566	27.9214	26.1534	26.9143	25.4782	27.9686	27.5858	26.9412	28.2361	28.7854	27.5045
P35442	Thrombospondin-2	THBS2	24.1817	24.173	26.1642	22.3825	25.2779	23.9086	27.6502	29.3786	25.1325	23.8899	27.1568	24.4409	24.0945	26.3399	26.9223	23.9121	23.9893	23.4276
P02790	Hemopexin	HPX	28.6512	28.1718	28.9554	27.5953	29.524	28.5812	27.6589	27.7204	27.9533	26.8064	27.3161	28.302	30.6064	29.4314	28.64	28.7271	28.0768	29.1831
P20774	Mimecan	OGN	NaN	22.2048	21.4081	NaN	NaN	NaN	27.6709	24.0796	27.4123	24.753	24.7197	24.0599	22.9842	27.2431	25.0663	27.067	25.0193	28.3544
P50991-2	T-complex protein 1 subunit delta	CCT4	28.4174	28.7048	28.4223	28.3201	28.2205	28.3047	27.6774	27.5038	27.4294	28.1224	28.0888	28.1503	28.4075	27.7862	27.766	27.9064	28.0791	27.5777
A6NMZ7	Collagen alpha-6(VI) chain	COL6A6	23.6942	25.2678	24.226	23.443	20.5509	22.7348	27.6821	25.6154	24.4499	26.8116	23.8292	26.5749	NaN	27.6065	22.9235	26.6472	28.2548	28.3219
P61009	Signal peptidase complex subunit 3	SPCS3	25.0419	25.2313	24.2101	23.6513	24.6065	24.6418	27.6853	26.2276	26.9041	26.2088	26.0487	25.2944	24.9303	24.5885	NaN	27.2792	25.3444	25.9
P00747	Plasminogen	PLG	32.1451	32.7756	33.0579	33.1439	32.0747	33.2954	27.6863	27.2001	27.7776	27.6116	26.923	27.6362	32.4929	32.7472	33.9722	27.5795	27.363	28.0488
P26640	Valine--tRNA ligase	VARS	27.1495	27.3554	27.424	26.9986	26.83	26.7199	27.6887	26.995	27.4737	27.6619	27.664	27.7736	27.4039	27.0569	27.8096	27.1901	27.1491	27.1857
Q9BXN1	Asporin	ASPN	22.1117	22.5264	22.8556	21.2413	NaN	21.9191	27.6915	28.1063	24.3696	23.1955	28.259	23.4659	NaN	24.0974	NaN	25.6019	23.4255	23.7641
Q15907	Ras-related protein Rab-11B	RAB11B	28.1796	27.8634	28.064	28.6526	28.3075	28.1006	27.7	27.902	27.4438	28.0935	28.0488	27.88	27.8715	27.7686	28.198	27.6284	27.8307	27.6441
P62854	40S ribosomal protein S26	RPS26	25.9128	25.4285	25.7355	26.0653	26.0375	25.8529	27.7042	27.3166	27.34	27.3531	27.4344	27.5748	25.9186	26.1124	26.2051	27.57	26.8707	26.4077
P38646	Stress-70 protein, mitochondrial	HSPA9	27.8286	28.3023	28.1112	27.7089	27.665	27.8125	27.7072	28.0768	28.1729	28.5644	28.3825	28.3203	27.4416	27.9044	27.2231	28.2989	28.4955	28.0945
Q9NYU2-2	UDP-glucose:glycoprotein glucosyltransferase 1	UGGT1	26.7851	27.1291	26.8714	26.9824	27.0582	26.6959	27.7085	27.1401	27.4718	27.5565	27.9694	27.4578	26.9038	26.771	26.1901	27.4075	27.204	27.7561
P53999	Activated RNA polymerase II transcriptional coactivator p15	SUB1	NaN	NaN	23.334	24.5995	24.0439	23.675	27.7096	27.4485	28.1927	26.9655	27.4789	26.7234	23.8202	25.9979	NaN	27.8996	27.1888	27.7809
P07951-2	Tropomyosin beta chain	TPM2	NaN	NaN	NaN	23.0484	NaN	NaN	27.7118	29.3564	26.4793	24.5758	26.7776	23.8267	NaN	23.8743	NaN	25.4713	25.5701	27.9289
A0A087X1Z3	Proteasome activator complex subunit 2	PSME2	27.6216	27.8515	27.7794	27.6181	27.4499	26.6752	27.7127	28.1199	27.96	28.976	28.1313	28.056	27.2172	27.7544	29.219	28.3669	28.6154	28.0668
P08603	Complement factor H	CFH	29.1302	29.0647	29.5428	28.5437	29.1588	28.5386	27.7161	27.1621	27.7144	23.7628	26.1886	26.6948	29.5243	29.6826	30.6701	27.6692	27.3582	28.1524
P11047	Laminin subunit gamma-1	LAMC1	24.1089	27.0219	25.5493	25.2714	25.1917	26.8508	27.7236	28.5619	27.5376	27.7568	27.5843	28.8119	26.2028	26.6	24.5879	26.9917	27.6722	28.7269
P17858	ATP-dependent 6-phosphofructokinase, liver type	PFKL	28.8338	29.1591	29.2642	28.4469	28.311	28.69	27.7285	28.0308	28.1091	28.7173	28.2956	28.4295	28.6385	29.0007	30.037	28.1974	28.9624	27.8866
P07384	Calpain-1 catalytic subunit	CAPN1	26.9438	26.816	26.5325	27.7066	27.4405	27.921	27.7431	27.5219	27.8895	28.0933	27.7945	27.9098	26.5285	26.5013	25.5928	27.7689	27.984	28.1738
P13746	HLA class I histocompatibility antigen, A-11 alpha chain	HLA-A	28.7108	29.871	29.4217	27.6676	27.9091	27.6277	27.7452	30.2533	28.5829	27.4722	27.982	27.3659	29.0123	29.272	27.6127	28.303	29.4797	27.9655
P10599-2	Thioredoxin	TXN	26.3789	26.7348	26.5902	28.4113	28.0056	26.9846	27.7461	28.2835	27.8155	28.7716	27.8289	27.7523	25.5874	26.9876	25.8051	27.6424	29.577	27.5242
P78371	T-complex protein 1 subunit beta	CCT2	27.2375	27.5595	27.759	27.679	27.3976	27.7561	27.7475	27.5951	27.8655	28.4244	27.8517	28.3416	27.7922	27.3973	26.8528	27.9445	27.8692	27.5519
P31930	Cytochrome b-c1 complex subunit 1, mitochondrial	UQCRC1	28.3915	28.7174	27.6884	27.7464	28.4539	28.4962	27.7475	27.5113	27.909	28.0401	28.2831	28.0382	28.2189	27.2578	26.1552	27.8243	28.2094	28.0449
P51148	Ras-related protein Rab-5C	RAB5C	28.0594	28.8729	27.9857	27.77	27.4713	27.7176	27.7592	27.8948	27.8089	27.6534	27.5037	27.1818	27.8156	28.134	28.5404	27.9087	27.6914	27.7714
E9PGN7	Plasma protease C1 inhibitor	SERPING1	29.3852	28.7585	28.9964	27.9062	28.4038	28.3986	27.76	27.7453	27.4146	26.4631	26.3771	27.3222	28.9488	28.6605	29.5405	27.6078	27.6106	28.2401
B5MDF5	GTP-binding nuclear protein Ran	RAN	27.9438	28.7275	27.965	27.0119	27.1986	26.6053	27.7635	27.9054	27.6583	26.3465	26.8257	25.9336	27.7545	27.7193	27.8957	27.8519	27.9138	27.8686
P05091	Aldehyde dehydrogenase, mitochondrial	ALDH2	27.6753	29.9067	29.0141	29.4511	29.2861	27.2841	27.7656	30.126	29.0925	30.8624	29.8674	28.3675	28.7962	27.7854	27.4864	29.4252	29.5721	28.4822
P42224	Signal transducer and activator of transcription 1-alpha/beta	STAT1	29.3629	30.2291	29.8419	29.3493	28.5981	29.4151	27.7681	29.4858	28.9591	30.2193	28.9676	30.2367	29.4089	29.5492	29.3831	29.5875	30.571	29.8316
O75396	Vesicle-trafficking protein SEC22b	SEC22B	26.5885	26.6784	26.4435	26.2444	25.6425	26.1058	27.7814	27.7696	28.0392	27.7374	27.6877	28.0372	26.4692	26.5569	26.2481	27.3808	27.4693	27.9079
A0A286YEY4	Ig gamma-2 chain C region	IGHG2	28.1675	27.1302	28.075	26.9713	27.8533	26.7852	27.7814	28.1205	28.1816	26.4392	25.3715	26.0419	28.9506	28.7352	28.5133	27.9792	26.796	28.6138
C9J4B8	APC membrane recruitment protein 3	AMER3	25.548	25.1953	25.075	NaN	25.7857	25.3265	27.7834	25.6662	26.7193	26.4166	NaN	27.6365	26.1523	26.4498	26.8332	27.0427	25.9917	26.405
O15145	Actin-related protein 2/3 complex subunit 3	ARPC3	28.6122	27.9975	27.706	28.1307	27.9274	27.0614	27.7854	28.2006	27.1912	27.0986	27.4006	26.6061	28.192	27.6418	27.6288	27.9977	28.5368	26.3074
Q99536	Synaptic vesicle membrane protein VAT-1 homolog	VAT1	28.7744	28.3538	28.7231	29.0176	28.5013	28.8943	27.7888	27.2206	27.9906	27.8353	27.4693	27.6665	28.5118	28.3698	28.5378	27.4421	28.2276	28.087
E7EQB2	Lactotransferrin	LTF	33.1177	33.7004	33.7965	34.6427	34.7563	33.6912	27.7924	26.5107	26.3623	27.9636	28.6212	26.4015	33.6447	31.1181	30.9859	26.6879	25.3509	27.4026
Q96CX2	BTB/POZ domain-containing protein KCTD12	KCTD12	27.509	27.3431	27.248	27.3004	27.8574	26.8893	27.8043	27.6711	27.3865	27.7617	27.8348	27.6266	27.2521	27.5536	27.7495	27.8229	27.7387	27.9163
P52907	F-actin-capping protein subunit alpha-1	CAPZA1	28.1512	28.3176	27.7692	28.6221	27.9989	28.3883	27.8151	28.2934	28.7866	28.481	28.5138	28.9298	27.3272	27.9305	27.5192	28.1833	28.4001	28.4921
P00505	Aspartate aminotransferase, mitochondrial	GOT2	23.163	23.737	24.5415	26.6469	25.9514	25.7837	27.8181	27.3015	27.7377	28.3549	28.0817	28.5909	22.1477	26.0415	NaN	27.5945	27.6285	27.3506
H7BXV5	Collagen alpha-1(XVIII) chain	COL18A1	27.1034	27.4855	28.0312	26.7964	28.0877	27.4844	27.8199	26.9261	27.7258	27.2775	27.6649	28.321	27.3327	28.6967	30.688	26.5803	27.0959	28.1066
P22695	Cytochrome b-c1 complex subunit 2, mitochondrial	UQCRC2	28.7129	28.5868	27.7556	27.1012	28.281	27.0502	27.8229	27.7851	27.9352	27.6454	27.8716	26.9903	28.4493	27.3819	25.3924	28.2527	28.7643	27.6756
P51571	Translocon-associated protein subunit delta	SSR4	26.6879	26.9469	26.1412	26.0692	26.4072	26.7432	27.8238	27.1674	27.5947	27.1538	27.5022	26.95	26.7403	26.1053	23.9478	27.5161	26.748	26.5741
P30043	Flavin reductase (NADPH)	BLVRB	27.0355	28.5622	28.1884	27.519	27.339	28.2828	27.8244	28.0362	28.9376	27.7986	27.759	27.5914	26.4571	27.6106	27.4285	26.7802	27.3587	28.8297
G3V4W0	Heterogeneous nuclear ribonucleoproteins C1/C2	HNRNPC	27.7005	28.5611	27.3274	27.3258	26.4931	27.3547	27.8255	27.8598	28.1254	29.0264	28.8703	29.1868	27.7069	27.8448	27.4089	27.9483	28.0907	28.0702
Q96HC4	PDZ and LIM domain protein 5	PDLIM5	25.1158	25.1723	24.6094	23.7472	23.0561	25.748	27.826	28.1467	26.373	26.3485	27.7387	26.0426	25.1417	26.2115	24.744	26.3531	26.0411	26.1173
Q8N1F7	Nuclear pore complex protein Nup93	NUP93	25.637	27.0397	26.5416	26.1892	25.3262	25.1223	27.8271	25.3828	26.3322	25.2183	27.6098	27.3815	26.3917	26.2052	28.0978	26.5761	25.9081	26.4675
Q13838	Spliceosome RNA helicase DDX39B	DDX39B	27.997	28.0817	27.6534	28.089	27.6795	28.1333	27.8321	27.7927	27.934	28.4355	28.3654	28.4001	27.7979	27.4469	27.3266	27.5361	27.856	28.0425
Q15942	Zyxin	ZYX	25.2125	25.835	25.5303	25.9654	25.3597	27.2727	27.8387	28.5942	27.0112	27.6464	27.9306	26.6409	25.5976	26.3979	23.85	28.0851	27.6986	27.5057
Q12906-5	Interleukin enhancer-binding factor 3	ILF3	26.0138	25.9584	24.639	25.1979	25.6777	24.7089	27.8636	28.0608	27.7829	27.0629	27.7943	27.3959	24.8818	25.4637	24.5697	27.7267	27.8118	28.1899
P05388	60S acidic ribosomal protein P0	RPLP0	27.036	27.0991	27.1395	26.3894	26.5098	24.9648	27.8654	27.5411	27.3928	27.6188	27.5139	27.2381	26.6375	26.9926	27.2418	28.2101	27.4056	27.3941
P47756-2	F-actin-capping protein subunit beta	CAPZB	28.5125	28.2362	27.6244	28.686	28.6109	27.5531	27.8668	28.0933	27.9834	27.8295	27.9978	27.2447	27.9165	27.4585	27.9733	27.8723	28.0479	28.1325
Q5T985	Inter-alpha-trypsin inhibitor heavy chain H2	ITIH2	31.0621	31.5839	31.5537	31.3345	30.6917	30.894	27.8731	27.4744	28.0168	26.6484	26.4201	26.8953	30.8107	31.3681	31.4939	27.6589	28.0186	27.3724
P10153	Non-secretory ribonuclease	RNASE2	26.9017	26.0155	25.823	25.3487	25.442	24.8499	27.8738	NaN	25.9276	24.7587	24.0395	24.6332	25.1572	NaN	NaN	24.685	NaN	24.6383
P53618	Coatomer subunit beta	COPB1	27.5904	28.009	28.4261	27.7401	28.0138	28.0269	27.876	27.4021	27.2266	28.1492	28.0092	28.3654	27.6048	27.1563	27.502	27.5058	27.2579	26.4785
P27105	Erythrocyte band 7 integral membrane protein	STOM	32.0389	31.5067	31.9294	32.7317	32.2738	33.1256	27.8813	27.6767	28.1818	29.0518	27.9092	28.6641	31.9449	29.48	31.2253	27.4489	28.5626	28.7649
P62851	40S ribosomal protein S25	RPS25	25.9498	26.2147	25.1376	25.9117	25.5389	NaN	27.8848	27.6455	27.8259	28.0285	27.9119	27.8819	24.8509	26.8772	25.8606	27.727	27.279	27.2914
F8VVM2	Phosphate carrier protein, mitochondrial	SLC25A3	27.5047	28.3016	26.8994	25.3204	26.4391	24.6972	27.8976	27.8508	27.8413	26.8559	26.9428	25.7456	27.5486	26.6362	27.1823	27.9933	28.2534	27.775
P25325	3-mercaptopyruvate sulfurtransferase	MPST	27.3113	NaN	NaN	26.8643	NaN	NaN	27.8994	27.6785	27.686	28.5665	27.5805	26.7705	NaN	NaN	26.6179	25.9978	27.8437	28.7095
A0A0C4DFV9	Protein SET	SET	25.1238	23.9045	24.2446	26.6308	NaN	25.5857	27.9002	28.0549	28.2503	27.5641	27.7487	27.4765	24.0893	25.8405	22.8923	27.5364	28.1279	27.7824
P61604	10 kDa heat shock protein, mitochondrial	HSPE1	22.897	22.8578	23.6588	26.5114	25.5177	24.1195	27.9101	28.2907	27.6431	28.4936	28.2977	28.3622	NaN	26.6607	23.3013	27.55	28.7153	27.203
Q9NZM1-2	Myoferlin	MYOF	27.8156	28.3396	28.1149	27.2771	27.7552	28.3642	27.9134	28.1372	27.2324	28.2087	27.7803	28.1352	27.8104	28.0215	26.5687	28.078	28.5486	26.5702
O14558	Heat shock protein beta-6	HSPB6	18.9794	17.948	19.0663	19.6357	NaN	NaN	27.9173	22.4384	24.6228	25.5327	25.7618	24.1168	19.5707	25.8842	NaN	24.7651	25.8453	28.0576
P14868	Aspartate--tRNA ligase, cytoplasmic	DARS	28.1059	28.2755	28.1513	28.019	27.9469	28.0015	27.9243	27.4253	27.5208	28.3672	28.2266	28.1834	27.7794	28.0684	28.9863	28.0915	27.7969	27.6627
P26373	60S ribosomal protein L13	RPL13	25.6552	25.6234	25.6853	26.8578	25.7894	26.2839	27.9378	27.6815	28.8171	28.34	28.4473	28.5768	25.0088	26.4584	25.8342	27.907	27.4677	27.8286
Q16658	Fascin	FSCN1	27.2113	27.7494	27.9266	27.3714	27.8956	26.7379	27.9463	28.6455	27.8684	29.1931	28.2982	28.9387	27.1589	28.3307	29.2008	27.6081	28.5549	27.874
P00450	Ceruloplasmin	CP	29.8383	30.0213	30.651	30.1985	30.1035	29.4388	27.9485	27.276	27.9579	27.4377	26.7225	27.264	30.6869	30.1211	29.8114	27.9528	28.2204	29.2936
P23246	Splicing factor, proline- and glutamine-rich	SFPQ	28.1869	28.3096	27.8703	28.1881	26.9845	27.9749	27.9486	28.6702	28.9343	29.3206	28.9019	29.4701	28.184	27.5913	25.7694	28.1477	28.9543	28.4132
Q9Y6N5	Sulfide:quinone oxidoreductase, mitochondrial	SQRDL	29.3762	30.0112	29.4257	28.8032	28.4788	28.3448	27.9519	28.6917	28.2034	28.8911	28.5155	28.1955	29.218	28.5984	28.4865	28.7563	29.0629	28.1162
Q8IUX7	Adipocyte enhancer-binding protein 1	AEBP1	26.4981	26.7876	27.8354	25.9291	26.6845	25.1591	27.9523	29.2538	27.8746	26.2974	27.9117	27.5376	26.101	28.0546	28.3065	27.5909	26.7498	27.1808
P51149	Ras-related protein Rab-7a	RAB7A	29.1264	29.5315	29.4729	29.0175	29.0768	28.9271	27.954	28.0967	28.5073	27.9537	28.0897	28.0242	28.7791	28.9411	28.8829	28.1674	28.464	28.7519
Q14847	LIM and SH3 domain protein 1	LASP1	24.2781	22.4294	23.9803	26.3533	24.9846	26.2694	27.9646	28.6412	27.4761	27.7656	28.0051	27.6204	23.6029	25.5316	20.4997	28.3798	28.1705	27.4217
P17931	Galectin-3	LGALS3	27.5436	27.6982	27.1597	28.0424	28.0515	27.5709	27.9668	29.0346	28.4177	28.5335	28.0556	28.5302	26.8694	27.773	28.8265	28.0721	28.8136	28.4018
P38606-2	V-type proton ATPase catalytic subunit A	ATP6V1A	29.1478	28.9558	29.3767	29.1566	29.0758	29.1974	27.969	28.5488	28.2518	29.2038	28.7797	28.9673	28.9964	28.8927	28.7538	28.4512	29.3784	28.1021
P26447	Protein S100-A4	S100A4	28.6024	28.4405	27.3621	28.4905	27.3159	28.3128	27.9739	27.8802	27.2405	28.5742	28.1528	28.3524	27.7867	27.5935	29.7905	29.0328	28.7415	28.1584
G3V203	60S ribosomal protein L18	RPL18	26.5687	26.9887	26.4062	26.9901	26.0797	26.9705	27.9791	27.6503	28.0954	28.8424	28.7399	29.0359	26.2624	26.753	25.3052	27.5192	27.4336	27.2549
Q9H0U4	Ras-related protein Rab-1B	RAB1B	28.5383	28.0661	28.4368	28.3859	28.4542	28.636	27.9811	27.8069	27.6098	27.4895	27.8572	26.9364	28.2955	28.1488	28.9446	28.4208	28.0044	27.3674
P78527	DNA-dependent protein kinase catalytic subunit	PRKDC	28.6245	28.939	28.173	27.9335	27.8522	28.1644	27.9876	27.8931	27.7774	28.5757	28.3654	28.3912	28.2757	27.055	26.0979	28.138	27.8592	28.033
P62753	40S ribosomal protein S6	RPS6	26.2808	26.8215	26.2715	26.209	26.1811	26.3489	27.9924	27.3459	28.0089	28.0336	28.3017	28.2442	25.5842	26.6613	26.2603	27.8195	27.4028	27.5048
P50995-2	Annexin A11	ANXA11	29.8081	29.9218	29.2585	29.7271	29.7551	29.9383	27.9936	28.108	27.7368	28.2681	28.317	28.3845	29.905	27.7997	27.66	27.9221	28.3026	28.2386
P49748-2	Very long-chain specific acyl-CoA dehydrogenase, mitochondrial	ACADVL	28.476	28.1362	28.0468	27.8604	27.9449	28.7003	27.9971	27.1979	27.7084	28.0747	27.9998	28.7453	28.2702	27.2161	27.2309	27.8389	27.3843	27.8389
P37837	Transaldolase	TALDO1	29.5085	28.846	28.3524	28.0051	28.8797	27.9436	28.0075	28.1678	27.3681	26.7779	26.6098	26.2261	29.2179	28.1671	29.3603	28.1324	28.2758	28.1369
P00367	Glutamate dehydrogenase 1, mitochondrial	GLUD1	27.8448	27.9393	27.7374	27.0561	26.4099	26.8713	28.0104	27.989	28.164	28.3043	28.3443	28.4035	27.1377	27.5418	26.4978	28.1137	28.2465	27.9815
P62857	40S ribosomal protein S28	RPS28	23.6672	21.3991	24.0293	26.7261	24.0646	25.1544	28.0133	27.732	28.3003	27.8912	28.5063	27.5511	23.2488	26.2111	23.9369	27.1966	27.6225	27.7178
F8W6I7	Heterogeneous nuclear ribonucleoprotein A1	HNRNPA1	27.5198	26.8897	26.9809	27.8712	27.4665	27.8274	28.0147	28.4385	28.3145	28.8605	29.077	28.9508	26.9945	27.3631	27.0908	28.0488	28.4645	27.9987
Q71UI9	Histone H2A.V	H2AFV	25.3143	26.5649	27.8187	29.1598	28.486	28.8141	28.0172	26.9785	27.7613	24.7928	27.0701	28.1145	27.5309	27.1428	NaN	28.1515	26.7685	28.0506
P35232	Prohibitin	PHB	28.0692	28.5737	27.8579	28.6367	28.3843	29.055	28.0218	28.0456	28.3115	29.2087	28.7179	29.5075	28.0657	27.3673	26.5483	27.8517	28.4971	27.8781
P06748-2	Nucleophosmin	NPM1	24.8469	26.7939	25.7361	26.1314	24.425	25.1666	28.0271	28.3685	28.1711	27.9097	27.7081	27.8064	24.6302	26.8294	21.2793	27.5511	28.1925	28.2639
Q08211	ATP-dependent RNA helicase A	DHX9	28.0779	28.3651	28.0141	27.7843	27.7935	27.6294	28.0342	27.8243	28.0834	28.2562	28.128	27.9384	27.9921	27.2966	27.1999	27.5733	27.9254	27.6527
P29966	Myristoylated alanine-rich C-kinase substrate	MARCKS	24.8332	24.6276	23.3067	23.9134	NaN	21.917	28.0352	29.0535	26.9107	22.6325	25.9397	NaN	21.9012	25.6929	23.0304	26.7238	28.1338	26.187
P13489	Ribonuclease inhibitor	RNH1	29.2117	28.9949	29.0206	28.473	28.9105	27.9529	28.0359	27.9431	28.099	27.9832	28.0438	28.0945	28.4394	28.1437	28.019	28.4296	28.6398	28.5777
P40939	Trifunctional enzyme subunit alpha, mitochondrial	HADHA	28.1733	28.6945	28.0663	27.4654	27.3031	27.5139	28.0361	27.9789	28.4959	28.5425	28.1557	28.873	28.1208	27.5182	26.9351	28.004	28.7807	28.0488
F5H6E2	Unconventional myosin-Ic	MYO1C	25.8799	26.6502	25.7576	NaN	23.8164	25.1671	28.0371	27.3569	27.6771	27.3465	27.5651	27.387	26.2864	26.4353	25.1934	27.473	27.1112	28.5459
Q9NZN4	EH domain-containing protein 2	EHD2	22.7285	24.8253	22.5545	22.6834	22.6872	25.0238	28.0517	26.929	26.3061	26.1848	26.5551	26.769	24.6439	24.9666	23.3585	26.8636	27.0458	28.7933
P50990-2	T-complex protein 1 subunit theta	CCT8	27.9242	28.4652	28.1253	28.5127	27.9549	28.3249	28.0533	28.2953	28.2833	28.1996	28.4111	28.2476	27.6494	27.738	27.6525	28.1701	28.2098	28.2263
P01011	Alpha-1-antichymotrypsin	SERPINA3	29.0331	29.516	30.3009	30.1484	30.0924	30.5664	28.0959	27.489	27.8691	27.3315	26.6898	27.6223	30.649	30.0746	31.0763	28.389	28.2566	28.7814
A0A0C4DGS1	Dolichyl-diphosphooligosaccharide--protein glycosyltransferase 48 kDa subunit	DDOST	26.7756	27.0937	26.4664	27.3656	26.6439	27.3435	28.1213	26.7888	27.908	27.8928	27.8136	27.7611	26.8959	26.0227	23.1507	27.8216	26.4831	26.8059
Q5SY18	Pleckstrin homology domain-containing family G member 5	PLEKHG5	26.5529	NaN	25.3204	NaN	26.2282	NaN	28.1252	26.5346	27.8843	27.5563	27.6277	28.2051	26.9672	27.5727	27.4439	27.9716	27.472	27.8193
Q6ZS81-4	WD repeat- and FYVE domain-containing protein 4	WDFY4	26.3349	22.674	28.3501	22.8474	23.7582	24.1335	28.1471	25.8635	25.509	25.1896	25.7072	24.4572	24.692	26.9604	25.5692	28.8692	25.938	27.0658
P55084-2	Trifunctional enzyme subunit beta, mitochondrial	HADHB	28.1244	27.6531	28.0376	28.0669	27.364	28.0099	28.1502	28.0294	28.1236	28.6127	28.2905	28.4829	27.8395	27.0383	25.6563	28.1192	28.6229	27.7972
A0A1B0GTW2	Voltage-dependent P/Q-type calcium channel subunit alpha-1A	CACNA1A	24.7868	19.4125	21.2258	21.096	22.0171	22.6164	28.1508	25.2136	25.6631	27.4058	26.8657	28.6963	22.7916	23.4997	23.441	27.1971	25.5017	24.4695
D6RGI3	Septin-11	SEPT11	23.9579	25.9394	23.5272	24.9958	24.0261	24.4394	28.1516	27.6156	27.0559	27.2781	27.5023	27.506	24.3476	26.7733	NaN	28.3577	27.6081	27.926
G8JLB6	Heterogeneous nuclear ribonucleoprotein H	HNRNPH1	27.9559	28.6158	27.7797	27.3204	26.7352	27.9329	28.1679	28.2799	28.435	28.1638	28.1604	27.8761	27.9683	27.2951	26.19	28.0991	28.2519	28.2283
K7ES70	Microfibril-associated glycoprotein 4	MFAP4	27.2563	27.6091	26.8357	24.5914	29.5023	26.9037	28.168	27.3284	27.8962	26.6155	28.9894	27.5881	26.6753	29.5483	28.0773	25.4343	26.4174	28.2733
P55001-3	Microfibrillar-associated protein 2	MFAP2	26.3116	26.1488	26.4069	24.9931	28.506	NaN	28.1707	28.0079	26.8724	26.8067	28.5657	27.3867	26.2296	28.4418	25.7143	28.9276	27.7499	26.946
P00352	Retinal dehydrogenase 1	ALDH1A1	25.294	25.8836	25.3159	26.5622	26.4748	NaN	28.1798	28.3925	28.157	28.4035	27.325	28.2134	24.3819	27.904	27.5192	27.9496	29.7699	28.8553
P39019	40S ribosomal protein S19	RPS19	NaN	23.5034	24.7854	25.6929	NaN	24.6553	28.1801	27.5674	28.4265	27.8463	28.1156	27.4374	NaN	26.4831	24.4978	27.6127	27.6029	27.848
Q12907	Vesicular integral-membrane protein VIP36	LMAN2	26.979	27.7203	26.707	28.0617	28.182	NaN	28.1852	27.7677	28.0455	28.0171	27.8616	27.447	26.9583	25.8978	NaN	27.8898	27.5024	27.264
P16152	Carbonyl reductase [NADPH] 1	CBR1	27.9796	27.9727	28.4248	28.0006	28.2195	28.0543	28.1976	28.236	28.4481	28.441	28.1001	28.0939	27.6278	28.963	30.296	28.3207	28.8684	28.7334
P30740	Leukocyte elastase inhibitor	SERPINB1	29.5064	29.7341	29.6339	30.512	29.8805	30.34	28.2059	28.6836	28.4211	27.8512	27.9543	27.7682	29.2038	28.03	28.3712	28.6453	28.7482	28.852
M0R210	40S ribosomal protein S16	RPS16	27.6432	27.8813	27.1399	27.298	27.0941	27.3615	28.214	27.6659	28.0397	28.8479	28.7207	28.7755	27.7693	27.8921	28.7813	28.0854	27.5744	27.2663
Q15746-2	Myosin light chain kinase, smooth muscle	MYLK	26.1417	25.647	25.0449	25.6257	25.8771	25.5674	28.217	27.7847	25.7808	24.6056	27.126	25.0966	25.6191	25.5556	25.6696	25.9246	26.5782	28.1596
P08572	Collagen alpha-2(IV) chain	COL4A2	25.9217	28.3659	26.8287	24.9586	23.7938	28.5384	28.218	28.686	28.3378	28.1973	28.1417	28.7947	26.7292	28.0123	NaN	27.9436	28.1935	29.6083
Q06323	Proteasome activator complex subunit 1	PSME1	27.3448	27.203	26.7567	26.6525	26.6096	25.7923	28.2272	28.4256	27.6516	28.1031	27.5838	27.3641	26.6613	27.2317	27.824	28.6087	28.5761	28.3365
P10809	60 kDa heat shock protein, mitochondrial	HSPD1	26.949	28.2358	27.9229	28.7992	27.7447	27.5384	28.2292	28.1488	28.509	28.8198	28.9815	28.4914	26.946	27.4391	26.6005	28.2072	28.8736	28.2266
P06331	Ig heavy chain V-II region ARH-77	IGHV4-61	28.4578	28.3501	28.9914	27.747	28.0462	27.4066	28.2337	27.9575	28.0348	27.159	26.2445	26.849	28.9671	28.5003	28.8984	28.1883	27.1284	27.8338
O43852	Calumenin	CALU	NaN	NaN	NaN	22.6511	NaN	NaN	28.2414	28.6425	26.453	24.6052	26.6906	25.7058	NaN	25.3673	22.5567	27.932	26.5357	25.6057
Q86UX7-2	Fermitin family homolog 3	FERMT3	30.7466	30.4532	30.9445	30.2882	30.374	30.2718	28.2421	28.4944	28.4281	29.3183	28.9609	29.0934	30.5617	30.1809	31.2972	29.1687	29.5637	28.5218
J3KPX7	Prohibitin-2	PHB2	28.678	28.8997	28.5443	27.96	28.2717	28.4737	28.245	28.3939	28.6341	29.1724	28.8887	29.0528	28.2756	27.5961	26.9381	28.4548	28.576	28.3281
P02766	Transthyretin	TTR	31.3045	30.6938	31.2473	31.058	31.3105	30.712	28.2533	28.2667	28.8089	28.6841	27.2091	29.3736	31.9425	29.6667	32.0151	27.3422	27.0805	27.7838
A0A1X7SBZ2	Probable ATP-dependent RNA helicase DDX17	DDX17	27.5694	28.0256	27.6908	28.3161	27.3223	28.4472	28.2702	28.4322	28.5061	28.6583	28.4592	28.5966	27.6845	27.4709	26.6697	28.3792	28.2356	28.3504
P00488	Coagulation factor XIII A chain	F13A1	27.2027	26.851	26.5304	26.1888	27.1698	27.2079	28.2751	25.0582	28.7799	27.1728	28.1473	26.7187	26.8573	28.5874	26.3371	28.2449	26.3497	28.0478
P61160	Actin-related protein 2	ACTR2	29.1475	29.4842	28.6113	29.6761	29.3165	29.112	28.2839	28.2727	28.1785	29.1923	29.144	28.7325	28.5968	28.0389	28.4097	28.5953	28.8883	28.4405
Q7Z6Z7-2	E3 ubiquitin-protein ligase HUWE1	HUWE1	25.4179	27.5456	27.4081	25.9949	28.5542	26.0193	28.2883	27.2539	28.1116	28.2305	27.6622	27.3945	27.6038	28.5459	29.1219	27.9904	28.592	27.9862
P05164-2	Myeloperoxidase	MPO	33.4244	34.039	33.5822	34.7627	34.6015	35.3657	28.2915	23.7464	25.6099	27.1466	27.8062	28.2964	33.9088	30.9195	30.4323	27.0102	22.8603	26.5649
P49257	Protein ERGIC-53	LMAN1	26.5539	26.9557	26.2713	27.5743	26.2714	27.3676	28.2937	27.7864	28.3435	28.1922	28.0179	27.9374	27.2918	26.5466	NaN	28.2117	25.9609	27.6531
P98095	Fibulin-2	FBLN2	26.4448	25.0868	26.5789	23.6259	26.7457	24.9393	28.3193	29.4648	27.4318	NaN	28.6651	27.9513	26.6331	29.2286	27.1065	27.9384	27.6568	28.2902
Q01518	Adenylyl cyclase-associated protein 1	CAP1	28.446	28.3862	28.8999	28.7496	28.3278	27.9313	28.3292	29.0845	28.6771	28.8838	28.6133	28.5302	27.5129	28.7315	27.9235	28.9043	29.2911	28.5416
P00915	Carbonic anhydrase 1	CA1	NaN	27.9114	24.8427	25.9902	25.0559	24.4986	28.3308	29.8382	30.45	26.5317	27.324	25.3043	23.2963	27.0051	NaN	27.6392	25.9466	31.6321
B5MCX3	Septin-2	SEPT2	26.2736	26.5604	26.4419	26.3047	25.9145	24.4355	28.3327	28.0768	27.841	27.17	27.7165	27.1511	26.3327	27.4118	25.7001	27.6619	27.8648	27.9695
O75369-2	Filamin-B	FLNB	23.0339	25.2974	25.0309	23.7051	24.9117	24.1749	28.348	29.0632	28.3348	28.0509	28.2014	27.7271	23.9604	25.5423	23.9022	27.3635	27.8691	28.5497
P46977	Dolichyl-diphosphooligosaccharide--protein glycosyltransferase subunit STT3A	STT3A	26.4792	26.2879	25.8571	26.4482	26.5939	26.8371	28.3597	26.9125	27.3743	27.1536	27.3664	26.9924	26.5432	25.977	23.9991	27.5309	26.6769	26.4623
P18085	ADP-ribosylation factor 4	ARF4	27.6758	27.5116	27.0551	26.3964	26.6862	27.2522	28.3649	27.6344	27.4358	27.2752	27.4049	27.3233	27.3288	27.0468	27.184	28.1065	27.2447	26.5299
B4DUR8	T-complex protein 1 subunit gamma	CCT3	28.1383	28.6335	28.4754	28.6012	28.0577	28.7786	28.3658	28.6183	28.6567	28.3701	28.7143	28.5938	28.0785	28.2004	28.1838	28.3134	28.5211	28.4112
A0A0G2JMH6	HLA class II histocompatibility antigen, DR alpha chain	HLA-DRA	29.4826	30.4598	29.6467	28.9224	29.0896	29.9096	28.3698	29.1737	29.2171	30.0883	29.0375	28.9923	28.8987	29.4229	29.7485	29.1217	30.175	29.7234
P19338	Nucleolin	NCL	23.8373	26.1063	23.9936	26.14	NaN	23.647	28.3833	28.8434	28.8436	28.7108	28.8777	28.4556	25.6271	27.4443	23.1316	28.4479	28.7528	28.5728
P06727	Apolipoprotein A-IV	APOA4	30.7445	30.1943	31.3758	29.3349	30.426	31.4567	28.3881	28.8368	29.994	26.8661	27.1749	28.1905	31.3974	30.9629	34.4149	27.9171	28.0052	29.0385
P36955	Pigment epithelium-derived factor	SERPINF1	29.1263	28.7777	29.1301	27.1837	29.3927	27.8847	28.3986	28.758	27.5061	25.5066	27.659	27.5307	29.4724	29.0217	31.7486	28.321	27.855	27.4207
P61981	14-3-3 protein gamma	YWHAG	26.6925	25.9585	25.8528	26.7991	27.3204	26.0629	28.4014	28.309	25.5031	25.2471	26.2629	26.0014	26.5511	26.9995	28.2218	28.5943	27.9472	26.6339
P15153	Ras-related C3 botulinum toxin substrate 2	RAC2	31.4605	30.997	31.1744	30.9574	30.7405	30.9448	28.4044	28.7398	28.7807	28.5348	28.7376	28.4847	31.4452	29.9776	29.8524	29.1267	28.938	28.4592
P30086	Phosphatidylethanolamine-binding protein 1	PEBP1	24.7253	23.628	22.8512	23.2286	NaN	NaN	28.4174	28.2692	28.17	26.6381	27.1922	26.1085	22.9543	27.6437	NaN	28.1311	28.5233	29.2503
Q15365	Poly(rC)-binding protein 1	PCBP1	28.6903	29.4239	28.6179	28.8859	28.5169	29.1671	28.4227	28.7027	28.4701	28.4346	28.5142	28.3506	28.5221	27.9477	27.0041	28.3952	28.5583	28.0656
A0A0C4DH29	immunoglobulin heavy variable 1-3(IGHV1-3)	IGHV1-3	29.4766	26.5517	29.2089	28.7547	29.194	28.9937	28.4239	26.5902	28.0915	27.8671	27.3375	27.7962	29.6785	27.6101	28.3373	28.9961	26.0814	28.0569
A2A274	Aconitate hydratase, mitochondrial	ACO2	26.7264	27.307	26.8009	26.3973	25.5711	24.5092	28.4264	28.562	28.3715	27.8075	27.8115	27.8256	25.9141	27.136	26.5263	27.8218	28.8879	27.8977
P61158	Actin-related protein 3	ACTR3	29.8908	29.7073	29.1402	29.5843	29.6804	28.8275	28.4339	28.8206	28.5501	28.9465	28.7968	28.7854	29.5063	28.7988	29.2822	28.5895	29.2293	28.3231
J3KTF8	Rho GDP-dissociation inhibitor 1	ARHGDIA	28.6023	28.3165	27.7489	27.8335	27.6115	27.1643	28.4367	28.8449	28.6669	28.0648	27.8748	27.5333	27.7498	28.2622	29.9393	28.8191	28.9169	28.3419
P21291	Cysteine and glycine-rich protein 1	CSRP1	22.8481	22.4202	22.8076	23.1607	22.8058	22.7783	28.4385	29.6502	27.2323	25.0296	27.9014	25.5818	NaN	27.6113	24.6305	26.6559	27.6673	29.1016
A0A1B0GVD5	Cathepsin D	CTSD	27.1354	29.4348	29.4796	29.5312	28.9335	28.2377	28.449	29.4445	29.7911	29.0953	28.5352	28.8107	26.4625	29.1059	30.9705	28.2318	29.4079	29.5893
P04080	Cystatin-B	CSTB	26.0652	26.7671	27.9205	27.6211	28.1778	26.871	28.4588	28.9829	28.7611	29.1904	28.5509	27.8057	25.5801	28.3937	26.5044	28.9448	29.6715	28.66
P10909-4	Clusterin	CLU	31.1326	31.0923	32.2249	31.8728	30.7666	32.6202	28.4698	27.8479	28.6935	26.2983	27.457	28.5021	30.7565	33.4272	31.8051	28.9628	28.6551	30.1284
Q562R1	Beta-actin-like protein 2	ACTBL2	27.9534	27.1497	27.3801	29.1613	28.9733	32.8594	28.4743	27.8348	32.0632	28.7878	29.4487	28.386	27.327	27.0035	27.7206	27.7704	28.5611	34.1779
P09525	Annexin A4	ANXA4	29.8316	29.8063	29.3646	30.3313	30.123	29.889	28.4897	28.78	28.6097	29.4427	29.0451	28.8222	29.5452	28.0944	27.9139	28.6261	29.1463	28.853
P04040	Catalase	CAT	29.142	28.8286	28.3719	28.7001	28.9968	29.1947	28.4935	28.3555	29.6195	28.4498	28.6823	28.1791	28.5839	27.9141	26.6514	27.9408	27.9614	30.5238
P36578	60S ribosomal protein L4	RPL4	21.9753	24.2227	24.225	27.2387	23.8229	25.4787	28.4969	27.7547	28.6018	29.5835	30.1021	29.9058	22.0198	26.7909	23.8633	28.0802	27.8642	26.4058
P02649	Apolipoprotein E	APOE	32.708	31.827	33.2454	30.609	31.9794	31.6697	28.5015	29.5356	28.6378	28.1044	27.6067	28.0678	31.5286	33.7926	34.318	28.4725	28.9613	29.1668
P51911	Calponin-1	CNN1	NaN	NaN	NaN	NaN	NaN	NaN	28.5051	28.9295	26.8646	24.4495	28.3346	25.3408	NaN	25.8038	NaN	25.4323	24.3472	28.7879
O00299	Chloride intracellular channel protein 1	CLIC1	29.823	29.779	29.878	29.8793	30.1055	29.6037	28.5072	28.8995	28.343	28.6403	28.6456	28.7978	29.4452	29.5336	30.3352	29.115	28.9222	28.2611
P04899	Guanine nucleotide-binding protein G(i) subunit alpha-2	GNAI2	30.2433	30.8035	30.1784	29.4788	29.0728	29.5138	28.5088	29.0264	28.968	28.6444	28.4244	28.3173	30.0794	29.2362	29.214	29.0274	29.4007	29.3162
A0A024R4E5	Vigilin	HDLBP	24.4629	24.4785	21.9452	23.5266	24.015	22.6275	28.509	29.024	29.1269	27.5366	28.245	27.1857	24.1053	26.3992	24.3673	28.5517	27.6941	27.5461
P62258	14-3-3 protein epsilon	YWHAE	26.5685	26.7349	26.0827	26.7442	27.659	26.1869	28.5125	28.4402	27.8315	27.8946	27.8431	27.7052	25.7301	27.2971	25.1162	28.1698	28.5006	28.2013
A2NJV5	Ig kappa chain V-II region RPMI 6410	IGKV A18	30.1763	29.0092	30.5208	29.6058	30.7922	29.5964	28.5186	28.3219	29.2327	28.0626	27.377	26.6886	30.893	29.7444	30.1402	29.9505	28.0143	29.4266
P52209-2	6-phosphogluconate dehydrogenase, decarboxylating	PGD	31.2905	30.7149	30.6577	30.2878	31.0314	29.8327	28.5322	29.1007	28.2374	29.3419	28.8369	28.9456	30.2812	29.6033	31.4635	28.9162	30.0291	28.4733
Q5T5C7	Serine--tRNA ligase, cytoplasmic	SARS	28.1999	28.4293	28.321	27.8676	27.8898	27.7729	28.5393	28.7707	27.8961	28.2242	28.1127	28.035	28.0843	27.6548	28.3071	28.4636	28.6159	27.028
P09960	Leukotriene A-4 hydrolase	LTA4H	30.5549	29.7052	28.9121	28.9245	29.8235	28.9177	28.5496	29.0842	28.8156	28.7971	28.5275	28.2031	29.8988	28.6106	29.0527	29.5097	30.3135	29.4911
Q03692	Collagen alpha-1(X) chain	COL10A1	25.6959	22.5897	24.1882	23.1172	27.5142	25.2311	28.5517	24.8051	25.3211	27.9375	28.1238	27.4462	23.0022	32.2076	24.0353	27.4372	26.5512	25.3579
P20908	Collagen alpha-1(V) chain	COL5A1	27.4188	26.3167	27.1939	24.251	27.0994	26.0213	28.5567	28.1501	27.5671	28.1009	28.3803	28.8869	27.7776	28.2787	28.92	28.5493	28.1359	28.5812
P13727	Bone marrow proteoglycan	PRG2	30.1293	26.668	29.1374	25.683	28.0791	26.56	28.5569	21.5672	24.5172	22.8069	23.0332	23.1451	27.4852	25.7158	NaN	24.4295	24.3963	25.5873
A0A087X054	Hypoxia up-regulated protein 1	HYOU1	26.6606	27.3853	27.4078	26.9672	26.8206	26.893	28.5686	27.4106	28.4245	28.4415	27.9736	28.1253	27.1259	27.2337	23.893	28.5439	27.3949	26.8743
P30044-2	Peroxiredoxin-5, mitochondrial	PRDX5	28.7078	28.744	28.8322	29.6754	29.5225	28.684	28.5739	27.9034	28.0075	28.4468	27.9853	28.077	28.0362	27.6365	27.2107	27.8324	28.2447	28.316
P52566	Rho GDP-dissociation inhibitor 2	ARHGDIB	28.6565	28.5823	27.193	28.7884	28.1871	28.0299	28.579	28.6213	27.4985	27.7431	27.3252	27.0235	28.1157	27.8107	27.8822	28.6355	29.1205	27.9587
Q9Y3Z3	Deoxynucleoside triphosphate triphosphohydrolase SAMHD1	SAMHD1	29.1313	29.9211	29.1194	28.2511	28.1769	28.6189	28.5849	29.2909	28.6917	29.5309	29.3074	29.4905	29.4446	28.7355	26.1285	29.446	29.5078	28.9753
P02743	Serum amyloid P-component	APCS	28.3436	27.4954	28.6239	24.7471	28.7213	27.136	28.5954	26.7764	30.2811	26.2738	28.5121	28.4069	29.7281	34.2958	30.636	29.5612	30.4372	31.4731
P00387-2	NADH-cytochrome b5 reductase 3	CYB5R3	27.3283	28.0755	26.9143	27.7062	27.1456	27.7331	28.5986	28.1503	27.9704	28.1051	28.201	29.0247	27.2989	27.2512	25.5759	28.031	27.8721	28.7248
P06703	Protein S100-A6	S100A6	27.5127	27.0367	24.8747	26.513	24.2488	26.6341	28.6147	29.2676	28.3882	28.3202	29.1018	28.1343	28.3571	28.3209	27.0523	30.0275	28.9663	28.7117
P68371	Tubulin beta-4B chain	TUBB4B	28.2552	28.7768	28.5688	28.5338	27.9067	28.4034	28.6165	28.4403	28.4986	28.7559	28.3636	28.6834	28.3694	28.078	27.3307	28.3985	28.6865	28.543
P29692	Elongation factor 1-delta	EEF1D	25.5757	25.2519	26.6771	27.2017	26.3381	26.6547	28.6369	28.4945	28.5241	28.3199	29.1972	28.4904	25.8723	27.434	25.3123	28.6024	28.4144	27.3744
A0A1W2PP35	Heterogeneous nuclear ribonucleoprotein U	HNRNPU	28.4326	28.6772	27.8205	27.5372	27.1807	27.5862	28.639	28.9162	28.4122	28.7801	28.519	28.5635	28.1315	27.6596	26.3666	28.5916	28.9522	28.5642
O15144	Actin-related protein 2/3 complex subunit 2	ARPC2	29.7074	29.63	28.8848	29.4478	29.2817	28.7548	28.6395	28.842	28.1125	28.9052	29.0483	28.5066	29.125	28.2455	28.5869	28.992	29.5127	28.0746
P20700	Lamin-B1	LMNB1	27.359	28.599	27.4634	28.975	27.1791	28.5645	28.686	29.1296	29.0162	29.4951	29.2499	29.1663	26.2815	27.5353	24.7553	29.0676	29.2063	28.8857
P08727	Keratin, type I cytoskeletal 19	KRT19	25.2164	28.9871	26.8093	26.0622	24.8232	28.2261	28.6986	30.0812	31.0064	30.2085	28.0463	28.7348	26.8469	24.6252	26.9364	27.2038	30.1002	30.0574
E7ENZ3	T-complex protein 1 subunit epsilon	CCT5	27.6135	27.7151	28.0906	28.3644	27.8439	25.2838	28.709	28.443	29.9629	28.4205	26.9787	26.6684	25.8717	27.969	25.9065	28.1378	28.0298	29.3328
A0A024R4M0	40S ribosomal protein S9	RPS9	28.3535	28.6703	27.4721	27.2008	27.4324	27.3187	28.7146	28.4733	28.9574	28.9827	29.0693	28.6229	28.1466	28.2241	28.8515	28.5687	28.3064	28.4804
Q96KP4	Cytosolic non-specific dipeptidase	CNDP2	28.2471	28.6282	28.205	28.967	28.6501	28.0062	28.7601	29.1449	28.9197	29.6414	29.0923	29.2909	27.4802	28.2681	27.2735	29.0204	29.2552	28.965
P28838-2	Cytosol aminopeptidase	LAP3	29.8132	30.6335	30.4421	30.0956	30.3392	30.0422	28.7696	30.3731	29.5639	29.5557	29.2966	29.17	29.8766	30.5299	31.5272	30.2941	30.5761	29.5811
P18669	Phosphoglycerate mutase 1	PGAM1	29.0044	27.7598	28.1351	28.1312	28.3004	28.8648	28.7879	28.6119	28.0047	28.8011	27.9259	27.9616	28.6114	28.098	26.9912	29.2565	28.6475	27.8342
B1AHC9	X-ray repair cross-complementing protein 6	XRCC6	27.7403	27.9129	27.5952	27.6401	27.377	27.2042	28.7974	28.7847	28.7164	28.6415	28.8257	28.4961	27.2353	27.5047	24.2999	28.4802	28.896	28.9836
P06744	Glucose-6-phosphate isomerase	GPI	29.0032	27.8828	28.4752	29.2344	29.0658	28.9286	28.807	29.0772	28.8078	29.3372	28.994	29.2223	28.4882	28.8102	28.4361	29.4541	29.7638	29.0176
P60866	40S ribosomal protein S20	RPS20	27.6094	27.124	27.4053	27.6205	27.4224	27.6656	28.8171	28.4203	28.5031	29.1656	29.2742	29.1295	26.3815	27.9096	28.0739	28.5767	28.5426	27.5935
P32119	Peroxiredoxin-2	PRDX2	25.165	27.6903	26.3968	27.3625	26.9666	27.5428	28.8313	28.5032	30.0526	28.4706	28.6982	28.2515	25.238	27.2852	24.2741	28.313	27.7642	30.5719
P05387	60S acidic ribosomal protein P2	RPLP2	NaN	25.3798	23.9458	24.4376	23.5695	NaN	28.835	28.814	28.079	26.0619	27.008	26.3085	NaN	26.301	NaN	28.4802	28.0536	27.1975
Q9UNZ2-6	NSFL1 cofactor p47	NSFL1C	25.2483	25.213	24.4008	26.3183	NaN	24.9152	28.849	26.3601	26.5498	27.1984	26.4828	27.4771	25.7666	26.2927	26.3731	27.129	26.1392	27.253
P51991	Heterogeneous nuclear ribonucleoprotein A3	HNRNPA3	27.2691	27.6779	27.1137	26.6182	25.7791	23.8148	28.8536	28.8991	28.8691	28.5188	28.6302	28.7998	27.0695	27.6734	25.0153	28.4395	28.8561	28.7997
O75083	WD repeat-containing protein 1	WDR1	30.2554	30.3331	29.9999	29.5196	29.7603	28.9918	28.8826	29.4346	28.4301	27.2811	28.2011	27.3222	29.6402	29.8754	30.3977	29.149	29.2761	29.0361
P50395	Rab GDP dissociation inhibitor beta	GDI2	27.8184	27.2502	27.4621	27.8586	27.9698	27.5442	28.8867	29.1727	29.1134	29.3129	29.2612	28.8537	27.7748	28.6074	27.8798	29.2867	29.4805	29.118
Q14764	Major vault protein	MVP	29.3646	30.2588	29.6675	29.7651	29.8181	29.7677	28.8963	29.3354	29.3573	29.7876	29.0212	29.3585	29.3881	28.9792	27.9568	28.8649	29.6422	29.3013
P02461	Collagen alpha-1(III) chain	COL3A1	23.9903	23.113	25.6376	25.4206	26.0686	26.626	28.8997	28.8096	28.4421	28.9349	29.5935	29.9954	27.7647	28.3731	28.5003	27.9346	28.0258	26.8998
P23396	40S ribosomal protein S3	RPS3	28.5393	28.4122	28.106	28.3164	27.7345	27.9474	28.9196	28.6762	28.9735	29.5136	29.5602	29.2986	28.0856	28.3733	28.3637	28.8203	28.5504	28.438
A0A0B4J1X5	Ig heavy chain V-III region BUT	IGHV3-74	29.8055	29.8331	30.377	28.357	29.9552	29.1645	28.9457	28.9363	29.5178	29.0979	28.1597	28.3997	30.4371	29.4041	30.0381	29.7457	27.9086	29.4222
P12236	ADP/ATP translocase 3	SLC25A6	29.2593	29.6866	28.8125	27.8269	28.5022	28.4977	28.9545	28.708	28.4681	28.0174	28.1884	27.8764	29.3031	28.5657	26.9327	28.9826	29.0839	28.7812
A0A087X0X3	Heterogeneous nuclear ribonucleoprotein M	HNRNPM	28.2726	28.6681	28.2797	28.7685	27.9729	28.5968	28.9563	29.0108	29.1467	29.6148	29.6393	29.6753	28.3968	27.9113	23.7181	28.9808	29.099	29.0343
Q7KZF4	Staphylococcal nuclease domain-containing protein 1	SND1	26.6748	27.3705	27.4699	25.6096	25.1316	25.651	28.9792	28.6579	29.3312	28.6417	29.0739	28.763	26.2346	27.7526	24.9424	28.8084	28.3983	28.4914
P14550	Alcohol dehydrogenase [NADP(+)]	AKR1A1	28.6432	27.8808	28.1985	28.0971	28.7585	27.5553	28.9857	29.1866	29.0852	29.0613	28.8629	28.9649	27.6266	28.934	30.0917	28.901	29.6643	28.6896
P07195	L-lactate dehydrogenase B chain	LDHB	26.6115	25.6507	25.986	26.6657	27.2611	26.3138	29.0039	28.9342	28.433	28.506	28.4323	28.5654	25.8071	27.4684	25.8746	28.818	28.5546	28.722
P63244	Guanine nucleotide-binding protein subunit beta-2-like 1	GNB2L1	28.6461	29.0657	28.7541	27.7341	28.1842	27.5248	29.0079	28.74	29.1819	28.524	29.1381	28.1338	28.5187	29.1687	28.616	29.2232	28.6233	28.9342
P60842	Eukaryotic initiation factor 4A-I	EIF4A1	29.4183	29.68	29.4895	28.8879	29.0246	28.8701	29.0089	29.0086	29.2258	29.2829	29.3585	29.4399	29.2244	28.7817	29.7541	29.0447	29.1473	28.8998
P40121	Macrophage-capping protein	CAPG	29.0916	28.627	29.5124	30.1464	30.1365	28.7234	29.0286	30.6081	29.354	29.9642	29.661	29.5029	28.807	29.6918	30.0659	30.1266	31.2405	29.2256
O14773-2	Tripeptidyl-peptidase 1	TPP1	25.7115	27.844	28.1737	27.9549	26.8812	27.0853	29.0383	28.2645	28.568	28.8403	28.7171	28.3766	26.3084	28.7543	28.898	29.0576	28.7091	28.7608
P05109	Protein S100-A8	S100A8	32.7729	33.1171	31.2305	31.2231	33.042	31.7109	29.1014	27.2729	26.7038	26.7964	27.6159	27.0529	34.5332	29.7865	31.9611	28.1986	26.0746	27.0919
Q15582	Transforming growth factor-beta-induced protein ig-h3	TGFBI	28.395	29.7508	29.2209	27.7205	29.0004	29.6089	29.1102	29.2159	28.8981	30.3825	29.0695	29.8143	29.3911	31.251	31.4837	30.9692	30.3422	29.9113
P30453	HLA class I histocompatibility antigen, A-34 alpha chain	HLA-A	28.8892	29.6922	29.0527	28.5112	28.3931	28.9844	29.1155	29.279	29.128	28.6548	28.4714	28.5639	29.0053	29.3909	29.7798	29.1316	30.023	29.0002
F8WCF6	Actin-related protein 2/3 complex subunit 4	ARPC4-TTLL3	30.4987	30.0364	29.9728	31.0559	30.5627	30.8211	29.121	29.3161	29.2961	30.4092	29.9635	30.3332	29.9441	29.3156	30.1903	29.4036	29.6726	29.3336
P40926	Malate dehydrogenase, mitochondrial	MDH2	27.6039	27.3894	26.937	27.588	27.1073	26.7011	29.1374	29.3566	29.415	28.7713	28.7674	28.5131	27.2302	27.9305	27.3498	29.2171	29.3615	29.2963
Q07507	Dermatopontin	DPT	27.1372	26.7622	26.9802	25.4954	27.6783	26.4701	29.1644	28.2389	28.9534	28.5776	28.6905	29.3898	28.6561	29.5755	29.4992	29.3996	28.7527	28.8265
P02794	Ferritin heavy chain	FTH1	28.518	28.988	29.9517	30.702	30.1959	29.9776	29.1646	30.9208	29.3869	29.6764	29.4205	29.6366	29.5991	30.7575	31.4748	30.5082	31.056	27.3738
P26641	Elongation factor 1-gamma	EEF1G	28.9304	28.7258	28.7461	28.705	28.3619	27.9649	29.1927	28.9216	29.1732	28.7541	28.9279	28.5627	28.3579	28.7231	29.3481	29.1749	28.6376	28.7346
Q13162	Peroxiredoxin-4	PRDX4	26.8039	25.8528	25.5805	25.6399	25.5855	24.0556	29.2111	27.5122	28.6732	27.8549	27.9203	26.8229	26.4719	27.0013	25.6722	28.4619	27.3253	27.8196
Q9GZN8	UPF0687 protein C20orf27	C20orf27	26.6127	27.3921	27.1433	NaN	26.4997	26.7652	29.2154	27.4352	26.8901	26.6429	27.903	NaN	26.1017	26.0358	26.8576	28.2999	22.5598	26.7086
P30041	Peroxiredoxin-6	PRDX6	29.1287	29.6445	28.8214	28.7227	29.0577	28.4339	29.223	29.1737	29.2371	29.0891	29.0215	28.8436	28.4375	28.0503	28.0378	29.0525	29.1516	29.8073
P84077	ADP-ribosylation factor 1	ARF1	29.8917	30.0888	30.1831	30.1527	30.065	30.0099	29.2242	28.5424	29.1395	29.6487	29.2159	29.7114	29.6333	29.692	30.38	28.8879	29.1697	29.0072
P29401	Transketolase	TKT	30.4835	29.0014	28.721	30.3036	29.9952	30.3153	29.226	29.5393	29.8312	30.3036	29.6375	29.6625	30.1199	28.6923	27.7869	29.0854	30.4022	29.8833
P01624	Immunoglobulin kappa variable 3-15 (Ig kappa chain V-III region CLL) (Ig kappa chain V-III region POM)	IGKV3-15	30.3836	28.5015	30.7064	29.6067	30.1137	29.6308	29.2363	27.8202	29.0036	28.0642	27.3507	27.9294	31.0823	29.627	32.4669	29.9066	27.4924	28.7871
P49411	Elongation factor Tu, mitochondrial	TUFM	29.1535	29.0297	28.5151	28.3611	27.7938	28.7374	29.2431	28.6697	28.9821	29.4383	29.3158	29.4113	29.1978	28.2078	27.6581	28.7955	29.0603	28.2768
P17066	Heat shock 70 kDa protein 6	HSPA6	27.0394	26.8027	26.8787	28.4242	27.4	27.6375	29.2557	28.8139	28.7157	28.9392	28.5395	27.886	26.2304	27.0512	26.0461	29.0385	28.5331	27.9231
P31146	Coronin-1A	CORO1A	31.3535	31.0293	31.4051	32.0464	31.1023	31.0994	29.2591	29.4681	29.4203	29.9991	29.0975	29.4488	30.8895	29.5004	30.2315	29.7699	29.4848	29.3217
[truncated: 813 more rows]

## Sheet: Host imputated data
Protein IDs	Protein name	Gene name	MTB caseum 1	MTB caseum 2	MTB caseum 3	MTB caseum 4	MTB caseum 5	MTB caseum 6	MTB cell 1	MTB cell 2	MTB cell 3	MTB cell 4	MTB cell 5	MTB cell 6	MAC caseum 1	MAC caseum 2	MAC caseum 3	MAC cell 1	MAC cell 2	MAC cell 3
A0A024QZX5	Serpin B6	SERPINB6	23.6574	23.0595	23.5237	24.9849	24.3183	24.8551	26.1515	26.2865	25.99	26.0292	25.9679	26.3051	23.1788	24.8294	24.1461	25.9892	25.5295	26.9173
A0A024R4E5	Vigilin	HDLBP	24.4629	24.4785	21.9452	23.5266	24.015	22.6275	28.509	29.024	29.1269	27.5366	28.245	27.1857	24.1053	26.3992	24.3673	28.5517	27.6941	27.5461
A0A024R4M0	40S ribosomal protein S9	RPS9	28.3535	28.6703	27.4721	27.2008	27.4324	27.3187	28.7146	28.4733	28.9574	28.9827	29.0693	28.6229	28.1466	28.2241	28.8515	28.5687	28.3064	28.4804
A0A024R6I7	serpin family A member 1(SERPINA1)	SERPINA1	22.6433	20.1817	27.0615	20.9468	27.388	20.7367	20.7793	20.2637	27.1101	20.1752	25.0702	21.5586	20.5281	21.4392	20.8157	21.2011	21.4215	21.1655
A0A024RA52	Proteasome subunit alpha type	PSMA2	23.1443	23.7264	24.5911	23.7317	24.0099	23.0094	25.1266	25.8703	25.7327	26.1566	25.2391	24.8888	23.3848	24.9933	19.7002	26.0513	26.4974	25.7821
A0A024RCR6	Large proline-rich protein BAG6	BAT3	22.8745	23.5025	23.9023	22.063	23.4566	25.0354	23.6427	22.9753	22.5741	23.8892	23.842	23.3431	22.8339	22.581	22.5494	23.2961	23.5512	22.104
A0A075B6F6	Minor histocompatibility antigen H13	HM13	24.8797	23.4151	24.1047	24.1424	23.3659	24.5834	24.7868	24.939	25.3234	24.0516	24.1536	24.1059	25.1507	23.706	20.7748	25.2034	24.5256	24.0622
A0A075B6H7	immunoglobulin kappa variable 3-7 (non-functional)(IGKV3-7)	IGKV3-7	23.9924	20.0185	21.0749	21.749	22.2375	20.3806	23.2328	20.9137	20.701	20.905	21.0864	21.1847	20.6795	20.4493	20.807	21.5277	21.7012	20.7708
A0A075B6J9	immunoglobulin lambda variable 2-18(IGLV2-18)	IGLV2-18	20.6354	20.5945	24.126	23.422	21.4086	20.2754	20.1898	20.545	21.5003	23.0623	22.3875	21.1649	28.2403	21.0427	25.348	26.569	21.4706	21.3355
A0A075B6Q5	immunoglobulin heavy variable 3-64(IGHV3-64)	IGHV3-64	23.9735	20.2385	24.6808	20.9023	23.5397	21.5449	23.9657	22.5306	23.2643	21.8592	21.2991	21.3673	24.4078	23.2225	24.4259	19.9501	22.0385	23.9484
A0A075B6S4	immunoglobulin kappa variable 1D-17(IGKV1D-17)	IGKV1D-17	23.7317	20.9815	20.227	19.7482	19.8418	22.0681	24.9626	20.8624	20.7322	20.7601	20.8282	20.9218	20.6942	21.3131	22.5225	21.1749	22.522	21.6783
A0A075B6S9	immunoglobulin kappa variable 1D-37 (non-functional)(IGKV1D-37)	IGKV1D-37	20.8052	21.1108	21.079	21.3814	24.29	20.2019	19.6265	24.7876	21.8532	21.6818	21.2922	21.1961	26.0529	25.0807	25.6525	25.4631	24.2334	25.2726
A0A075B727	Platelet endothelial cell adhesion molecule	PECAM1	21.8483	20.5004	21.2085	19.6669	21.5919	21.1407	23.1277	21.9056	21.1081	20.9106	22.1471	21.0785	21.3507	19.7185	21.0318	22.1271	22.1206	21.661
A0A075B730	epiplakin 1(EPPK1)	EPPK1	24.1707	20.0638	24.3852	25.1684	22.4264	25.7054	25.3098	23.7504	26.6528	27.7679	24.5032	25.1344	24.0379	23.4296	24.4028	20.1802	26.2815	26.3184
A0A075B7B8	immunoglobulin heavy variable 3/OR16-12 (non-functional)(IGHV3OR16-12)	IGHV3OR16-12	27.9207	26.91	28.7639	27.6157	28.3859	27.5479	27.1951	25.9929	27.5468	26.6484	25.9405	21.3839	20.4932	27.7154	28.6452	28.2291	26.0431	27.8517
A0A075B7D0	immunoglobulin heavy variable 1/OR15-1 (non-functional)(IGHV1OR15-1)	IGHV1OR15-1	25.9423	20.3585	26.7979	21.0861	25.9332	20.8659	20.8992	21.4628	21.7157	22.2309	21.355	21.6714	26.2656	22.7671	27.8067	24.5324	21.0972	20.669
A0A075B7D8	immunoglobulin heavy variable 3/OR15-7 (pseudogene)(IGHV3OR15-7)	IGHV3OR15-7	25.9253	20.8636	27.0879	24.0646	27.4809	24.5706	25.0149	18.5054	24.5898	23.0387	24.2727	23.7158	26.7651	23.6736	25.9265	24.6598	20.6762	24.1712
A0A087WSY5	Carboxypeptidase B2	CPB2	27.077	27.4509	25.8511	28.2015	27.4425	27.6739	19.7138	21.7475	22.5994	22.6153	20.9746	20.6978	27.2884	29.3058	31.1638	22.2307	22.0753	22.9536
A0A087WT27	Phosphoacetylglucosamine mutase	PGM3	23.3202	23.7383	23.9754	22.8785	23.8607	23.3461	25.0782	25.092	24.6158	24.9982	25.4653	24.8279	22.7449	24.2667	25.4818	24.5611	24.4733	23.7487
A0A087WTA5	Translation initiation factor eIF-2B subunit delta	EIF2B4	22.809	23.2226	22.7836	22.3739	22.0858	21.6337	22.4496	22.5189	20.1154	24.5219	23.1558	24.2575	22.7862	22.8167	21.4253	22.83	23.0474	21.504
A0A087WTA8	Collagen alpha-2(I) chain	COL1A2	30.7155	30.5765	30.2684	29.3129	30.8511	31.2672	33.5594	32.5106	32.997	33.4827	33.3118	35.2679	32.6861	33.4769	32.2937	33.8618	32.633	32.3343
A0A087WTG3	Cullin-3	CUL3	21.0045	21.739	20.4393	21.2504	21.2798	22.3091	20.8505	22.202	22.1217	24.0085	24.2489	24.0053	20.7529	22.0261	20.3609	20.389	23.0766	22.0898
A0A087WTK0	Protein-tyrosine-phosphatase	PTPRJ	23.4907	25.0166	24.5439	23.6776	23.7049	23.6098	20.7275	21.4271	22.7585	20.6788	20.4172	21.2081	23.0129	20.5873	20.7905	22.1155	22.4802	21.6011
A0A087WTP2	Farnesyl pyrophosphate synthase	FDPS	24.6328	20.1818	24.4145	23.794	21.0893	22.1205	24.5678	21.5957	25.4166	23.9578	24.0398	24.5996	22.7611	23.8312	24.1644	24.438	24.4045	20.4398
A0A087WTP3	Far upstream element-binding protein 2	KHSRP	21.7624	23.1439	23.8734	25.63	23.9268	24.5444	27.0133	27.4891	27.6958	27.9916	27.5838	28.1909	22.834	25.8611	22.479	26.8832	27.3376	26.6455
A0A087WTT1	Polyadenylate-binding protein	PABPC1	26.8229	27.4253	26.8291	27.2095	26.1911	26.7948	27.5448	27.4979	27.9027	27.8446	27.8551	27.8168	26.9362	26.9449	25.4493	27.8556	27.6485	27.4905
A0A087WTV2	Proteasome activator complex subunit 3	PSME3	22.02	21.1272	21.4877	20.9698	21.2877	20.4276	23.7058	23.9658	23.9066	25.002	24.3752	24.8209	20.227	23.5529	20.5964	23.4962	23.2654	23.4234
A0A087WTZ5	UBX domain-containing protein 1	UBXN1	23.7568	23.9297	23.9978	23.7406	23.498	20.8273	23.1842	23.6474	24.0283	24.4286	24.2081	24.1736	23.1226	22.8867	23.9482	23.4619	24.1751	23.4803
A0A087WU53	Magnesium transporter protein 1	MAGT1	25.2512	24.4319	24.418	21.0332	20.047	20.7829	22.3428	24.6503	20.3415	25.0862	24.9311	24.4043	20.2954	24.0559	22.0046	25.5009	21.0521	23.9804
A0A087WU65	Vacuolar protein sorting-associated protein 45	VPS45	21.3152	21.4741	21.3425	20.4925	21.2086	19.8413	21.9442	21.9172	21.9559	22.678	22.3617	22.4301	21.0747	21.4995	19.9551	21.8943	22.0514	22.3458
A0A087WUB1	coiled-coil domain containing 129(CCDC129)	CCDC129	20.8578	21.2094	20.602	19.7201	21.557	21.0939	25.1718	19.9415	21.0576	20.4622	23.5923	20.7976	21.7737	20.3628	20.7216	19.2627	22.5324	23.3475
A0A087WUC6	Signal peptidase complex subunit 2	SPCS2	24.1008	25.1268	23.564	19.5374	21.5909	21.3085	27.2808	26.2083	26.4653	23.899	25.5828	22.2347	22.8758	23.9389	19.1241	25.4144	24.2748	25.4397
A0A087WUD3	Oligosaccharyltransferase complex subunit OSTC	OSTC	21.6362	23.5343	21.5518	21.7116	20.6838	20.855	23.5845	23.3224	22.823	21.9385	21.2238	21.7556	23.1147	21.0852	20.5549	23.3461	20.776	21.576
A0A087WUK2	Heterogeneous nuclear ribonucleoprotein D-like	HNRNPDL	22.1923	25.0493	19.9471	20.8583	23.5071	25.0453	25.3647	25.6047	25.3523	24.9339	25.3556	24.8941	23.6248	24.4876	24.0014	24.7977	24.7684	25.6652
A0A087WUQ6	Glutathione peroxidase	GPX1	27.016	27.804	27.6151	27.1717	27.565	27.5804	27.0867	28.2513	27.7681	27.7526	27.8574	28.1492	26.6486	27.7354	27.8171	27.7362	28.2405	27.136
A0A087WUT6	Eukaryotic translation initiation factor 5B	EIF5B	21.1193	20.2311	22.3009	22.9041	19.0071	21.6509	23.1958	23.4649	23.1948	23.1483	24.0457	23.383	20.9758	22.5516	21.4831	23.5893	23.171	23.3328
A0A087WUV8	Basigin	BSG	26.5959	25.9199	26.3039	26.4701	25.931	26.312	25.3919	25.3611	24.9559	26.1877	25.9874	25.3622	26.3955	25.3575	25.1451	25.6644	25.3135	24.495
A0A087WV17	osteoclast associated, immunoglobulin-like receptor(OSCAR)	OSCAR	24.8152	23.1789	26.3206	25.0245	26.3317	24.3435	21.0946	21.4698	21.3047	22.1485	22.7461	21.4284	24.7926	24.6542	27.3337	21.5511	20.8461	21.4489
A0A087WV46	Ragulator complex protein LAMTOR4	LAMTOR4	24.213	21.0513	24.1438	21.3963	24.5465	21.4308	20.3965	20.4865	20.931	23.5144	23.6375	24.3555	23.921	20.3982	23.5185	23.21	23.5128	22.0513
A0A087WVC4	cAMP-dependent protein kinase catalytic subunit beta	PRKACB	25.7133	24.2599	25.2855	26.2305	24.3639	24.9018	25.6074	25.0321	25.3217	26.1515	26.1144	26.1955	25.4875	24.9508	25.7075	25.315	25.5013	25.3967
A0A087WVM2	CD177 antigen	CD177	25.5859	24.9442	26.6602	26.5405	26.1803	25.2875	21.2459	20.3168	23.4139	21.6977	21.8922	20.8174	25.3836	21.2752	22.0237	22.0085	20.5512	24.0016
A0A087WVQ6	Clathrin heavy chain	CLTC	30.5815	30.9762	30.5143	30.4309	29.9023	30.122	30.5003	30.4015	30.3381	30.5683	30.5199	30.7313	30.2959	30.1147	29.5363	30.5208	30.6366	30.5651
A0A087WVV1	Proteasome subunit beta type-2	PSMB2	24.4889	24.2523	25.0003	26.0488	26.0415	25.3403	26.2078	25.9518	25.942	27.5179	26.5151	27.0644	24.8236	24.6768	24.434	26.3343	26.8573	26.1948
A0A087WW23	Arachidonate 5-lipoxygenase-activating protein	ALOX5AP	29.1939	27.6508	28.3663	29.6254	29.3753	29.8076	23.2074	24.1632	23.405	25.1495	22.8814	24.2136	29.2101	26.1545	27.7493	24.8582	25.5674	24.804
A0A087WW40	Endophilin-B1	SH3GLB1	24.0547	23.0225	23.6238	22.9514	22.4173	21.1959	24.3483	24.0712	23.4936	24.5939	24.0901	24.8332	23.03	23.1297	22.3179	24.5023	24.373	23.3066
A0A087WW66	26S proteasome non-ATPase regulatory subunit 1	PSMD1	25.2548	25.0036	25.804	25.9652	25.5173	25.9852	23.7678	23.8139	23.5984	25.9262	25.1508	26.2039	25.268	25.2141	24.0651	24.2391	24.2117	23.7004
A0A087WWR6	Fragile X mental retardation protein 1	FMR1	20.8749	20.3579	21.1949	20.2635	20.2264	20.7469	20.0062	21.2073	20.9382	22.3999	20.9835	21.5352	20.5431	20.1746	20.0556	20.8916	21.0767	21.7301
A0A087WWR8	Extracellular sulfatase Sulf-1	SULF1	21.8102	21.2116	21.5256	20.8486	20.8119	22.8627	20.845	21.9626	19.5562	20.336	20.9509	20.1679	20.0192	21.4344	20.5546	21.7609	21.2374	20.4989
A0A087WWY8	cilia and flagella associated protein 99(CFAP99)	CFAP99	26.3389	20.7295	26.7749	29.5037	27.6056	29.0172	20.302	21.3164	27.8077	29.1933	27.3295	29.3173	25.353	21.1706	23.2487	21.8766	19.6127	25.4106
A0A087WX58	Hepatoma-derived growth factor-related protein 2	HDGFRP2	21.431	21.1981	20.9207	20.9846	20.0734	22.1229	20.3672	20.4889	20.8594	20.1113	21.4719	22.0453	20.6694	21.9139	21.5645	20.6042	22.3839	20.4331
A0A087WX97	Bcl-2-like protein 13	BCL2L13	20.6882	21.2352	20.2152	21.3661	21.4091	21.985	22.1006	20.5773	21.0099	22.4931	21.5098	21.2423	20.9555	21.0407	20.6451	21.292	22.0663	22.8454
A0A087WXP0	azurocidin 1(AZU1)	AZU1	23.4889	24.0803	23.3155	22.787	23.4114	23.4082	22.7754	20.8045	20.3608	21.0781	21.3058	21.177	19.9935	21.5087	21.3406	20.9171	21.3626	20.8175
A0A087WXR5	NADH dehydrogenase [ubiquinone] 1 alpha subcomplex subunit 5	NDUFA5	21.0425	23.1291	21.2716	21.9121	22.3651	21.9763	22.9893	22.9779	24.0668	22.3445	22.425	21.6012	20.6387	22.2606	19.7791	22.3547	24.25	24.0617
A0A087WXS7	ATPase ASNA1	ASNA1	25.3744	26.4942	25.6116	25.9104	25.8689	26.2978	25.8875	26.0241	26.7317	26.342	26.601	25.8618	26.3364	25.1177	26.2411	25.0033	25.1171	26.9564
A0A087WY55	Vacuolar protein sorting-associated protein VTA1 homolog	VTA1	22.8994	24.0384	23.2648	24.1583	22.7036	24.0503	23.6283	23.4103	23.4909	24.1124	23.5587	24.0251	22.4913	22.9463	21.8309	23.4869	23.5063	23.3437
A0A087WY71	AP-2 complex subunit mu	AP2M1	23.5783	23.1413	23.7268	23.5783	23.8074	24.1872	23.7662	23.4129	23.3111	23.8333	23.9957	24.3507	22.0322	23.3108	23.8303	23.1748	23.1048	22.8206
A0A087WYC0	Golgin subfamily A member 2	GOLGA2	20.9788	21.5861	20.9305	22.3439	20.0221	20.7635	21.4971	21.1625	21.7558	21.3109	21.7873	21.4047	20.9031	21.9697	21.2153	21.5046	21.6486	21.091
A0A087WYR3	Tumor protein D54	TPD52L2	22.7588	25.4166	25.355	26.1997	25.1678	26.2647	27.5272	27.4794	27.8363	27.6946	27.3573	27.9728	24.1209	25.9777	24.1789	26.6982	27.4607	27.3559
A0A087WYS1	UTP--glucose-1-phosphate uridylyltransferase	UGP2	26.8467	27.0523	26.6771	27.5007	27.9335	27.0502	26.5005	26.8473	26.657	27.4661	26.6072	27.167	26.6608	26.5376	26.2333	26.9273	27.4524	26.9637
A0A087WZ32	Pleckstrin homology domain-containing family A member 2	PLEKHA2	20.8454	21.9393	21.7319	21.7466	20.6028	20.505	21.6944	22.1106	20.7591	21.9902	22.1686	22.1099	22.0552	21.7871	21.643	21.8727	21.754	21.8436
A0A087X054	Hypoxia up-regulated protein 1	HYOU1	26.6606	27.3853	27.4078	26.9672	26.8206	26.893	28.5686	27.4106	28.4245	28.4415	27.9736	28.1253	27.1259	27.2337	23.893	28.5439	27.3949	26.8743
A0A087X0K0	Collagen alpha-1(XV) chain	COL15A1	26.2201	25.2657	25.4479	25.391	27.1627	25.52	26.0008	24.7058	25.0774	23.1257	26.8472	26.6881	25.3574	26.1596	27.6974	25.7331	24.2656	25.2544
A0A087X0Q4	Ig kappa chain V-II region Cum	IGKV2-40	22.8598	21.9466	22.0859	20.2104	22.0149	22.8158	21.3361	20.8618	20.8338	19.7993	20.3765	22.1485	22.4905	21.3139	24.6086	21.6397	21.1476	21.6439
A0A087X0S5	Collagen alpha-1(VI) chain	COL6A1	32.019	31.9488	31.931	29.7927	32.7749	30.6747	32.7975	31.9406	32.4344	32.2502	31.645	31.9834	32.1825	34.0204	31.9737	33.6928	33.2432	33.067
A0A087X0U3	Amino acid transporter	SLC1A3	20.0764	22.9534	20.9069	20.6647	19.5948	20.8904	20.1377	19.8784	21.6319	22.8629	22.5298	22.9561	20.0593	19.2471	21.6782	19.9819	21.8887	19.7856
A0A087X0V5	2-5-oligoadenylate synthase 2	OAS2	23.4604	20.5198	20.7282	23.2182	21.04	20.0779	23.1645	23.4394	21.0824	23.3215	23.2161	20.6498	23.1054	24.2502	19.9369	23.2492	23.5762	23.2717
A0A087X0W7	Acyl-coenzyme A thioesterase 1	ACOT2	23.6972	23.7486	23.6513	23.9789	23.9497	24.1599	23.9726	24.6669	24.4196	25.7154	24.9478	25.5204	22.8182	23.4626	25.1197	23.9414	24.9588	24.7424
A0A087X0X3	Heterogeneous nuclear ribonucleoprotein M	HNRNPM	28.2726	28.6681	28.2797	28.7685	27.9729	28.5968	28.9563	29.0108	29.1467	29.6148	29.6393	29.6753	28.3968	27.9113	23.7181	28.9808	29.099	29.0343
A0A087X142	Septin-8	SEPT8	21.9377	22.3959	20.1512	21.4576	22.1808	21.3182	23.2581	23.2881	23.7167	23.5984	23.995	23.8694	22.9602	21.2947	21.1854	22.7922	20.8975	22.9922
A0A087X163	Ras-related protein Rab-18	RAB18	20.869	24.622	23.102	21.2118	20.4241	20.95	21.6305	22.269	22.527	20.4438	20.2498	22.4133	20.6421	20.3012	22.1031	20.9886	22.7439	19.6379
A0A087X191	Beta-1,3-N-acetylglucosaminyltransferase lunatic fringe	LFNG	23.525	21.5733	23.8073	20.9602	23.6166	21.3002	20.9111	21.0359	22.3885	21.2386	20.8593	21.3785	23.4653	26.3516	23.5298	21.983	21.1441	20.0475
A0A087X1B2	U4/U6.U5 tri-snRNP-associated protein 2	USP39	22.3104	22.8127	23.2424	21.9079	23.2021	22.0796	22.0811	22.0513	22.7116	20.7118	21.4458	20.968	21.179	21.1149	21.3327	21.9904	22.5386	22.6174
A0A087X1B7	Chromatin target of PRMT1 protein	CHTOP	20.4582	21.6452	22.3468	20.8217	20.8118	20.8579	20.6375	23.712	24.1263	21.0139	20.5464	22.5344	19.896	20.9599	20.8876	20.5039	22.6106	22.72
A0A087X1D0	Tumor necrosis factor receptor superfamily member 5	CD40	22.3215	24.2716	20.5509	21.4548	21.4911	20.3826	20.8817	20.4907	21.4257	21.7464	21.5085	21.6035	21.1456	21.1757	20.8502	18.2656	22.5479	21.2313
A0A087X1J7	Glutathione peroxidase	GPX3	24.9332	25.3484	24.7587	22.0735	24.6526	25.4768	23.7215	25.3746	25.7294	23.3147	24.062	24.0513	25.4235	26.2212	26.5759	25.7203	24.737	27.1238
A0A087X1S7	CD48 antigen	CD48	19.4789	23.1278	19.9433	20.3365	21.123	20.6532	21.2318	23.4463	20.8815	23.3176	21.8332	22.4198	20.3712	21.54	22.3744	20.1893	19.987	21.0777
A0A087X1Z3	Proteasome activator complex subunit 2	PSME2	27.6216	27.8515	27.7794	27.6181	27.4499	26.6752	27.7127	28.1199	27.96	28.976	28.1313	28.056	27.2172	27.7544	29.219	28.3669	28.6154	28.0668
A0A087X208	Agrin	AGRN	20.1033	20.2156	21.0317	20.5158	22.3606	21.6543	22.0949	22.3304	22.6781	23.8203	22.95	23.7354	20.5914	22.3308	23.0686	22.313	22.3912	22.4752
A0A087X253	AP-2 complex subunit beta	AP2B1	24.6822	25.315	24.7372	21.1193	24.9134	24.5104	24.8494	24.1406	24.2952	25.667	25.2274	25.6884	24.5197	24.7167	24.9327	24.5786	25.5453	24.3378
A0A087X256	WASH complex subunit 7	KIAA1033	23.4796	23.0196	23.1783	24.1032	23.4649	23.4695	22.9766	22.415	22.7961	23.7897	22.3395	23.7656	20.8253	22.6015	24.1294	22.6784	23.0726	20.5946
A0A087X271	Calponin	CNN2	26.16	26.4664	25.8377	25.4708	25.3104	25.7079	26.3897	27.7617	26.6241	25.1491	26.0388	25.77	25.1978	25.7059	24.098	25.781	25.9171	25.985
A0A087X279	Interferon-induced protein with tetratricopeptide repeats 2	IFIT2	21.1219	24.5522	23.2231	24.4355	20.7163	24.1045	20.883	21.8703	20.7055	21.4258	21.0897	21.1323	22.3425	21.7357	22.3271	21.2775	20.7022	21.0825
A0A087X2D0	Serine/arginine-rich splicing factor 3	SRSF3	24.2676	25.0104	24.8374	26.9404	25.3631	26.7839	25.2982	26.0367	26.6013	27.3878	26.9985	26.9199	24.4558	25.7466	21.7566	26.723	25.6595	26.5881
A0A087X2I1	26S protease regulatory subunit 10B	PSMC6	24.7966	25.3054	25.1595	24.3699	24.0154	23.8065	25.0556	24.6508	25.2825	25.5401	24.8837	25.3124	24.7589	24.5283	23.6434	24.7695	25.0513	25.4663
A0A096LNH5	ES1 protein homolog, mitochondrial	C21orf33	22.4325	22.9497	22.7518	21.4599	20.5558	20.8143	24.6898	24.9166	24.4945	22.1997	23.78	20.8049	19.9786	23.1804	20.1975	23.3102	25.4798	23.9821
A0A096LNZ9	Ubiquitin-like protein ISG15	ISG15	24.9918	25.1051	24.382	25.2581	24.0569	24.6252	24.1385	23.929	23.2003	24.7083	23.7319	23.9839	24.0133	23.7875	23.5433	24.0755	24.3416	23.6576
A0A096LPE0	ribosomal protein L13a(RPL13A)	RPL13A	21.1334	20.3882	21.124	22.0711	22.6178	22.3202	21.3309	20.4681	20.2649	21.0252	22.4014	21.0975	20.9781	20.2708	21.1301	20.9559	21.6752	22.0543
A0A096LPE2	Serum amyloid A-4 protein	SAA2-SAA4	25.7648	25.2761	25.1391	22.0494	20.722	26.1206	21.9673	20.4502	21.5138	21.2892	21.5927	21.4697	19.5972	24.2758	26.6772	20.1426	21.51	19.8657
A0A0A0MQV1	Corticosteroid 11-beta-dehydrogenase isozyme 1	HSD11B1	23.6557	23.9208	23.062	22.9434	22.8458	24.3319	20.4796	20.1623	21.1576	23.4895	21.4712	22.8401	23.8064	22.2023	21.4793	21.8398	23.356	21.2539
A0A0A0MR02	Voltage-dependent anion-selective channel protein 2	VDAC2	27.0751	27.5645	26.5744	25.8305	26.3189	26.3381	26.2798	26.6592	26.2341	25.7914	25.7134	25.4038	26.8603	26.1191	25.9378	26.4284	26.7507	26.3509
A0A0A0MR07	Proto-oncogene vav	VAV1	26.2819	26.8301	26.4524	25.1399	23.1203	25.2002	24.4891	24.4487	25.0368	24.6991	24.8373	24.5305	25.5743	23.2985	24.7803	24.1984	23.8861	23.7462
A0A0A0MR61	Serine protease 57	PRSS57	25.3881	23.6525	23.7853	23.7493	23.8659	23.7721	21.8341	20.4462	22.1335	20.8758	19.5816	22.0722	23.5949	22.3582	21.4236	21.3878	21.309	21.6727
A0A0A0MRA5	Heterogeneous nuclear ribonucleoprotein U-like protein 1	HNRNPUL1	25.5163	25.7611	25.3483	25.5789	25.0818	25.4815	24.876	25.0038	25.0267	21.8683	25.7408	19.567	25.662	24.9847	20.2641	24.8636	24.8473	24.9598
A0A0A0MRA8	Band 4.1-like protein 3	EPB41L3	24.4413	25.7837	24.4101	24.4315	24.2722	25.1739	24.5191	25.7102	26.2416	25.7929	27.0059	25.9693	24.9916	24.5743	25.9976	26.6137	27.193	25.7072
A0A0A0MRF9	Phosphoinositide phospholipase C	PLCG2	25.6972	25.3198	25.8341	26.475	24.8094	25.5879	25.5013	24.1166	25.1705	24.9174	25.2447	24.822	25.1577	24.6189	24.7404	24.9515	23.9199	23.8256
A0A0A0MRJ6	Protein-L-isoaspartate O-methyltransferase	PCMT1	25.93	25.565	25.1971	26.2396	25.8791	25.6914	25.6545	25.6219	25.688	26.259	26.3011	25.9966	22.1436	25.1797	26.0819	25.7149	25.7314	25.5379
A0A0A0MRJ7	Coagulation factor V	F5	22.4981	21.5941	21.0636	22.3474	20.2306	21.8415	21.2801	20.4446	21.6629	21.6212	21.1861	22.0704	20.5971	19.9076	22.064	22.0377	21.2676	21.7972
A0A0A0MRJ9	Rho GTPase-activating protein 30	ARHGAP30	24.6618	24.094	24.6173	21.5181	20.7967	22.0759	20.0825	23.4376	20.5774	21.3104	24.1827	20.9285	24.8969	21.1769	24.6389	23.2507	23.1178	21.3406
A0A0A0MRN5	Opioid growth factor receptor	OGFR	25.1274	25.4908	25.348	24.6809	24.6555	25.4122	23.4114	23.1961	23.8793	25.13	24.4241	24.716	25.3716	24.5461	25.0054	23.7011	23.5934	23.5849
A0A0A0MRN7	Kynurenine--oxoglutarate transaminase 3	CCBL2	22.7626	22.0226	23.3782	22.84	22.5433	23.2778	23.2664	22.3467	24.2099	24.4726	23.4475	24.776	21.0632	21.0713	22.6304	22.083	22.9788	24.6967
A0A0A0MRV0	Ribosome-binding protein 1	RRBP1	22.2521	22.8843	24.3431	24.3103	22.4619	21.3889	30.1636	29.7782	29.9805	29.6187	29.8888	29.0442	21.6373	26.7125	21.7047	29.2657	28.3808	28.6848
A0A0A0MS08	Ig gamma-1 chain C region	IGHG1	34.0214	33.3128	34.502	31.3781	34.1027	32.2093	33.7585	33.379	33.8405	30.9205	32.0737	31.3058	35.3002	33.9582	34.0273	34.4949	32.7191	33.5968
A0A0A0MS09	Ig delta chain C region	IGHD	27.1026	27.2516	20.5774	26.751	28.338	26.5221	22.5274	23.1563	21.3415	22.1993	25.4368	22.6725	22.5084	27.1418	28.6987	21.5188	22.2784	22.0689
A0A0A0MS15	immunoglobulin heavy variable 3-49(IGHV3-49)	IGHV3-49	26.6695	25.6409	27.4175	25.5735	25.6642	25.4972	25.411	24.1247	26.0408	24.7992	24.0657	25.1888	27.4181	26.0527	26.5241	25.9727	23.8897	25.6254
A0A0A0MS41	Sideroflexin	SFXN3	25.3561	24.6144	25.0493	23.0028	24.3717	23.5907	25.8498	26.9947	24.8037	25.1071	25.6863	25.2452	25.1856	24.3348	19.8617	25.3673	27.0897	24.2536
A0A0A0MS96	Lys-63-specific deubiquitinase BRCC36	BRCC3	21.436	20.9271	20.4174	23.677	22.9102	24.0901	21.0778	23.245	23.3545	21.1344	24.4009	23.9103	20.839	21.4197	20.8921	20.3656	23.4536	22.7279
A0A0A0MSA0	Laminin subunit alpha-3	LAMA3	19.9965	23.506	23.1945	21.0552	19.6085	20.5271	22.8292	23.1213	23.1195	23.3533	21.8013	23.6858	21.159	21.1694	24.2213	21.2412	23.4359	24.0788
A0A0A0MSI0	Peroxiredoxin-1	PRDX1	29.2921	29.7022	29.3536	29.7606	29.6131	28.7413	30.1852	30.9231	31.0711	30.5066	30.1957	30.2048	28.8524	29.9163	30.0007	30.4283	31.1306	30.749
A0A0A0MSJ0	ATP-dependent RNA helicase DDX42	DDX42	21.8734	23.2821	20.6614	20.5557	20.8792	22.3057	23.3433	23.3596	23.5401	20.3087	23.5729	21.5263	20.6707	20.7028	23.0288	23.5913	23.5927	23.5089
A0A0A0MSK3	Thromboxane-A synthase	TBXAS1	24.3361	26.8986	25.4233	24.1945	24.3001	25.3655	24.9267	24.7983	25.0124	25.2786	25.318	25.51	24.1807	24.5473	21.9261	25.2426	25.165	23.5527
A0A0A0MSK5	Torsin-1A-interacting protein 1	TOR1AIP1	24.9877	26.2679	25.5705	26.1125	25.8578	26.0592	24.5548	24.6958	26.3172	26.4367	25.8596	26.4475	25.7121	24.8507	21.0559	24.923	25.8765	25.2812
A0A0A0MSV6	Complement C1q subcomponent subunit B	C1QB	28.1954	26.524	28.3897	28.5467	28.4007	28.0101	27.1602	27.8058	26.2554	26.9118	26.6425	26.9409	28.0269	29.1568	29.7094	27.3777	28.0636	27.4045
A0A0A0MSZ9	Cleavage stimulation factor subunit 1	CSTF1	22.3624	20.1642	21.2283	22.0331	22.5983	22.2082	22.9655	21.9591	22.6964	21.4224	21.1682	21.1472	22.406	19.5183	21.5153	22.3239	22.9637	21.1694
A0A0A0MT36	immunoglobulin kappa variable 6D-21 (non-functional)(IGKV6D-21)	IGKV6D-21	25.3103	24.9889	21.4004	21.397	19.7302	20.3384	24.2884	24.4149	22.9479	20.8569	21.8077	21.7924	24.9042	24.1354	22.1277	19.6918	23.4616	21.556
A0A0A0MT60	Peptidyl-prolyl cis-trans isomerase	FKBP15	23.097	21.6083	22.601	22.3804	20.7937	21.3938	19.6844	24.2335	23.6184	24.5988	23.6075	23.5393	22.2968	22.736	20.289	24.113	24.1162	20.9641
A0A0A0MT68	Deoxyribonuclease	DNASE1L3	21.702	20.339	21.1818	21.666	21.8053	22.9922	21.3988	20.7308	21.6946	21.0724	21.647	21.1634	22.6184	26.4595	20.921	20.0609	25.4886	21.2856
A0A0A0MT71	UPF0764 protein C16orf89	C16orf89	20.5138	18.7574	19.9576	18.9062	18.7494	18.8752	21.0558	20.6819	20.2908	22.1792	20.9135	19.7927	19.977	19.0363	28.2364	20.4364	20.4837	20.113
A0A0A0MT83	Isovaleryl-CoA dehydrogenase, mitochondrial	IVD	25.3109	25.3069	24.9202	21.0407	21.6722	21.3895	25.7457	25.2198	25.4848	25.5613	25.4485	25.6255	19.9396	25.2215	20.4442	24.9677	25.4982	24.5865
A0A0A0MTC7	Laminin subunit alpha-4	LAMA4	20.8444	23.8986	22.8503	23.9721	23.5676	21.2693	24.273	24.5104	23.8997	23.0195	24.0127	24.5049	23.7175	24.29	21.527	23.7101	24.6283	24.7422
A0A0A0MTH3	Integrin-linked protein kinase	ILK	26.932	27.1599	27.0226	26.3253	26.6513	26.499	26.6602	26.9257	26.6284	26.9595	26.919	27.2072	27.3319	26.9974	26.4742	26.3042	26.5651	27.4727
A0A0A0MTN0	Cullin-2	CUL2	20.5449	22.3813	23.3534	21.3156	22.9698	22.2296	21.484	22.1832	21.7066	22.7447	21.9001	22.1304	21.9563	22.5924	23.4387	20.9845	22.4081	21.9815
A0A0A0MTN3	Glutathione S-transferase Mu 3	GSTM3	20.8877	20.7725	22.1182	21.6703	22.4648	22.0923	24.7309	20.303	23.7002	24.6478	23.5291	24.4634	21.4557	21.8298	22.7838	23.5628	22.8563	24.9617
A0A0A0MTR7	E3 ubiquitin-protein ligase RNF213	RNF213	26.5027	27.8667	26.9754	25.9475	25.2323	26.4569	24.2337	25.4483	25.576	26.7934	25.7923	27.1368	27.0926	26.0859	26.6223	25.8156	26.4472	25.8801
A0A0A6YYA0	Transmembrane emp24 domain-containing protein 7	TMED7-TICAM2	25.6305	26.6258	25.9266	21.1504	24.1083	25.0086	26.5441	25.8305	25.8154	24.8643	25.8914	25.0531	25.9367	25.7575	22.8581	25.76	26.0421	25.8182
A0A0A6YYL4	Coronin	CORO7-PAM16	27.77	27.7352	27.7085	27.2916	27.1287	27.4534	26.0384	26.5574	27.0196	27.041	26.7242	26.4991	27.9674	26.8453	27.1025	26.3743	26.8826	26.8131
A0A0B4J1U7	immunoglobulin heavy variable 6-1(IGHV6-1)	IGHV6-1	25.5858	27.0808	28.1432	26.0989	26.1791	25.8763	25.1059	26.7652	26.907	24.3527	24.002	23.4646	26.6886	26.5443	24.8445	25.823	25.0155	24.4364
A0A0B4J1V0	immunoglobulin heavy variable 3-15(IGHV3-15)	IGHV3-15	27.794	26.012	26.9007	25.3996	26.3049	25.3292	26.528	25.9575	26.3111	20.8178	23.7609	23.5127	27.1496	26.4414	26.9688	26.4198	25.3521	26.0627
A0A0B4J1V2	immunoglobulin heavy variable 2-26(IGHV2-26)	IGHV2-26	24.0252	24.1691	20.8304	21.8309	21.4778	21.3314	22.0676	23.6626	22.1559	21.4673	21.4076	22.5274	25.2166	21.3012	21.1222	25.0648	21.625	19.5541
A0A0B4J1X5	Ig heavy chain V-III region BUT	IGHV3-74	29.8055	29.8331	30.377	28.357	29.9552	29.1645	28.9457	28.9363	29.5178	29.0979	28.1597	28.3997	30.4371	29.4041	30.0381	29.7457	27.9086	29.4222
A0A0B4J1Y8	immunoglobulin lambda variable 9-49(IGLV9-49)	IGLV9-49	25.1262	21.9456	25.2487	25.6881	25.2793	24.524	24.1053	21.4374	23.6303	23.1897	22.2746	21.6832	22.7422	23.6916	25.8176	24.6405	20.4764	21.1381
A0A0B4J1Y9	immunoglobulin heavy variable 3-72(IGHV3-72)	IGHV3-72	25.7435	25.0304	27.7215	24.0315	26.796	24.2761	25.2459	21.3083	25.9329	24.4239	24.5208	21.5231	26.2796	25.8641	26.4401	25.5562	24.6146	25.2593
A0A0B4J1Z1	Serine/arginine-rich splicing factor 7	SRSF7	24.5886	25.656	25.285	26.4516	25.0222	25.2822	27.0645	27.1655	27.469	27.9035	27.7094	27.9256	24.0163	25.7585	24.1374	27.0466	27.3038	27.1258
A0A0B4J210	La-related protein 1	LARP1	20.4889	22.0487	21.7364	20.7365	20.8688	21.0297	21.0926	21.7677	19.5131	22.1053	21.8699	21.7115	20.694	20.0745	20.5125	20.2025	20.9942	22.0971
A0A0B4J231	Immunoglobulin lambda-like polypeptide 5	IGLL5	27.1226	25.3534	26.8423	25.5859	28.0549	24.9106	25.9389	25.1974	24.1193	24.5895	22.6008	21.865	28.5231	26.4313	28.6117	25.7357	24.1227	25.1368
A0A0B4J269	Tubulin beta-3 chain	TUBB3	22.1042	20.9775	20.7639	21.0156	21.1905	21.4772	21.3366	21.6512	21.0583	20.5498	22.893	22.2504	21.4954	22.1068	20.564	22.3027	21.3433	21.6607
A0A0B4J2A4	3-ketoacyl-CoA thiolase, mitochondrial	ACAA2	24.3516	22.2153	23.0899	25.1287	23.2435	24.5074	26.0349	26.74	26.2421	27.5462	27.1091	27.6782	23.808	25.3203	21.4401	25.9193	28.0232	26.0559
A0A0C4DFM1	Transmembrane 9 superfamily member 4	TM9SF4	22.2213	22.747	22.2686	22.6077	21.6076	21.9256	23.053	22.2632	23.2618	22.8996	23.2617	23.0914	23.2439	22.1158	21.9856	22.816	22.7383	22.0276
A0A0C4DFR0	Dynein heavy chain 11, axonemal	DNAH11	23.6576	22.4275	21.5467	23.7374	24.0161	23.6169	23.6944	23.2441	23.5203	23.8737	23.0441	23.6145	22.3475	21.3619	22.0287	22.5535	24.6137	23.1687
A0A0C4DFU2	Superoxide dismutase	SOD2	27.6636	28.9226	29.0192	29.3008	28.3041	28.4041	29.6066	30.7361	29.6945	29.7075	30.0461	29.92	27.3872	29.4744	27.8319	30.3652	31.0657	28.7447
A0A0C4DFV9	Protein SET	SET	25.1238	23.9045	24.2446	26.6308	20.8712	25.5857	27.9002	28.0549	28.2503	27.5641	27.7487	27.4765	24.0893	25.8405	22.8923	27.5364	28.1279	27.7824
A0A0C4DFX0	Nucleolar protein 6	NOL6	20.5226	21.0184	21.3052	20.4029	20.6103	20.5423	21.7437	19.7322	20.8282	22.2519	22.4284	22.0199	20.6697	21.2078	20.9827	20.975	21.4056	19.5768
A0A0C4DFZ2	Arylsulfatase A	ARSA	22.7158	20.7609	20.881	21.9212	19.6273	21.9546	23.0289	21.3543	22.2191	23.2809	22.7722	23.0934	21.2638	20.0971	21.5443	21.8438	21.5121	21.658
A0A0C4DG44	Serine protease HTRA2, mitochondrial	HTRA2	20.7466	20.4572	21.8783	21.357	20.604	21.4858	22.2386	19.8111	19.9823	22.2912	21.1651	21.0741	21.0273	20.7212	21.2364	21.2798	21.3324	20.8151
A0A0C4DGB0	Short coiled-coil protein	SCOC	20.6237	21.9977	21.4482	20.1015	20.7363	21.0682	21.221	20.186	21.5619	21.6193	21.4974	21.233	20.902	20.9722	20.0224	21.0621	21.3026	21.484
A0A0C4DGE6	Rho GTPase-activating protein 27	ARHGAP27	22.1004	22.2949	22.9946	21.0449	20.9403	21.7495	21.4979	20.0666	20.7456	20.8666	21.5247	21.7572	22.5705	22.0168	22.4326	20.8414	21.0815	21.4625
A0A0C4DGL3	Deoxyuridine 5-triphosphate nucleotidohydrolase, mitochondrial	DUT	20.8924	20.9586	20.178	21.7408	20.6992	23.0025	23.5844	23.6271	21.4622	22.5046	21.8822	21.6771	20.7145	20.0353	21.2652	22.4152	20.6282	21.4825
A0A0C4DGQ5	Calpain small subunit 1	CAPNS1	26.8771	23.9673	23.8832	25.694	24.3384	25.4648	27.0527	26.6947	26.6292	25.336	25.9237	25.4238	18.9751	26.0854	23.2493	27.7508	26.1531	26.9963
A0A0C4DGR8	Liprin-alpha-3	PPFIA3	23.9043	20.8068	25.4725	21.6019	24.0785	21.9719	25.7778	25.2125	26.9517	26.8702	26.926	26.298	19.675	26.2393	20.5132	26.7882	26.4452	25.8973
A0A0C4DGS1	Dolichyl-diphosphooligosaccharide--protein glycosyltransferase 48 kDa subunit	DDOST	26.7756	27.0937	26.4664	27.3656	26.6439	27.3435	28.1213	26.7888	27.908	27.8928	27.8136	27.7611	26.8959	26.0227	23.1507	27.8216	26.4831	26.8059
A0A0C4DGV3	NAD kinase 2, mitochondrial	NADK2	21.3438	20.8297	23.7584	22.0044	19.6838	21.2008	21.3777	22.8736	20.6707	20.8394	20.176	21.1788	19.9675	19.8462	21.2394	21.5233	20.4702	20.3559
A0A0C4DGY8	Enolase-phosphatase E1	ENOPH1	22.183	20.7741	22.0165	20.4372	21.0642	19.6199	20.6441	21.1335	22.4897	23.7426	22.2525	24.1025	20.0863	21.0733	20.5483	20.5271	20.7083	21.9729
A0A0C4DH24	immunoglobulin kappa variable 6-21 (non-functional)(IGKV6-21)	IGKV6-21	20.0602	21.2139	23.9307	21.2128	23.1211	19.743	22.2306	22.0719	22.8579	21.2419	20.3764	20.0192	21.224	19.7051	26.6606	21.0165	21.3482	23.3973
A0A0C4DH25	immunoglobulin kappa variable 3D-20(IGKV3D-20)	IGKV3D-20	27.6157	25.1901	27.6505	26.2529	27.3166	26.8646	26.8753	24.6249	26.4685	25.0132	24.8805	25.4438	27.1548	26.8827	29.6502	25.6884	24.1615	26.7048
A0A0C4DH29	immunoglobulin heavy variable 1-3(IGHV1-3)	IGHV1-3	29.4766	26.5517	29.2089	28.7547	29.194	28.9937	28.4239	26.5902	28.0915	27.8671	27.3375	27.7962	29.6785	27.6101	28.3373	28.9961	26.0814	28.0569
A0A0C4DH31	immunoglobulin heavy variable 1-18(IGHV1-18)	IGHV1-18	26.9853	27.1856	26.7534	24.5594	28.0028	25.0949	27.2918	26.7479	27.2464	21.8963	27.049	26.7842	28.3762	27.2866	26.4688	26.9844	25.5501	26.4386
A0A0C4DH32	Ig heavy chain V-III region BRO	IGHV3-20	21.7764	19.3228	19.4063	19.9771	20.8377	21.9032	20.6562	19.9951	21.759	21.3001	21.4076	21.4559	23.922	21.504	21.1851	21.6872	20.8273	21.3918
A0A0C4DH34	immunoglobulin heavy variable 4-28(IGHV4-28)	IGHV4-28	24.0763	23.2574	25.9137	22.9287	23.2292	22.4819	21.3236	23.1523	22.4022	22.7109	20.8482	20.7297	25.4508	24.4443	24.736	21.4152	20.5859	22.7985
A0A0C4DH35	immunoglobulin heavy variable 3-35 (non-functional)(IGHV3-35)	IGHV3-35	25.4553	25.1984	26.0035	24.3452	26.6378	20.6081	24.5227	20.5817	24.998	20.961	21.5402	21.7691	20.9117	21.7064	21.8862	23.6756	22.1546	25.1973
A0A0C4DH36	immunoglobulin heavy variable 3-38 (non-functional)(IGHV3-38)	IGHV3-38	25.1969	23.4391	26.4838	23.1374	24.4606	21.6889	25.4343	23.3477	23.2595	22.9482	22.2012	21.9339	24.9981	21.4578	24.4818	21.0702	23.1623	21.5206
A0A0C4DH38	immunoglobulin heavy variable 5-51(IGHV5-51)	IGHV5-51	26.8076	20.2547	27.3571	24.2437	25.5656	24.8542	25.6014	21.2008	26.3529	24.1488	19.896	23.7337	27.197	25.5722	25.7468	26.2157	25.2909	26.131
A0A0C4DH67	immunoglobulin kappa variable 1-8(IGKV1-8)	IGKV1-8	24.9157	25.1017	25.7005	19.8526	26.2851	22.0158	21.1552	19.378	24.2069	22.0097	23.2501	24.4608	24.5188	24.0992	29.091	21.5266	20.0349	24.013
A0A0C4DH68	immunoglobulin kappa variable 2-24(IGKV2-24)	IGKV2-24	21.6369	20.6243	19.7897	21.8433	20.3306	20.0166	21.5163	19.2023	20.7908	23.9797	23.6318	21.4432	21.0682	19.8277	27.694	21.3033	21.2247	20.3969
A0A0C4DH72	immunoglobulin kappa variable 1-6(IGKV1-6)	IGKV1-6	25.6612	23.7903	25.5004	23.2791	25.4009	24.0302	25.0332	23.2539	23.9504	22.749	22.9914	21.8231	25.5557	24.464	27.1487	24.0946	21.5281	25.1731
A0A0D5XQ77	HLA class II histocompatibility antigen, DQ beta 1 chain	HLA-DQB1	23.8819	20.0491	23.8926	21.8854	21.0317	23.3486	19.9601	19.8188	23.8552	24.8595	20.9402	23.9038	21.4295	20.6894	24.1107	23.5327	21.375	25.1501
A0A0D9SEI8	Y-box-binding protein 3	YBX3	20.6699	20.5535	21.6559	20.9569	21.9053	22.2101	20.0237	23.2856	23.5049	23.0478	24.1051	25.0662	20.9012	20.2775	20.3678	19.3081	20.7136	21.6515
A0A0D9SF54	Spectrin alpha chain, non-erythrocytic 1	SPTAN1	27.0858	26.3752	25.4978	26.7029	25.5289	28.4516	29.743	28.9886	29.779	29.4652	29.3382	29.3354	26.6542	28.1168	24.5575	28.9503	29.2772	30.5328
A0A0D9SF91	Ubiquitin-protein ligase E3A	UBE3A	20.7001	21.9787	20.6917	23.4109	22.1679	23.7171	23.4061	20.6307	24.581	24.0312	24.4016	24.5441	20.6591	20.7927	20.128	20.4292	20.1777	21.2623
A0A0D9SFB1	Dynamin-1	DNM1	19.4277	20.8836	22.1988	23.7441	21.1979	23.3213	24.6563	23.9966	23.2686	23.6619	23.9558	21.852	21.7495	21.6993	21.1075	21.1768	20.2692	20.5156
A0A0D9SFB3	ATP-dependent RNA helicase DDX3X	DDX3X	26.8385	27.3605	26.7314	26.628	26.4623	26.7436	26.9278	26.6266	26.6958	27.7948	27.6395	27.5207	26.8029	26.1812	24.345	26.7816	27.1217	26.7366
A0A0D9SFK2	Unconventional myosin-XVIIIa	MYO18A	23.3135	25.5428	22.2881	20.3711	23.8227	20.639	21.2942	24.5345	24.1268	23.324	21.4682	22.0165	21.8204	20.023	20.179	20.3553	25.102	23.8916
A0A0D9SG66	Isocitrate dehydrogenase [NAD] subunit, mitochondrial	IDH3B	20.6764	21.5711	21.2526	22.9544	22.844	22.9305	21.5896	22.1469	22.4083	23.7997	22.4188	23.8275	22.6127	22.7425	21.9109	20.8904	22.9312	21.5693
A0A0D9SGG1	Lymphocyte cytosolic protein 2	LCP2	24.6519	26.3056	25.9893	24.7508	23.93	25.2853	23.2502	23.0817	22.8251	24.3842	23.2816	23.9085	25.3604	23.6978	22.3024	22.6766	24.953	22.8657
A0A0G2JHC2	Phostensin	PPP1R18	21.3974	20.1789	22.2153	24.0971	21.0229	22.7466	25.3267	25.4996	25.6697	26.1005	25.9822	26.2656	20.1054	23.4247	21.7865	25.6762	25.9079	24.6426
A0A0G2JI36	HLA class I histocompatibility antigen, A-36 alpha chain	HLA-A	21.246	22.0003	19.8865	24.0632	21.8531	21.3828	21.3391	19.5526	20.0039	24.4859	20.4511	21.4726	22.451	20.5199	21.1579	19.8952	21.4252	22.2691
A0A0G2JIW1	Heat shock 70 kDa protein 1B	HSPA1B	30.0258	30.4264	30.8905	31.4161	30.2234	31.0704	29.8833	29.7547	29.6564	29.6177	29.5183	29.3064	29.5951	29.1573	28.4874	29.3066	29.8539	29.9666
A0A0G2JKZ1	Tapasin	TAPBP	26.8007	27.634	26.9707	27.8881	26.9854	28.7867	25.6693	26.6284	25.1627	28.022	26.9803	27.8288	27.0975	26.2477	25.639	26.3536	27.5036	24.9227
A0A0G2JL69	Complement C2	C2	23.9187	24.724	23.9181	23.8035	24.66	24.915	23.1725	24.1923	21.0808	21.8111	22.5981	22.7389	21.9008	21.3336	26.2798	20.631	22.8903	20.6938
A0A0G2JM94	Leukocyte-associated immunoglobulin-like receptor 1	LAIR1	21.0825	24.6961	24.2933	24.8577	20.8218	25.0757	21.8462	20.9167	24.8664	25.088	24.6581	25.1618	20.4256	21.2601	21.9583	22.285	24.1495	20.5592
A0A0G2JMB2	Immunoglobulin heavy constant alpha 2	IGHA2	26.9308	25.6588	28.4472	25.9915	25.8235	21.2814	25.7654	25.5702	26.8571	25.6644	20.6347	21.4811	27.2236	26.5693	26.7461	26.23	24.862	26.8664
A0A0G2JMH6	HLA class II histocompatibility antigen, DR alpha chain	HLA-DRA	29.4826	30.4598	29.6467	28.9224	29.0896	29.9096	28.3698	29.1737	29.2171	30.0883	29.0375	28.9923	28.8987	29.4229	29.7485	29.1217	30.175	29.7234
A0A0G2JMY9	Leukocyte immunoglobulin-like receptor subfamily A member 3	LILRA3	24.2413	24.2122	22.9359	25.6703	24.6386	24.2002	21.1524	19.8909	22.0816	22.043	21.5176	22.5136	23.8457	21.0569	21.2244	20.9736	22.2942	22.0034
A0A0G2JNE7	Leukocyte immunoglobulin-like receptor subfamily B member 2	LILRB2	23.1169	23.3408	22.2339	24.5933	22.1877	24.4259	20.2441	19.9508	19.7322	21.5811	21.3109	21.6114	22.7824	21.0454	21.1939	19.9331	21.9173	20.3981
A0A0G2JNZ5	Glucosylceramidase	GBA	20.8012	20.1544	21.1727	20.608	21.522	20.2268	21.1897	21.1123	20.466	21.6749	21.1822	20.8454	23.1304	23.5414	24.439	20.7665	21.0734	20.4062
A0A0G2JP90	Nodal modulator 2	NOMO1	23.0278	22.545	23.3259	24.1006	21.14	24.408	24.2349	23.6633	21.2091	24.9646	24.474	24.5807	24.1976	23.0878	23.0838	23.3166	23.7175	23.2
A0A0G2JPI0	Leukocyte immunoglobulin-like receptor subfamily B member 4	LILRB4	22.4655	20.9043	25.3028	22.5111	24.7549	21.4199	21.7009	21.3786	20.6426	21.813	21.469	22.5885	22.188	24.4991	27.9464	22.0172	21.6035	20.4302
A0A0G2JQ62	Lysophosphatidylcholine acyltransferase 1	LPCAT1	21.6114	22.9631	21.9048	21.7958	22.3415	22.4554	20.8018	21.4757	22.186	24.6269	21.9479	22.4429	22.182	19.7285	21.0354	22.0637	22.1167	21.9
A0A0G2JQJ0	immunoglobulin kappa variable 1D-8(IGKV1D-8)	IGKV1D-8	20.6954	20.1856	21.183	20.8909	20.0754	21.9532	20.0142	20.2241	21.4646	21.5238	21.3683	22.3429	21.4074	20.9097	22.0787	20.6743	20.8259	20.5396
A0A0G2JR96	Cytoplasmic FMR1-interacting protein 1 (Fragment)	CYFIP1	21.7802	19.7361	20.7566	21.6457	21.4753	21.0706	21.5173	20.8263	20.9799	22.1626	22.627	21.0572	22.3532	22.1376	21.7081	21.8262	20.4539	20.4859
A0A0G2JRQ5	Glutathione S-transferase theta-1	GSTT1	20.7929	20.3551	21.7018	19.6598	20.5047	20.9105	20.3128	21.2503	20.8558	22.7634	22.1869	22.5155	21.687	21.9744	21.1632	20.3532	23.444	22.5102
A0A0G2JRQ6	Uncharacterized protein		24.3811	22.8816	25.4597	21.7559	22.6039	23.3725	22.9384	22.3417	22.5629	21.3799	21.1827	22.5334	25.7772	25.1922	27.7882	22.7533	22.0215	21.9412
A0A0J9YW62	Uncharacterized protein (Fragment)		19.4795	21.3339	21.3135	21.1922	21.6307	21.2661	20.7445	21.0908	20.5686	22.1792	20.5067	20.781	25.39	20.2662	23.616	23.2733	20.0931	21.5204
A0A0J9YW64	Dedicator of cytokinesis protein 11	DOCK11	23.2085	24.1009	22.3441	20.892	23.425	21.1339	21.6535	23.2677	20.5231	23.0933	20.5601	21.4371	20.8724	21.2268	21.5354	21.0755	22.9371	22.8389
A0A0J9YX35	Immunoglobulin heavy variable 3-64D	IGHV3-64D	20.8106	21.9456	26.309	24.2687	25.2042	21.5912	22.5106	21.1116	21.1712	21.9403	21.3446	22.1982	25.3877	20.3132	20.5616	20.3779	20.9759	21.4217
A0A0J9YX77	Maltase-glucoamylase, intestinal	MGAM	25.5782	23.8329	24.7837	24.8338	25.2854	23.064	20.4566	23.3063	21.7455	22.0509	21.65	20.7282	25.0684	20.3259	22.1142	19.8552	22.8253	20.0726
A0A0J9YXX1	Immunoglobulin heavy variable 5-10-1	IGHV5-10-1	24.9065	20.4853	25.6686	21.3994	24.3283	21.9461	24.1162	19.8901	24.3729	22.4502	21.7932	20.7836	22.5546	23.8368	23.8518	22.2403	22.5282	24.3311
A0A0J9YY99	Ig heavy chain V-III region CAM	IGHV3-23	26.852	26.4551	27.4377	20.5786	27.3253	25.4995	25.2504	24.8623	25.8286	23.5476	24.1319	24.8707	27.721	25.7992	27.1883	26.6955	24.4083	24.2933
A0A0J9YYD8	Galactose-3-O-sulfotransferase 4	GAL3ST4	21.4789	21.3346	19.8207	22.0443	20.3867	21.9225	23.5374	22.0913	23.0184	21.9322	22.8834	23.4763	20.6522	24.2657	21.9944	23.2071	22.1628	24.3327
A0A0M3HER1	LIM and senescent cell antigen-like-containing domain protein 1	LIMS1	25.1862	26.0591	25.051	24.5283	22.3327	25.1731	24.8548	24.9683	24.9963	25.2637	25.0391	25.1127	24.9324	25.2447	23.9482	25.1227	25.2912	25.0811
A0A0R4J2E8	Matrin-3	MATR3	25.1227	25.3016	24.8505	23.8623	21.16	22.5714	25.2776	26.6414	25.9655	26.8249	26.3696	26.3092	23.8487	24.4129	20.2856	26.3194	26.8854	26.0724
A0A0R4J2G3	Neutral cholesterol ester hydrolase 1	NCEH1	25.9912	26.6346	25.6188	23.6223	24.6086	24.6938	24.0436	25.3663	25.194	25.313	25.1264	25.5927	25.3598	25.0011	25.3282	25.5562	26.8045	25.292
A0A0U1RQD1	Fructose-2,6-bisphosphatase TIGAR	TIGAR	22.1426	22.3861	22.445	20.8544	22.4642	21.3773	20.4466	20.9706	21.1524	21.3995	21.0517	21.2185	21.4995	21.5287	24.2716	20.8786	22.0966	20.8182
A0A0U1RQQ4	Endothelial protein C receptor	PROCR	21.9062	20.7191	21.25	22.0156	23.0885	22.4113	22.1412	20.7577	23.3798	22.8504	21.7232	23.8214	22.0122	21.2809	25.0844	21.3899	20.8294	24.4876
A0A0U1RQT1	Arf-GAP with coiled-coil, ANK repeat and PH domain-containing protein 2	ACAP2	20.3828	22.4642	21.1745	22.177	20.8999	21.3922	21.7935	21.3807	20.6339	21.0401	22.2725	21.3523	20.5619	21.7336	21.8343	20.3836	19.7434	21.6911
A0A0U1RQT8	CD99 antigen-like protein 2	CD99L2	19.504	20.7292	19.841	21.1771	21.1483	20.8828	20.4851	20.4762	21.059	21.5512	21.3159	21.0496	22.7532	22.7522	22.5794	20.6101	23.6722	20.3172
A0A0U1RQT9	Synaptophysin-like protein 1	SYPL1	21.5654	26.0606	26.0639	25.9149	26.1098	26.4994	25.1102	24.5541	25.4624	25.1522	25.6304	25.1483	26.1125	24.8107	25.8289	25.107	24.8554	20.2369
A0A0U1RQV4	Rho-associated protein kinase 1	ROCK1	23.2163	22.4622	23.0816	20.8318	20.5658	20.8604	20.6618	20.7243	22.0391	21.6193	20.9307	20.2662	20.3814	21.1459	21.3846	21.6875	20.9544	21.2622
A0A0U1RR20	Proteoglycan 4	PRG4	21.6638	19.8218	21.4718	21.5534	19.9066	21.1978	21.9646	21.566	21.3846	21.9711	21.1255	22.1085	22.7292	25.2989	20.6968	20.3089	22.323	21.241
A0A0U1RR22	Protein kinase C and casein kinase substrate in neurons protein 2	PACSIN2	23.3667	20.5133	22.6828	23.0936	20.8009	21.9928	24.4615	25.7174	21.0852	20.8732	21.3744	21.4347	20.8629	22.3239	24.0336	24.2396	25.8322	24.9405
A0A0U1RR32	Histone H2A type 1-J	HIST1H2AJ	25.9808	25.3228	27.1953	28.414	26.3071	28.8654	26.3821	28.4578	29.5012	27.1704	27.3033	26.8362	21.1092	26.2421	22.4412	27.4962	26.3766	28.0448
A0A0U1RR39	E3 ubiquitin-protein ligase CBL	CBL	22.3951	23.2826	23.5252	21.0112	21.5929	20.3522	20.1224	20.874	21.8124	22.2252	21.4655	21.8126	23.3765	22.316	21.1938	20.4808	21.2271	21.4687
A0A0U1RRA7	Collagen alpha-1(XI) chain	COL11A1	20.0005	22.536	21.038	22.0937	21.1597	20.5764	22.0186	20.4051	22.369	21.1023	21.4145	23.6459	19.8928	20.2138	20.3786	22.2002	20.568	21.3472
[truncated: 2,601 more rows]

## Sheet: MTB proteomics LFQ data
Protein ID	Gene name	MTB caseum 1	MTB caseum 2	MTB caseum 3	MTB caseum 4	MTB caseum 5	MTB caseum 6	MTB cell 1	MTB cell 2	MTB cell 3	MTB cell 4	MTB cell 5	MTB cell 6
[truncated: 614 more rows]

[truncated: 3 more sheets: MTB imputated data, MAC proteomics LFQ data, MAC imputed data]
