# Supplementary material for: Proteomic Profiling Reveals the Architecture of Granulomatous Lesions Caused by Tuberculosis and Mycobacterium avium Complex Lung Disease
Source: Front Microbiol. 2020 Jan 17;10:3081. doi: 10.3389/fmicb.2019.03081 (PMC6978656; doi:10.3389/fmicb.2019.03081)
Supplement: TABLE S3 — Identified MAH proteins in MAC-LD granulomas. Top 20 MAH proteins with LFQ intensity values are listed. [file Table_3.XLSX]

## Sheet: Sheet1
Protein IDs	Protein name	Caseum 1	Caseum 2	Caseum 3	Cell 1	Cell 2	Cell 3
A0A2D1MPG9	Acyl-[acyl-carrier-protein] thioesterase	30.7392	27.3106	28.9644	30.7864	31.1192	29.7254
A0A2D1M1D8	ESX secretion-associated protein EspG	29.482	30.0918	30.1613	NaN	29.8487	17.4661
A0A2A3L0K9	Uncharacterized protein	27.4217	NaN	28.1065	NaN	27.5745	17.4661
A0A2D1MIF8	Chaperone protein HtpG	28.8787	28.6723	NaN	29.5129	18.9057	28.811
A0A2A3L797	XRE family transcriptional regulator	26.6918	27.5174	27.2377	26.7434	27.4832	27.9944
APA78478.1	hypothetical protein	NaN	28.6578	NaN	29.0185	18.9057	28.8688
A0A2A3LCP8	ATP synthase subunit alpha	26.7277	26.5975	26.2228	26.8484	26.6298	26.1048
A0A2A3L2B1	Alpha/beta hydrolase	27.7723	25.0994	28.2183	28.9601	28.7136	NaN
ATQ40825.1	benzoylformate decarboxylase	25.5263	25.7848	27.3186	25.8986	26.7622	26.2178
A0A2D1MWH0	Sulfurtransferase	NaN	28.3131	NaN	28.3889	18.9057	27.8137
A0A2D1MXD4	Glutamine synthetase adenylyl-L-tyrosine phosphorylase	27.254	NaN	26.6659	NaN	25.3198	17.4661
A0A2A3LAJ0	Nucleoside deaminase	25.3621	25.1468	26.8753	24.5603	24.963	24.7635
A0A2D1MUJ5	Molybdopterin molybdenumtransferase	28.5223	NaN	27.83	NaN	28.7362	17.4661
A0A2D1MYK1	Type VII secretion integral membrane protein EccD	25.444	25.8821	NaN	26.9847	18.9057	26.7566
A0A2A3L6T1	Chaperone protein DnaK	24.5529	24.8295	24.0379	25.1711	25.8033	24.9832
A0A2D1MIZ9	Transaldolase	24.5588	24.9013	NaN	27.0519	18.9057	25.2713
A0A2A3LD96	Nitronate monooxygenase	25.3837	24.8516	26.2824	25.4541	26.2738	NaN
A0A2D1MAI1	Isocitrate dehydrogenase [NADP]	22.4377	24.7676	22.5076	22.5389	27.0227	22.7117
A0A2D1N418	Nuclease	NaN	25.6731	NaN	NaN	18.9057	17.4661
A0A2A3L991	Uncharacterized protein	25.7533	NaN	23.5189	NaN	23.951	17.4661
