# Supplementary material for: Proteomic Profiling Reveals the Architecture of Granulomatous Lesions Caused by Tuberculosis and Mycobacterium avium Complex Lung Disease
Source: Front Microbiol. 2020 Jan 17;10:3081. doi: 10.3389/fmicb.2019.03081 (PMC6978656; doi:10.3389/fmicb.2019.03081)
Supplement: TABLE S4 — List of presumably secreted proteins of M. tuberculosis in Supplementary Figure S8. [file Table_4.XLSX]

## Sheet: Secreted proteins
Protein	Gene function	MTB caseum 1	MTB caseum 2	MTB caseum 3	MTB caseum 4	MTB caseum 5	MTB caseum 6	MTB cell 1	MTB cell 2	MTB cell 3	MTB cell 4	MTB cell 5	MTB cell 6
Rv0170	Mce family protein Mce1B(mce1B)	27.929	NaN	27.2242	NaN	NaN	NaN	25.7403	NaN	NaN	NaN	NaN	NaN
Rv2232	protein tyrosine kinase transcriptional regulator PtkA(ptkA)	17.9499	NaN	NaN	NaN	NaN	NaN	NaN	NaN	NaN	NaN	NaN	18.8635
Rv3587c	membrane protein(Rv3587c)	19.2533	NaN	NaN	NaN	NaN	NaN	NaN	NaN	NaN	NaN	NaN	NaN
Rv1969	Mce family protein Mce3D(mce3D)	19.4177	19.6784	20.0105	NaN	NaN	NaN	18.7201	NaN	NaN	NaN	NaN	NaN
Rv3110	pterin-4-alpha-carbinolamine dehydratase(moaB1)	22.1372	NaN	21.3271	20.9304	22.2488	22.435	19.5239	22.0219	NaN	NaN	20.0909	NaN
Rv2108	PPE family protein PPE36(PPE36)	22.459	NaN	NaN	NaN	NaN	NaN	NaN	NaN	NaN	NaN	NaN	NaN
Rv0335c	PE family protein PE6(PE6)	22.7082	NaN	28.4886	NaN	NaN	NaN	NaN	NaN	24.7776	NaN	NaN	NaN
Rv3111	cyclic pyranopterin monophosphate synthase accessory protein(moaC1)	23.0582	NaN	NaN	NaN	NaN	NaN	25.9404	26.4837	25.9494	24.953	25.3553	NaN
Rv2350c	membrane-associated phospholipase B(plcB)	23.3757	NaN	NaN	NaN	23.0174	NaN	24.5363	24.6971	23.5215	NaN	NaN	NaN
Rv3527	hypothetical protein(Rv3527)	24.3842	22.9882	24.7061	NaN	NaN	22.0966	NaN	NaN	NaN	NaN	NaN	NaN
Rv1966	Mce family protein Mce3A(mce3A)	24.7968	24.4748	26.3752	26.2256	NaN	27.2024	28.695	28.9836	29.1593	28.3901	NaN	28.9839
Rv2351c	membrane-associated phospholipase A(plcA)	26.864	27.4671	26.2498	NaN	NaN	26.2103	NaN	29.485	28.3797	NaN	28.4705	22.5888
Rv2340c	PE-PGRS family protein PE_PGRS39(PE_PGRS39)	NaN	24.4987	NaN	24.338	24.9057	27.6164	NaN	NaN	NaN	26.0296	25.6438	26.6207
Rv0470c	cyclopropane mycolic acid synthase(pcaA)	NaN	NaN	25.3225	NaN	NaN	NaN	NaN	NaN	NaN	NaN	NaN	NaN
Rv1506c	hypothetical protein(Rv1506c)	NaN	NaN	NaN	NaN	23.4042	25.4627	NaN	NaN	NaN	NaN	NaN	NaN
Rv0171	Mce family protein Mce1C(mce1C)	NaN	23.7818	25.346	24.6432	NaN	NaN	NaN	NaN	NaN	24.2362	NaN	23.9618
Rv2608	PPE family protein PPE42(PPE42)	NaN	23.1124	25.0561	NaN	NaN	NaN	NaN	NaN	NaN	NaN	NaN	NaN
Rv0175	Mce associated membrane protein(Rv0175)	NaN	NaN	NaN	NaN	NaN	23.9838	NaN	NaN	NaN	NaN	NaN	NaN
Rv1809	PPE family protein PPE33(PPE33)	NaN	NaN	NaN	21.8614	NaN	24.0584	NaN	NaN	NaN	NaN	NaN	NaN
Rv3483	hypothetical protein(Rv3483c)	NaN	NaN	NaN	NaN	22.225	22.4449	NaN	NaN	NaN	22.7509	NaN	22.4432
Rv3871	ESX-1 secretion system protein EccCb(eccCb1)	NaN	NaN	21.6564	NaN	NaN	NaN	NaN	NaN	NaN	NaN	NaN	NaN
Rv3497c	Mce family protein Mce4C(mce4C)	NaN	NaN	NaN	NaN	20.4347	20.9073	NaN	NaN	19.9827	20.964	20.5513	20.7648
